# Supplementary material for: Functional determinants of protein assembly into homomeric complexes
Source: Sci Rep. 2017 Jul 10;7:4932. doi: 10.1038/s41598-017-05084-8 (PMC5504011; doi:10.1038/s41598-017-05084-8)
Supplement: Supplementary file 2 — Table S1 [file 41598_2017_5084_MOESM2_ESM.xlsx]

## Sheet: Twofold symmetric
Redundancy	GO name	GO ID	Clustering at level of 50% sequence identity						Excluding monomers				Comparing large vs small interfaces				Clustering at level of SUPERFAMILY domain assignments
			Structures with GO term out of 4830 in symmetry group	Structures with GO term out of 13353 in full set	Fraction of symmetry group	Fraction of total	Relative enrichment	P-value (Fisher)	Structures with GO term out of 7290 in full set excluding monomers	Fraction of total excluding monomers	Relative enrichment excluding monomers	P-value (Fisher)	Structures with GO term out of 2416 in large interface group	Structures with GO term out of 2414 in small interface group	Relative enrichment in large group	P-value (Fisher)	Structures with GO term out of 1854 in symmetry group	Structures with GO term out of 5431 in full set	Fraction of symmetry group	Fraction of total	Relative enrichment	P-value (Fisher)
non-red	biosynthetic_process	GO:0009058	1484	3025	0.307246	0.226541	1.35625	1.7e-61	2118	0.307246	1.05752	9.85e-06	919	565	1.23803	2.27e-28	459	1212	0.247573	0.223163	1.10938	0.00198224
red	organic_substance_biosynthetic_process	GO:1901576	1375	2820	0.284679	0.211188	1.34799	6.94e-54	1985	0.284679	1.0455	0.000841927	836	539	1.2155	2.95e-21	425	1137	0.229234	0.209354	1.09496	0.0102346
non-red	cofactor_binding	GO:0048037	581	982	0.12029	0.073542	1.63566	4.2e-52	781	0.12029	1.12281	2.27e-07	450	131	1.54841	4.28e-47	117	268	0.063107	0.049346	1.27887	0.000933475
red	cellular_biosynthetic_process	GO:0044249	1345	2763	0.278468	0.20692	1.34578	7.71e-52	1939	0.278468	1.04695	0.000695133	813	532	1.20842	2.03e-19	418	1118	0.225458	0.205855	1.09523	0.0108223
red	cellular_nitrogen_compound_biosynthetic_process	GO:0044271	796	1468	0.164803	0.109938	1.49905	1.94e-50	1093	0.164803	1.09919	4.73e-07	445	351	1.11763	0.000306443	230	592	0.124056	0.109004	1.13809	0.011521
non-red	heterocycle_biosynthetic_process	GO:0018130	791	1466	0.163768	0.109788	1.49167	5.89e-49	1093	0.163768	1.09229	2.77e-06	451	340	1.13986	1.85e-05	225	581	0.121359	0.106978	1.13443	0.0141675
red	organic_cyclic_compound_biosynthetic_process	GO:1901362	843	1591	0.174534	0.119149	1.46484	4.54e-48	1176	0.174534	1.08193	1.6e-05	475	368	1.12646	5.77e-05	250	636	0.134844	0.117106	1.15147	0.00380617
red	aromatic_compound_biosynthetic_process	GO:0019438	764	1417	0.158178	0.106118	1.49059	5.57e-47	1053	0.158178	1.09508	2.29e-06	437	327	1.14351	1.68e-05	215	560	0.115965	0.103112	1.12465	0.0269605
non-red	transcription,_DNA-templated	GO:0006351	306	461	0.063354	0.034524	1.83507	8.51e-41	359	0.063354	1.28648	1.45e-16	204	102	1.33278	1.78e-09	70	162	0.037756	0.029829	1.26575	0.0147199
non-red	pyridoxal_phosphate_binding	GO:0030170	204	270	0.042236	0.02022	2.08882	2.32e-40	248	0.042236	1.24154	1.52e-08	195	9	1.91097	2.79e-48	19	42	0.010248	0.007733	1.32523	0.141987
non-red	nitrogen_compound_metabolic_process	GO:0006807	1709	3810	0.35383	0.285329	1.24008	4.65e-39	2449	0.35383	1.05325	5.68e-06	973	736	1.13821	1.17e-12	601	1622	0.324164	0.298656	1.08541	0.00329272
red	RNA_biosynthetic_process	GO:0032774	320	504	0.066253	0.037744	1.75533	8.22e-37	380	0.066253	1.27102	1.02e-15	215	105	1.34319	1.97e-10	77	188	0.041532	0.034616	1.19979	0.0501646
non-red	heterocyclic_compound_binding	GO:1901363	1904	4361	0.394203	0.326593	1.20702	1.17e-35	2626	0.394203	1.09434	1.52e-17	1135	769	1.19173	4.78e-27	637	1749	0.343581	0.32204	1.06689	0.0155423
red	regulation_of_transcription,_DNA-templated	GO:0006355	448	782	0.092754	0.058564	1.58381	4.7e-35	550	0.092754	1.22941	2.68e-16	262	186	1.16916	0.000193479	155	367	0.083603	0.067575	1.23719	0.000922257
red	regulation_of_RNA_biosynthetic_process	GO:2001141	449	785	0.092961	0.058788	1.58129	6.36e-35	551	0.092961	1.22992	2.71e-16	262	187	1.16656	0.000239007	155	367	0.083603	0.067575	1.23719	0.000922257
red	organic_cyclic_compound_binding	GO:0097159	1907	4384	0.394824	0.328316	1.20257	1.98e-34	2631	0.394824	1.09398	1.95e-17	1136	771	1.19091	6.81e-27	642	1761	0.346278	0.32425	1.06794	0.0132798
red	regulation_of_RNA_metabolic_process	GO:0051252	451	793	0.093375	0.059387	1.57231	2.45e-34	557	0.093375	1.22209	1.87e-15	262	189	1.16138	0.000361246	155	368	0.083603	0.067759	1.23383	0.000952067
red	nucleobase-containing_compound_biosynthetic_process	GO:0034654	546	1021	0.113043	0.076462	1.47842	1.11e-31	757	0.113043	1.08862	0.00029724	327	219	1.19731	1.09e-06	152	405	0.081985	0.074572	1.09941	0.141383
red	cellular_nitrogen_compound_metabolic_process	GO:0034641	1360	3018	0.281573	0.226017	1.2458	2.68e-30	1897	0.281573	1.08206	4.94e-09	737	623	1.08337	0.000299237	479	1308	0.25836	0.24084	1.07275	0.0321937
non-red	transferase_activity,_transferring_nitrogenous_groups	GO:0016769	123	152	0.025466	0.011383	2.2372	8.4e-30	140	0.025466	1.32608	6.27e-09	117	6	1.90165	2.3e-28	11	24	0.005933	0.004419	1.34261	0.280064
red	transaminase_activity	GO:0008483	121	149	0.025052	0.011159	2.245	1.63e-29	137	0.025052	1.33305	4.14e-09	117	4	1.93308	1.73e-30	9	20	0.004854	0.003683	1.31795	0.34642
red	regulation_of_cellular_macromolecule_biosynthetic_process	GO:2000112	466	862	0.09648	0.064555	1.49454	2.35e-28	575	0.09648	1.2232	4.86e-16	272	194	1.1669	0.000170149	165	410	0.088997	0.075493	1.17888	0.00788637
red	organic_cyclic_compound_metabolic_process	GO:1901360	1397	3137	0.289234	0.234928	1.23116	2.82e-28	1969	0.289234	1.07086	2.1e-07	769	628	1.10048	8.8e-06	498	1338	0.268608	0.246363	1.09029	0.00647075
red	heterocycle_metabolic_process	GO:0046483	1312	2925	0.271636	0.219052	1.24005	7.87e-28	1827	0.271636	1.08387	5.34e-09	723	589	1.10168	1.67e-05	466	1254	0.251348	0.230897	1.08857	0.0108623
red	cellular_metabolic_process	GO:0044237	2438	5907	0.504762	0.442373	1.14103	1.06e-27	3589	0.504762	1.02528	0.00295328	1354	1084	1.11029	1.16e-14	922	2569	0.497303	0.473025	1.05132	0.00992112
non-red	organonitrogen_compound_biosynthetic_process	GO:1901566	688	1384	0.142443	0.103647	1.37431	1.45e-27	1038	0.142443	1.00039	1	388	300	1.12744	0.000336687	223	562	0.12028	0.10348	1.16235	0.0041244
non-red	regulation_of_macromolecule_biosynthetic_process	GO:0010556	467	870	0.096687	0.065154	1.48398	1.49e-27	577	0.096687	1.22157	5.67e-16	272	195	1.1644	0.000209694	165	413	0.088997	0.076045	1.17032	0.0110969
red	organic_acid_metabolic_process	GO:0006082	766	1573	0.158592	0.117801	1.34627	3.02e-27	1172	0.158592	0.986465	0.479069	524	242	1.36758	5.26e-29	266	629	0.143474	0.115817	1.2388	6.09e-06
non-red	single-organism_metabolic_process	GO:0044710	2144	5119	0.443892	0.38336	1.1579	3.81e-27	3373	0.443892	0.959374	6.89e-06	1246	898	1.16183	7.94e-24	727	1985	0.392125	0.365494	1.07286	0.00358891
non-red	carboxylic_acid_metabolic_process	GO:0019752	743	1519	0.15383	0.113757	1.35227	4.27e-27	1138	0.15383	0.985433	0.453029	512	231	1.37763	1.58e-29	252	602	0.135922	0.110845	1.22623	3.24e-05
red	oxoacid_metabolic_process	GO:0043436	755	1549	0.156315	0.116004	1.3475	4.77e-27	1154	0.156315	0.987467	0.519254	518	237	1.37162	3.8e-29	260	617	0.140237	0.113607	1.2344	1.18e-05
red	small_molecule_metabolic_process	GO:0044281	1274	2840	0.263768	0.212686	1.24018	6.42e-27	1996	0.263768	0.96336	0.00765839	759	515	1.19103	1.84e-15	437	1154	0.235707	0.212484	1.10929	0.00293561
red	regulation_of_nucleobase-containing_compound_metabolic_process	GO:0019219	470	881	0.097308	0.065978	1.47486	6.72e-27	586	0.097308	1.21054	1.22e-14	267	203	1.1357	0.00219732	171	423	0.092233	0.077886	1.18421	0.00543804
non-red	protein_dimerization_activity	GO:0046983	160	225	0.033126	0.01685	1.96593	8.86e-27	184	0.033126	1.31244	1.25e-10	95	65	1.18701	0.0194572	66	122	0.035599	0.022464	1.58471	6.59e-06
red	cellular_aromatic_compound_metabolic_process	GO:0006725	1326	2975	0.274534	0.222796	1.23222	8.88e-27	1880	0.274534	1.06455	5.1e-06	737	589	1.11115	2.11e-06	466	1270	0.251348	0.233843	1.07486	0.0304751
red	metabolic_process	GO:0008152	3756	9657	0.77764	0.723208	1.07526	1.2e-26	5719	0.77764	0.991257	0.0468288	2063	1693	1.09805	1.06e-37	1316	3778	0.709817	0.695636	1.02039	0.105888
non-red	DNA_binding	GO:0003677	491	931	0.101656	0.069722	1.45802	1.35e-26	618	0.101656	1.19914	7.52e-14	276	215	1.12377	0.00424244	178	436	0.096009	0.08028	1.19593	0.00264798
red	single-organism_biosynthetic_process	GO:0044711	904	1921	0.187164	0.143863	1.30099	3.5e-26	1391	0.187164	0.980897	0.270053	537	367	1.18756	4.14e-10	295	774	0.159115	0.142515	1.11648	0.0125226
red	regulation_of_cellular_biosynthetic_process	GO:0031326	470	887	0.097308	0.066427	1.46489	4.88e-26	584	0.097308	1.21468	3.65e-15	273	197	1.16122	0.000264764	169	421	0.091154	0.077518	1.17591	0.00744689
red	regulation_of_nitrogen_compound_metabolic_process	GO:0051171	474	897	0.098137	0.067176	1.46089	6.15e-26	595	0.098137	1.20238	7.93e-14	269	205	1.13455	0.00228415	172	431	0.092772	0.079359	1.16902	0.00944571
red	organonitrogen_compound_metabolic_process	GO:1901564	1090	2387	0.225673	0.178761	1.26243	7.51e-26	1656	0.225673	0.993454	0.679042	636	454	1.16649	4.36e-10	367	985	0.19795	0.181366	1.09144	0.0235005
red	regulation_of_biosynthetic_process	GO:0009889	471	891	0.097516	0.066727	1.46142	9.13e-26	585	0.097516	1.2152	2.7e-15	273	198	1.15876	0.000324043	169	423	0.091154	0.077886	1.17035	0.0102993
non-red	hydrolase_activity	GO:0016787	847	2974	0.175362	0.222721	0.787362	1.26e-23	1274	0.175362	1.00344	0.870485	341	506	0.804862	3.91e-10	422	1345	0.227616	0.247652	0.919096	0.0141601
non-red	RNA_metabolic_process	GO:0016070	513	1004	0.106211	0.075189	1.41259	1.31e-23	608	0.106211	1.27348	1.53e-25	320	193	1.24705	3.41e-09	170	438	0.091694	0.080648	1.13697	0.0354403
non-red	sequence-specific_DNA_binding_transcription_factor_activity	GO:0003700	178	270	0.036853	0.02022	1.8226	1.71e-23	215	0.036853	1.24959	6.42e-08	120	58	1.34776	2.57e-06	63	126	0.033981	0.0232	1.4647	0.000268289
red	nucleic_acid_binding_transcription_factor_activity	GO:0001071	178	270	0.036853	0.02022	1.8226	1.71e-23	215	0.036853	1.24959	6.42e-08	120	58	1.34776	2.57e-06	63	126	0.033981	0.0232	1.4647	0.000268289
red	regulation_of_gene_expression	GO:0010468	478	929	0.098965	0.069572	1.42248	7.07e-23	594	0.098965	1.21458	2e-15	279	199	1.16688	0.000136834	174	448	0.093851	0.082489	1.13774	0.0328501
non-red	establishment_of_localization	GO:0051234	260	1124	0.05383	0.084176	0.639493	1.23e-22	436	0.05383	0.900047	0.00289245	114	146	0.87656	0.0414724	134	456	0.072276	0.083962	0.860818	0.0264565
red	transport	GO:0006810	258	1117	0.053416	0.083652	0.63855	1.29e-22	433	0.053416	0.89932	0.00280108	113	145	0.875606	0.0407348	134	453	0.072276	0.08341	0.866515	0.0338242
red	cellular_amino_acid_metabolic_process	GO:0006520	512	1012	0.106004	0.075788	1.39869	2.18e-22	771	0.106004	1.0023	0.935851	348	164	1.35881	5.74e-18	167	400	0.090076	0.073651	1.22301	0.00100098
non-red	hydrolase_activity,_hydrolyzing_O-glycosyl_compounds	GO:0004553	69	438	0.014286	0.032802	0.435522	1.04e-21	105	0.014286	0.991877	0.917379	26	43	0.753311	0.0398916	47	198	0.025351	0.036457	0.695367	0.00167527
red	protein_homodimerization_activity	GO:0042803	117	162	0.024224	0.012132	1.9967	8.73e-21	134	0.024224	1.31788	2.94e-08	66	51	1.12774	0.189897	45	86	0.024272	0.015835	1.53281	0.000520689
red	hydrolase_activity,_acting_on_glycosyl_bonds	GO:0016798	97	535	0.020083	0.040066	0.501248	1.36e-20	149	0.020083	0.982582	0.792973	36	61	0.741961	0.0103578	57	234	0.030744	0.043086	0.71355	0.00114927
red	localization	GO:0051179	276	1153	0.057143	0.086348	0.661776	1.62e-20	453	0.057143	0.919585	0.0157998	119	157	0.861962	0.0185252	140	476	0.075512	0.087645	0.861567	0.0228021
red	coenzyme_binding	GO:0050662	357	673	0.073913	0.050401	1.4665	5.98e-20	511	0.073913	1.05445	0.0806376	240	117	1.34398	1.28e-11	87	201	0.046926	0.03701	1.26793	0.00627696
non-red	protein_metabolic_process	GO:0019538	396	1527	0.081988	0.114356	0.716954	1.7e-19	580	0.081988	1.0305	0.292749	184	212	0.928908	0.142259	241	786	0.129989	0.144725	0.898179	0.0280277
non-red	cellular_macromolecule_biosynthetic_process	GO:0034645	483	970	0.1	0.072643	1.3766	2.16e-19	616	0.1	1.18345	7.22e-12	301	182	1.24586	1.31e-08	135	396	0.072816	0.072915	0.998642	1
non-red	small_molecule_biosynthetic_process	GO:0044283	483	982	0.1	0.073542	1.35977	5.57e-18	732	0.1	0.995897	0.869149	298	185	1.23344	6.93e-08	165	391	0.088997	0.071994	1.23617	0.0005882
red	regulation_of_cellular_metabolic_process	GO:0031323	517	1066	0.107039	0.079832	1.3408	9.34e-18	659	0.107039	1.18409	7.82e-13	288	229	1.11366	0.00690366	209	539	0.112729	0.099245	1.13587	0.018953
red	macromolecule_biosynthetic_process	GO:0009059	495	1024	0.102484	0.076687	1.33639	1.08e-16	645	0.102484	1.15831	1.52e-09	310	185	1.25201	3.42e-09	142	425	0.076591	0.078254	0.978749	0.789966
red	nucleobase-containing_compound_metabolic_process	GO:0006139	1044	2394	0.216149	0.179286	1.20561	1.26e-16	1453	0.216149	1.08446	3.61e-07	578	466	1.10682	0.000103381	376	1035	0.202805	0.190573	1.06419	0.101172
red	cellular_process	GO:0009987	2773	7051	0.57412	0.528046	1.08725	9.67e-16	4110	0.57412	1.01833	0.0134134	1484	1289	1.06988	1.92e-08	1091	3103	0.588457	0.57135	1.02994	0.068549
red	regulation_of_macromolecule_metabolic_process	GO:0060255	518	1092	0.107246	0.081779	1.31141	1.82e-15	656	0.107246	1.19181	9.5e-14	293	225	1.13081	0.00181486	206	549	0.111111	0.101086	1.09917	0.0791746
non-red	sulfur_compound_metabolic_process	GO:0006790	182	315	0.037681	0.02359	1.59733	4.33e-15	239	0.037681	1.14934	0.000822375	116	66	1.2742	0.000196882	69	153	0.037217	0.028172	1.32106	0.00429456
non-red	transferase_activity	GO:0016740	1130	2640	0.233954	0.197708	1.18333	4.71e-15	1603	0.233954	1.06396	4.72e-05	645	485	1.14112	6.29e-08	334	966	0.180151	0.177868	1.01284	0.764707
red	water-soluble_vitamin_biosynthetic_process	GO:0042364	120	187	0.024845	0.014004	1.77414	6.11e-15	159	0.024845	1.1391	0.0136924	59	61	0.982926	0.853967	33	78	0.017799	0.014362	1.23931	0.148341
red	transporter_activity	GO:0005215	115	546	0.02381	0.04089	0.582294	8.83e-15	227	0.02381	0.764636	1e-06	40	75	0.695364	0.000923244	56	214	0.030205	0.039403	0.766566	0.0122805
red	regulation_of_primary_metabolic_process	GO:0080090	525	1117	0.108696	0.083652	1.29938	1e-14	672	0.108696	1.17916	2.26e-12	293	232	1.11573	0.00550474	212	569	0.114347	0.104769	1.09142	0.101984
red	cofactor_metabolic_process	GO:0051186	321	631	0.06646	0.047255	1.40641	1.39e-14	465	0.06646	1.04192	0.205119	191	130	1.18954	0.000511469	101	256	0.054477	0.047137	1.15572	0.0684872
red	cellular_amino_acid_biosynthetic_process	GO:0008652	290	560	0.060041	0.041938	1.43166	1.39e-14	435	0.060041	1.0062	0.875456	185	105	1.27533	1.49e-06	94	219	0.050701	0.040324	1.25734	0.00570024
red	vitamin_biosynthetic_process	GO:0009110	120	189	0.024845	0.014154	1.75533	1.82e-14	159	0.024845	1.1391	0.0136924	59	61	0.982926	0.853967	33	78	0.017799	0.014362	1.23931	0.148341
red	single-organism_transport	GO:0044765	176	749	0.036439	0.056092	0.649629	2.21e-14	311	0.036439	0.854153	0.000291723	87	89	0.988227	0.878299	102	346	0.055016	0.063708	0.863565	0.0608817
red	nucleic_acid_metabolic_process	GO:0090304	664	1466	0.137474	0.109788	1.25218	3.05e-14	815	0.137474	1.22968	3.05e-24	387	277	1.16518	5.05e-06	259	676	0.139698	0.124471	1.12233	0.0152121
non-red	coenzyme_metabolic_process	GO:0006732	268	513	0.055487	0.038418	1.4443	4.01e-14	393	0.055487	1.02927	0.411415	160	108	1.19354	0.0013099	83	205	0.044768	0.037746	1.18603	0.0602084
red	organic_acid_biosynthetic_process	GO:0016053	376	765	0.077847	0.05729	1.35882	4.11e-14	570	0.077847	0.995626	0.889957	238	138	1.26543	9.06e-08	127	290	0.068501	0.053397	1.28286	0.000453934
red	carboxylic_acid_biosynthetic_process	GO:0046394	374	760	0.077433	0.056916	1.36048	4.48e-14	568	0.077433	0.993814	0.853379	238	136	1.2722	4.57e-08	125	287	0.067422	0.052845	1.27584	0.000682836
red	single-organism_localization	GO:1902578	182	764	0.037681	0.057216	0.658575	5.35e-14	317	0.037681	0.866549	0.000820147	88	94	0.966633	0.651184	103	356	0.055556	0.06555	0.847536	0.0324535
non-red	water-soluble_vitamin_metabolic_process	GO:0006767	137	227	0.028364	0.017	1.66847	1.35e-13	188	0.028364	1.09985	0.0604027	64	73	0.93392	0.436986	41	102	0.022114	0.018781	1.17747	0.206139
red	peptidase_activity,_acting_on_L-amino_acid_peptides	GO:0070011	102	486	0.021118	0.036396	0.580229	1.72e-13	176	0.021118	0.874705	0.0235485	43	59	0.842788	0.110525	67	250	0.036138	0.046032	0.785063	0.0115516
non-red	endopeptidase_activity	GO:0004175	43	269	0.008903	0.020145	0.441946	1.81e-13	79	0.008903	0.821537	0.0308073	16	27	0.743878	0.094563	31	136	0.016721	0.025041	0.667745	0.00440217
red	single-organism_cellular_process	GO:0044763	1803	4452	0.373292	0.333408	1.11963	2.47e-13	2810	0.373292	0.968433	0.00290754	1017	786	1.12765	7.52e-12	691	1932	0.372708	0.355736	1.04771	0.0638543
non-red	external_encapsulating_structure_part	GO:0044462	33	227	0.006832	0.017	0.401882	4.13e-13	63	0.006832	0.790558	0.0227138	14	19	0.848134	0.389746	23	78	0.012406	0.014362	0.863807	0.403068
non-red	proteolysis	GO:0006508	125	558	0.02588	0.041788	0.619317	1.1e-12	207	0.02588	0.911428	0.0736287	50	75	0.799669	0.0236276	76	282	0.040992	0.051924	0.789462	0.00976223
non-red	extracellular_region	GO:0005576	142	615	0.0294	0.046057	0.638339	1.32e-12	206	0.0294	1.04041	0.454882	39	103	0.549068	3.28e-08	97	351	0.052319	0.064629	0.809528	0.00743323
red	sulfur_compound_biosynthetic_process	GO:0044272	125	208	0.02588	0.015577	1.66142	1.87e-12	161	0.02588	1.17184	0.00175121	80	45	1.27947	0.00194728	43	94	0.023193	0.017308	1.34002	0.02078
non-red	organic_substance_transport	GO:0071702	97	457	0.020083	0.034225	0.586793	2.65e-12	136	0.020083	1.07649	0.234088	42	55	0.865621	0.184241	56	195	0.030205	0.035905	0.841248	0.10684
red	peptidase_activity	GO:0008233	118	526	0.024431	0.039392	0.620202	5.22e-12	196	0.024431	0.908689	0.0779614	47	71	0.79628	0.0254767	70	262	0.037756	0.048242	0.782638	0.00915823
red	alpha-amino_acid_biosynthetic_process	GO:1901607	231	444	0.047826	0.033251	1.43833	5.5e-12	351	0.047826	0.993312	0.862312	165	66	1.42798	1.99e-11	68	169	0.036677	0.031118	1.17864	0.0991032
non-red	L-phenylalanine_aminotransferase_activity	GO:0070546	28	29	0.005797	0.002172	2.66897	7.75e-12	29	0.005797	1.45726	0.000211604	28	0	1.99917	6.89e-09	1	2	0.000539	0.000368	1.46467	1
red	regulation_of_metabolic_process	GO:0019222	553	1225	0.114493	0.09174	1.24802	1.41e-11	710	0.114493	1.17557	1.29e-12	302	251	1.09177	0.0237918	235	627	0.126753	0.115448	1.09792	0.0663031
non-red	alpha-amino_acid_metabolic_process	GO:1901605	321	659	0.06646	0.049352	1.34665	1.7e-11	509	0.06646	0.951849	0.119904	234	87	1.45734	9.58e-18	109	278	0.058792	0.051188	1.14855	0.0692521
red	vitamin_metabolic_process	GO:0006766	137	238	0.028364	0.017824	1.59134	1.92e-11	188	0.028364	1.09985	0.0604027	64	73	0.93392	0.436986	41	103	0.022114	0.018965	1.16604	0.248284
red	L-phenylalanine:2-oxoglutarate_aminotransferase_activity	GO:0080130	27	28	0.00559	0.002097	2.66571	2.08e-11	28	0.00559	1.45535	0.000197762	27	0	1.99917	1.39e-08	1	2	0.000539	0.000368	1.46467	1
red	cellular_protein_modification_process	GO:0006464	166	673	0.034369	0.050401	0.681911	6.44e-11	224	0.034369	1.11853	0.0118747	69	97	0.830981	0.027133	107	319	0.057713	0.058737	0.982566	0.855224
red	protein_modification_process	GO:0036211	166	673	0.034369	0.050401	0.681911	6.44e-11	224	0.034369	1.11853	0.0118747	69	97	0.830981	0.027133	107	319	0.057713	0.058737	0.982566	0.855224
non-red	membrane	GO:0016020	330	1191	0.068323	0.089193	0.766013	1.04e-10	571	0.068323	0.87229	1.15e-05	152	178	0.920831	0.138501	187	601	0.100863	0.110661	0.911459	0.100677
red	cofactor_biosynthetic_process	GO:0051188	224	439	0.046377	0.032877	1.41062	1.07e-10	325	0.046377	1.04026	0.308223	120	104	1.07099	0.304747	71	175	0.038296	0.032222	1.1885	0.0745169
red	single-organism_process	GO:0044699	2421	6199	0.501242	0.46424	1.0797	1.14e-10	3822	0.501242	0.956058	3.63e-08	1363	1058	1.12552	2.52e-18	900	2522	0.485437	0.464371	1.04536	0.0252685
red	coenzyme_biosynthetic_process	GO:0009108	186	353	0.038509	0.026436	1.45669	1.56e-10	271	0.038509	1.03591	0.432228	99	87	1.06408	0.410834	58	137	0.031284	0.025226	1.24015	0.0445959
non-red	oxidoreductase_activity,_acting_on_the_CH-NH2_group_of_donors,_oxygen_as_acceptor	GO:0016641	36	43	0.007453	0.00322	2.3146	1.84e-10	38	0.007453	1.42969	4.42e-05	20	16	1.11065	0.616393	5	12	0.002697	0.00221	1.22036	0.557501
non-red	FMN_binding	GO:0010181	89	143	0.018427	0.010709	1.7207	2.18e-10	112	0.018427	1.19936	0.00242134	54	35	1.21298	0.0535371	16	39	0.00863	0.007181	1.20178	0.397641
non-red	macromolecule_catabolic_process	GO:0009057	88	404	0.018219	0.030255	0.602181	2.87e-10	128	0.018219	1.03765	0.572955	30	58	0.681536	0.00253885	68	224	0.036677	0.041245	0.889247	0.249547
non-red	identical_protein_binding	GO:0042802	181	345	0.037474	0.025837	1.4504	4.37e-10	280	0.037474	0.975657	0.562342	102	79	1.12661	0.0953127	75	218	0.040453	0.04014	1.0078	0.941947
non-red	anion_binding	GO:0043168	964	2303	0.199586	0.172471	1.15721	6.41e-10	1371	0.199586	1.06126	0.000431515	627	337	1.30029	1.21e-25	328	932	0.176915	0.171607	1.03093	0.470893
red	nucleotide_binding	GO:0000166	1056	2545	0.218634	0.190594	1.14712	7.74e-10	1544	0.218634	1.03228	0.0454869	609	447	1.15293	1.99e-08	343	970	0.185005	0.178604	1.03584	0.390225
red	nucleoside_phosphate_binding	GO:1901265	1056	2545	0.218634	0.190594	1.14712	7.74e-10	1544	0.218634	1.03228	0.0454869	609	447	1.15293	1.99e-08	343	970	0.185005	0.178604	1.03584	0.390225
non-red	orotidine-5'-phosphate_decarboxylase_activity	GO:0004590	23	24	0.004762	0.001797	2.64997	1.06e-09	23	0.004762	1.50935	9.13e-05	15	8	1.30381	0.20895	2	3	0.001079	0.000552	1.95471	0.270004
red	pyridoxamine-phosphate_oxidase_activity	GO:0004733	23	24	0.004762	0.001797	2.64997	1.06e-09	23	0.004762	1.50935	9.13e-05	10	13	0.869205	0.540152	1	3	0.000539	0.000552	0.976449	1
red	serine-type_endopeptidase_activity	GO:0004252	18	139	0.003727	0.01041	0.358021	1.16e-09	41	0.003727	0.662696	0.0041987	5	13	0.555326	0.0630004	12	66	0.006472	0.012152	0.532587	0.00570638
red	outer_membrane-bounded_periplasmic_space	GO:0030288	18	136	0.003727	0.010185	0.36593	2.54e-09	29	0.003727	0.936903	0.694664	5	13	0.555326	0.0630004	11	29	0.005933	0.00534	1.11105	0.696274
non-red	aminoacyl-tRNA_ligase_activity	GO:0004812	77	123	0.015942	0.009211	1.73076	3.68e-09	81	0.015942	1.43479	6.42e-10	60	17	1.5578	7.35e-07	19	41	0.010248	0.007549	1.35753	0.100991
non-red	amino-acid_racemase_activity	GO:0047661	29	34	0.006004	0.002546	2.35821	4.84e-09	31	0.006004	1.41204	0.000824206	21	8	1.44768	0.023704	5	13	0.002697	0.002394	1.12657	0.773306
non-red	oxidoreductase_activity,_acting_on_a_sulfur_group_of_donors,_NAD(P)_as_acceptor	GO:0016668	29	34	0.006004	0.002546	2.35821	4.84e-09	31	0.006004	1.41204	0.000824206	27	2	1.8613	1.53e-06	10	12	0.005394	0.00221	2.44072	0.000667173
non-red	racemase_and_epimerase_activity	GO:0016854	70	110	0.014493	0.008238	1.75929	5.48e-09	91	0.014493	1.16102	0.0335569	34	36	0.971026	0.811178	14	39	0.007551	0.007181	1.05152	0.865779
non-red	pyridine-containing_compound_metabolic_process	GO:0072524	115	205	0.02381	0.015352	1.55094	6.85e-09	167	0.02381	1.03937	0.508281	69	46	1.1995	0.0374196	23	71	0.012406	0.013073	0.948979	0.802256
non-red	macromolecule_modification	GO:0043412	244	893	0.050518	0.066876	0.755398	7.32e-09	322	0.050518	1.14372	0.000178271	107	137	0.876686	0.0489194	154	434	0.083064	0.079912	1.03944	0.561628
red	tRNA_aminoacylation_for_protein_translation	GO:0006418	74	119	0.015321	0.008912	1.71914	7.82e-09	78	0.015321	1.43187	1.64e-09	58	16	1.56692	8.05e-07	19	40	0.010248	0.007365	1.39145	0.0929377
non-red	D-amino_acid_metabolic_process	GO:0046416	25	28	0.005176	0.002097	2.46829	8e-09	26	0.005176	1.45108	0.000543709	20	5	1.59934	0.00398618	2	5	0.001079	0.000921	1.17155	1
red	ion_transport	GO:0006811	79	357	0.016356	0.026736	0.611759	9.57e-09	170	0.016356	0.701372	1e-07	41	38	1.03754	0.820692	44	159	0.023732	0.029276	0.81063	0.0894305
non-red	macromolecular_complex	GO:0032991	166	644	0.034369	0.048229	0.712621	9.59e-09	267	0.034369	0.938377	0.165996	67	99	0.806895	0.0115028	109	376	0.058792	0.069232	0.849203	0.0320574
non-red	oxidation-reduction_process	GO:0055114	871	2085	0.180331	0.156145	1.15489	9.67e-09	1428	0.180331	0.920596	3.29e-06	537	334	1.23256	3.26e-14	252	657	0.135922	0.120972	1.12358	0.0158105
non-red	pyridoxal_phosphate_biosynthetic_process	GO:0042823	31	38	0.006418	0.002846	2.25509	1.21e-08	34	0.006418	1.37607	0.00152318	14	17	0.902852	0.595306	4	11	0.002157	0.002025	1.06519	1
red	pyridoxal_phosphate_metabolic_process	GO:0042822	31	38	0.006418	0.002846	2.25509	1.21e-08	34	0.006418	1.37607	0.00152318	14	17	0.902852	0.595306	4	12	0.002157	0.00221	0.976018	1
red	cellular_protein_metabolic_process	GO:0044267	262	945	0.054244	0.070771	0.766472	1.44e-08	349	0.054244	1.13306	0.000310994	129	133	0.984325	0.799778	158	487	0.085221	0.08967	0.950385	0.423248
non-red	glutathione_transferase_activity	GO:0004364	34	43	0.007039	0.00322	2.18602	1.45e-08	38	0.007039	1.35028	0.00161949	9	25	0.529193	0.00580271	0
non-red	isoprenoid_biosynthetic_process	GO:0008299	66	104	0.013665	0.007789	1.7544	1.54e-08	83	0.013665	1.20026	0.00990764	59	7	1.78714	1.8e-11	11	28	0.005933	0.005156	1.1507	0.554624
non-red	vitamin_B6_metabolic_process	GO:0042816	26	30	0.005383	0.002247	2.39564	1.57e-08	30	0.005383	1.30814	0.0189124	15	11	1.15337	0.556122	3	6	0.001618	0.001105	1.46425	0.417046
red	ligase_activity,_forming_aminoacyl-tRNA_and_related_compounds	GO:0016876	78	129	0.016149	0.009661	1.67157	1.9e-08	82	0.016149	1.43572	3.84e-10	60	18	1.53782	1.64e-06	21	47	0.011327	0.008654	1.30887	0.163313
red	amino_acid_activation	GO:0043038	75	123	0.015528	0.009211	1.68581	2.38e-08	79	0.015528	1.43287	1.01e-09	58	17	1.54603	1.83e-06	20	44	0.010787	0.008102	1.3314	0.113483
red	tRNA_aminoacylation	GO:0043039	75	123	0.015528	0.009211	1.68581	2.38e-08	79	0.015528	1.43287	1.01e-09	58	17	1.54603	1.83e-06	20	44	0.010787	0.008102	1.3314	0.113483
red	carboxy-lyase_activity	GO:0016831	90	154	0.018634	0.011533	1.61571	2.4e-08	137	0.018634	0.991539	0.92736	57	33	1.26614	0.0139544	21	54	0.011327	0.009943	1.13919	0.472575
non-red	outer_membrane	GO:0019867	19	132	0.003934	0.009885	0.397977	2.76e-08	51	0.003934	0.562321	3.47e-05	8	11	0.841757	0.502458	16	65	0.00863	0.011968	0.72109	0.114817
red	aldehyde_biosynthetic_process	GO:0046184	33	42	0.006832	0.003145	2.17234	2.95e-08	38	0.006832	1.31057	0.00559092	16	17	0.969296	0.863658	5	13	0.002697	0.002394	1.12657	0.773306
non-red	NAD_binding	GO:0051287	97	170	0.020083	0.012731	1.57749	2.97e-08	150	0.020083	0.97604	0.663807	81	16	1.66941	7.96e-12	16	43	0.00863	0.007918	1.08992	0.747013
red	racemase_activity,_acting_on_amino_acids_and_derivatives	GO:0036361	34	44	0.007039	0.003295	2.13627	3.28e-08	39	0.007039	1.3157	0.00574537	21	13	1.23478	0.227834	5	14	0.002697	0.002578	1.04616	1
red	macromolecular_complex_subunit_organization	GO:0043933	66	305	0.013665	0.022841	0.598266	3.33e-08	146	0.013665	0.682329	1.86e-07	30	36	0.908715	0.460588	52	173	0.028047	0.031854	0.880486	0.289371
non-red	RNA_binding	GO:0003723	106	441	0.021946	0.033026	0.664507	3.36e-08	157	0.021946	1.01904	0.798125	40	66	0.754405	0.0106833	79	278	0.042611	0.051188	0.832441	0.0439275
non-red	serine-type_peptidase_activity	GO:0008236	33	186	0.006832	0.013929	0.490487	3.41e-08	60	0.006832	0.830134	0.0742977	15	18	0.908715	0.606236	23	95	0.012406	0.017492	0.709239	0.04876
red	ligase_activity,_forming_carbon-oxygen_bonds	GO:0016875	78	130	0.016149	0.009736	1.65869	3.48e-08	82	0.016149	1.43572	3.84e-10	60	18	1.53782	1.64e-06	21	47	0.011327	0.008654	1.30887	0.163313
non-red	oxidoreductase_activity,_acting_on_the_CH-NH_group_of_donors,_NAD_or_NADP_as_acceptor	GO:0016646	61	96	0.012629	0.007189	1.75671	5.07e-08	74	0.012629	1.24411	0.00277039	42	19	1.37648	0.00420168	15	29	0.008091	0.00534	1.51517	0.0507589
non-red	3-oxoacyl-[acyl-carrier-protein]_synthase_activity	GO:0004315	19	20	0.003934	0.001498	2.62617	5.22e-08	19	0.003934	1.50959	0.000828885	19	0	1.99917	3.68e-06	2	4	0.001079	0.000737	1.46404	0.609768
non-red	tRNA_metabolic_process	GO:0006399	147	283	0.030435	0.021194	1.43602	5.82e-08	167	0.030435	1.32858	1.25e-10	94	53	1.27838	0.000753748	58	133	0.031284	0.024489	1.27747	0.0258653
non-red	cellular_modified_amino_acid_metabolic_process	GO:0006575	115	212	0.02381	0.015877	1.49965	7.19e-08	160	0.02381	1.08484	0.150384	61	54	1.06043	0.571388	46	95	0.024811	0.017492	1.41842	0.00429856
non-red	oxidoreductase_activity,_acting_on_NAD(P)H	GO:0016651	59	92	0.012215	0.00689	1.77286	7.59e-08	74	0.012215	1.20333	0.0132082	41	18	1.38925	0.00358745	18	34	0.009709	0.00626	1.55096	0.0280814
non-red	organophosphate_biosynthetic_process	GO:0090407	305	661	0.063147	0.049502	1.27565	7.72e-08	497	0.063147	0.926235	0.0183119	156	149	1.02253	0.722692	96	273	0.05178	0.050267	1.0301	0.74338
red	serine_hydrolase_activity	GO:0017171	34	187	0.007039	0.014004	0.502642	8.51e-08	61	0.007039	0.841181	0.101738	15	19	0.881988	0.497898	24	96	0.012945	0.017676	0.732349	0.0644666
red	oxidoreductase_activity	GO:0016491	813	1954	0.168323	0.146334	1.15027	8.53e-08	1340	0.168323	0.91573	2.18e-06	508	305	1.24917	6.12e-15	230	583	0.124056	0.107347	1.15565	0.00477754
non-red	organic_anion_transport	GO:0015711	8	82	0.001656	0.006141	0.269663	8.62e-08	16	0.001656	0.754442	0.189292	1	7	0.249897	0.0388493	2	20	0.001079	0.003683	0.292968	0.0303113
red	organic_substance_metabolic_process	GO:0071704	2552	6648	0.528364	0.497866	1.06126	1.18e-07	3758	0.528364	1.02495	0.0021204	1401	1151	1.09751	8.39e-13	994	2884	0.536138	0.531026	1.00963	0.605789
red	vitamin_B6_biosynthetic_process	GO:0042819	22	25	0.004555	0.001872	2.43323	1.21e-07	25	0.004555	1.32838	0.0195878	14	8	1.2722	0.285172	2	5	0.001079	0.000921	1.17155	1
red	channel_activity	GO:0015267	18	123	0.003727	0.009211	0.404625	1.31e-07	70	0.003727	0.388148	4.14e-12	9	9	0.999586	1	9	48	0.004854	0.008838	0.549219	0.0222007
non-red	passive_transmembrane_transporter_activity	GO:0022803	18	123	0.003727	0.009211	0.404625	1.31e-07	70	0.003727	0.388148	4.14e-12	9	9	0.999586	1	9	48	0.004854	0.008838	0.549219	0.0222007
red	small_molecule_binding	GO:0036094	1120	2766	0.231884	0.207144	1.11943	1.37e-07	1662	0.231884	1.01711	0.274745	646	474	1.15309	5.28e-09	386	1082	0.208198	0.199227	1.04503	0.237237
non-red	periplasmic_space	GO:0042597	55	260	0.011387	0.019471	0.584818	1.48e-07	84	0.011387	0.988198	0.907749	17	38	0.617926	0.00432638	33	92	0.017799	0.01694	1.05071	0.739917
red	regulation_of_cellular_process	GO:0050794	810	1952	0.167702	0.146184	1.1472	1.48e-07	1026	0.167702	1.19156	1.09e-21	412	398	1.01686	0.616644	342	934	0.184466	0.171976	1.07263	0.0811744
non-red	transferase_activity,_transferring_alkyl_or_aryl_(other_than_methyl)_groups	GO:0016765	95	171	0.019669	0.012806	1.53592	2.19e-07	130	0.019669	1.10296	0.111298	48	47	1.01011	1	15	50	0.008091	0.009206	0.878883	0.653398
red	oxidoreductase_activity,_acting_on_the_CH-NH2_group_of_donors	GO:0016638	43	63	0.008903	0.004718	1.88703	2.52e-07	56	0.008903	1.15894	0.117798	27	16	1.25529	0.124603	7	21	0.003776	0.003867	0.976468	1
red	pyridoxine_biosynthetic_process	GO:0008615	21	24	0.004348	0.001797	2.41959	2.96e-07	24	0.004348	1.32078	0.0294063	13	8	1.23758	0.382264	2	5	0.001079	0.000921	1.17155	1
red	pyridoxine_metabolic_process	GO:0008614	21	24	0.004348	0.001797	2.41959	2.96e-07	24	0.004348	1.32078	0.0294063	13	8	1.23758	0.382264	2	5	0.001079	0.000921	1.17155	1
non-red	integral_component_of_membrane	GO:0016021	100	409	0.020704	0.03063	0.675939	3.47e-07	186	0.020704	0.811476	0.000382983	50	50	0.999586	1	57	229	0.030744	0.042165	0.729136	0.00270314
red	racemase_and_epimerase_activity,_acting_on_amino_acids_and_derivatives	GO:0016855	35	48	0.007246	0.003595	2.01558	3.98e-07	42	0.007246	1.25777	0.0208845	22	13	1.25662	0.173898	5	14	0.002697	0.002578	1.04616	1
red	anion_transport	GO:0006820	17	115	0.00352	0.008612	0.408732	4.27e-07	32	0.00352	0.801822	0.133822	5	12	0.587992	0.0955686	8	30	0.004315	0.005524	0.781137	0.444997
red	nucleic_acid_binding	GO:0003676	642	1526	0.132919	0.114281	1.16309	4.57e-07	827	0.132919	1.17168	4.84e-14	343	299	1.06809	0.0683315	286	781	0.154261	0.143804	1.07272	0.121199
red	pyridine-containing_compound_biosynthetic_process	GO:0072525	65	108	0.013458	0.008088	1.66395	4.94e-07	89	0.013458	1.1023	0.214318	37	28	1.13799	0.3178	17	47	0.009169	0.008654	1.05951	0.759249
non-red	polysaccharide_catabolic_process	GO:0000272	20	126	0.004141	0.009436	0.438851	5.47e-07	32	0.004141	0.94328	0.70859	5	15	0.499793	0.0262527	14	62	0.007551	0.011416	0.66144	0.0591091
non-red	nitrogen_compound_transport	GO:0071705	17	114	0.00352	0.008537	0.412323	6.27e-07	31	0.00352	0.827846	0.186057	7	10	0.823189	0.479759	8	32	0.004315	0.005892	0.732349	0.350692
non-red	negative_regulation_of_nitrogen_compound_metabolic_process	GO:0051172	66	112	0.013665	0.008388	1.62911	9.29e-07	82	0.013665	1.21488	0.00650956	39	27	1.18133	0.172327	31	62	0.016721	0.011416	1.4647	0.010176
non-red	ligase_activity	GO:0016874	191	398	0.039545	0.029806	1.32675	9.98e-07	230	0.039545	1.25341	9.94e-09	121	70	1.26649	0.00020662	71	174	0.038296	0.032038	1.19533	0.061893
red	negative_regulation_of_nucleobase-containing_compound_metabolic_process	GO:0045934	63	106	0.013043	0.007938	1.64311	1.21e-06	79	0.013043	1.20356	0.0115032	38	25	1.20585	0.127413	31	62	0.016721	0.011416	1.4647	0.010176
red	heme_binding	GO:0020037	50	233	0.010352	0.017449	0.593272	1.23e-06	77	0.010352	0.980117	0.809231	16	34	0.639735	0.010546	24	78	0.012945	0.014362	0.901337	0.630604
non-red	cell_surface_receptor_signaling_pathway	GO:0007166	32	168	0.006625	0.012581	0.526588	1.45e-06	48	0.006625	1.00623	1	9	23	0.562267	0.0132018	31	114	0.016721	0.020991	0.796579	0.13395
non-red	cellular_aldehyde_metabolic_process	GO:0006081	64	108	0.013251	0.008088	1.63835	1.47e-06	86	0.013251	1.12325	0.135226	39	25	1.21825	0.101139	13	40	0.007012	0.007365	0.952071	1
non-red	oxidoreductase_activity,_acting_on_the_CH-OH_group_of_donors,_NAD_or_NADP_as_acceptor	GO:0016616	171	352	0.035404	0.026361	1.34304	1.57e-06	284	0.035404	0.908797	0.0295719	119	52	1.39124	1.98e-07	41	101	0.022114	0.018597	1.18912	0.169752
non-red	tetrapyrrole_binding	GO:0046906	56	252	0.011594	0.018872	0.614349	1.64e-06	83	0.011594	1.01836	0.907176	20	36	0.71399	0.0320843	29	96	0.015642	0.017676	0.884929	0.448507
red	substrate-specific_transporter_activity	GO:0022892	87	356	0.018012	0.026661	0.675594	1.82e-06	168	0.018012	0.781601	9.48e-05	28	59	0.643412	0.000756926	45	170	0.024272	0.031302	0.775414	0.0326477
non-red	metallopeptidase_activity	GO:0008237	33	170	0.006832	0.012731	0.536643	2.48e-06	58	0.006832	0.858723	0.162373	15	18	0.908715	0.606236	25	89	0.013484	0.016387	0.822847	0.259915
red	D-amino_acid_biosynthetic_process	GO:0046437	15	16	0.003106	0.001198	2.59265	2.48e-06	16	0.003106	1.41503	0.017006	14	1	1.86589	0.000960736	1	3	0.000539	0.000552	0.976449	1
non-red	alanine_racemase_activity	GO:0008784	15	16	0.003106	0.001198	2.59265	2.48e-06	16	0.003106	1.41503	0.017006	15	0	1.99917	5.97e-05	1	3	0.000539	0.000552	0.976449	1
red	D-alanine_family_amino_acid_metabolic_process	GO:0046144	15	16	0.003106	0.001198	2.59265	2.48e-06	16	0.003106	1.41503	0.017006	14	1	1.86589	0.000960736	1	3	0.000539	0.000552	0.976449	1
red	D-alanine_metabolic_process	GO:0046436	15	16	0.003106	0.001198	2.59265	2.48e-06	16	0.003106	1.41503	0.017006	14	1	1.86589	0.000960736	1	3	0.000539	0.000552	0.976449	1
red	L-aspartate:2-oxoglutarate_aminotransferase_activity	GO:0004069	15	16	0.003106	0.001198	2.59265	2.48e-06	16	0.003106	1.41503	0.017006	15	0	1.99917	5.97e-05	1	2	0.000539	0.000368	1.46467	1
non-red	transmembrane_transporter_activity	GO:0022857	78	325	0.016149	0.024339	0.663503	2.59e-06	165	0.016149	0.713484	4.32e-07	37	41	0.948325	0.650205	43	152	0.023193	0.027987	0.828706	0.140046
non-red	phosphoprotein_phosphatase_activity	GO:0004721	15	101	0.003106	0.007564	0.410629	3.17e-06	22	0.003106	1.02916	1	3	12	0.399834	0.0210385	10	44	0.005394	0.008102	0.665762	0.149597
red	protein_dephosphorylation	GO:0006470	13	92	0.002692	0.00689	0.390711	3.25e-06	20	0.002692	0.981407	1	1	12	0.153782	0.0018023	10	40	0.005394	0.007365	0.732383	0.245497
non-red	pyrimidine-containing_compound_biosynthetic_process	GO:0072528	91	169	0.018841	0.012656	1.4887	3.45e-06	148	0.018841	0.928037	0.219579	45	46	0.988602	0.916222	22	58	0.011866	0.010679	1.11115	0.578157
non-red	pyruvate_metabolic_process	GO:0006090	73	130	0.015114	0.009736	1.55238	3.48e-06	104	0.015114	1.05944	0.464742	60	13	1.64315	1.83e-08	25	58	0.013484	0.010679	1.26267	0.163974
red	oxidoreductase_activity,_acting_on_CH-OH_group_of_donors	GO:0016614	188	396	0.038923	0.029656	1.31248	3.5e-06	308	0.038923	0.921254	0.0490027	121	67	1.2867	7.28e-05	49	119	0.026429	0.021911	1.2062	0.117406
non-red	regulation_of_response_to_stimulus	GO:0048583	69	293	0.014286	0.021943	0.65105	3.53e-06	95	0.014286	1.09622	0.229254	24	45	0.695364	0.0109231	45	181	0.024272	0.033327	0.728298	0.00671518
red	oxidoreductase_activity,_acting_on_the_CH-NH_group_of_donors	GO:0016645	66	115	0.013665	0.008612	1.58674	3.54e-06	82	0.013665	1.21488	0.00650956	44	22	1.33278	0.00874452	19	45	0.010248	0.008286	1.23678	0.27025
red	protein_complex	GO:0043234	142	529	0.0294	0.039617	0.742106	3.67e-06	226	0.0294	0.948357	0.283815	61	81	0.858799	0.0891486	90	301	0.048544	0.055423	0.875882	0.117982
red	catalytic_activity	GO:0003824	3370	8983	0.697723	0.672733	1.03715	3.72e-06	5213	0.697723	0.975715	3.99e-06	1826	1544	1.08323	1.46e-18	1159	3397	0.625135	0.625483	0.999444	0.97642
non-red	riboflavin_reductase_(NADPH)_activity	GO:0042602	21	26	0.004348	0.001947	2.23318	4.15e-06	22	0.004348	1.44069	0.0024058	21	0	1.99917	9.13e-07	1	2	0.000539	0.000368	1.46467	1
red	negative_regulation_of_RNA_biosynthetic_process	GO:1902679	56	94	0.011594	0.00704	1.64688	4.22e-06	71	0.011594	1.19047	0.0231966	34	22	1.21378	0.138589	28	56	0.015102	0.010311	1.46465	0.0154521
red	protein_complex_subunit_organization	GO:0071822	49	224	0.010145	0.016775	0.604769	4.37e-06	126	0.010145	0.586959	3.87e-10	21	28	0.856788	0.31961	40	131	0.021575	0.024121	0.894449	0.402504
non-red	protein_phosphorylation	GO:0006468	48	219	0.009938	0.016401	0.605939	5.03e-06	65	0.009938	1.11463	0.235531	19	29	0.791339	0.150239	28	79	0.015102	0.014546	1.03822	0.811715
red	negative_regulation_of_RNA_metabolic_process	GO:0051253	57	96	0.011801	0.007189	1.64154	5.05e-06	72	0.011801	1.1948	0.0234	34	23	1.19249	0.18225	28	56	0.015102	0.010311	1.46465	0.0154521
non-red	aromatic_amino_acid_family_metabolic_process	GO:0009072	82	151	0.016977	0.011308	1.50133	5.25e-06	111	0.016977	1.115	0.105051	48	34	1.17025	0.147199	26	56	0.014024	0.010311	1.3601	0.0645415
red	negative_regulation_of_transcription,_DNA-templated	GO:0045892	55	92	0.011387	0.00689	1.65269	5.32e-06	70	0.011387	1.1859	0.0304098	34	21	1.23585	0.102816	28	56	0.015102	0.010311	1.46465	0.0154521
red	organic_acid_transport	GO:0015849	6	61	0.001242	0.004568	0.271891	5.55e-06	10	0.001242	0.905248	0.741414	1	5	0.333195	0.124651	1	11	0.000539	0.002025	0.266173	0.111345
red	carboxylic_acid_transport	GO:0046942	6	61	0.001242	0.004568	0.271891	5.55e-06	10	0.001242	0.905248	0.741414	1	5	0.333195	0.124651	1	11	0.000539	0.002025	0.266173	0.111345
non-red	negative_regulation_of_response_to_stimulus	GO:0048585	17	106	0.00352	0.007938	0.443437	5.91e-06	29	0.00352	0.884867	0.431998	7	10	0.823189	0.479759	8	52	0.004315	0.009575	0.450653	0.00312101
non-red	tryptophanyl-tRNA_aminoacylation	GO:0006436	14	15	0.002899	0.001123	2.58148	6.45e-06	15	0.002899	1.40865	0.0271957	9	5	1.28518	0.423267	2	3	0.001079	0.000552	1.95471	0.270004
red	tryptophan-tRNA_ligase_activity	GO:0004830	14	15	0.002899	0.001123	2.58148	6.45e-06	15	0.002899	1.40865	0.0271957	9	5	1.28518	0.423267	2	3	0.001079	0.000552	1.95471	0.270004
red	macromolecular_complex_assembly	GO:0065003	44	204	0.00911	0.015277	0.596321	6.56e-06	121	0.00911	0.548861	1.77e-11	19	25	0.863279	0.36895	36	127	0.019417	0.023384	0.830354	0.184965
non-red	DNA_repair	GO:0006281	44	205	0.00911	0.015352	0.593408	6.63e-06	63	0.00911	1.05415	0.594582	15	29	0.681536	0.0348113	33	114	0.017799	0.020991	0.847935	0.272277
red	aspartate_family_amino_acid_biosynthetic_process	GO:0009067	84	156	0.017391	0.011683	1.48857	7.19e-06	129	0.017391	0.98282	0.778692	63	21	1.49938	4.13e-06	25	61	0.013484	0.011232	1.2005	0.277862
non-red	lipid_binding	GO:0008289	34	168	0.007039	0.012581	0.559494	7.58e-06	60	0.007039	0.855286	0.131189	16	18	0.940787	0.734891	28	90	0.015102	0.016572	0.911296	0.576917
non-red	regulation_of_protein_metabolic_process	GO:0051246	67	282	0.013872	0.021119	0.656849	7.78e-06	93	0.013872	1.0874	0.269981	27	40	0.805637	0.111631	46	174	0.024811	0.032038	0.774424	0.034293
non-red	ribonucleoprotein_complex	GO:0030529	17	105	0.00352	0.007863	0.447666	8.54e-06	31	0.00352	0.827846	0.186057	3	14	0.352795	0.00742023	18	72	0.009709	0.013257	0.732368	0.105096
red	cellular_response_to_DNA_damage_stimulus	GO:0006974	59	254	0.012215	0.019022	0.642151	9e-06	90	0.012215	0.989389	0.910841	22	37	0.745454	0.0504017	41	144	0.022114	0.026514	0.83405	0.154798
red	negative_regulation_of_gene_expression	GO:0010629	61	106	0.012629	0.007938	1.59095	9.28e-06	78	0.012629	1.18028	0.0294897	37	24	1.21261	0.121359	32	65	0.01726	0.011968	1.44218	0.0121274
non-red	amine_biosynthetic_process	GO:0009309	35	53	0.007246	0.003969	1.82565	1.08e-05	40	0.007246	1.32058	0.0037815	17	18	0.971026	0.867417	11	18	0.005933	0.003314	1.79028	0.0228546
red	cellular_biogenic_amine_biosynthetic_process	GO:0042401	35	53	0.007246	0.003969	1.82565	1.08e-05	40	0.007246	1.32058	0.0037815	17	18	0.971026	0.867417	11	18	0.005933	0.003314	1.79028	0.0228546
non-red	sulfur_amino_acid_metabolic_process	GO:0000096	64	114	0.013251	0.008537	1.55218	1.36e-05	88	0.013251	1.09775	0.213446	50	14	1.56185	6.18e-06	18	48	0.009709	0.008838	1.09855	0.647575
red	cell_outer_membrane	GO:0009279	14	91	0.002899	0.006815	0.425385	1.47e-05	34	0.002899	0.621569	0.00309538	8	6	1.14238	0.790223	11	48	0.005933	0.008838	0.671306	0.125448
red	organophosphate_metabolic_process	GO:0019637	479	1136	0.099172	0.085075	1.1657	1.49e-05	760	0.099172	0.951272	0.0516579	237	242	0.989152	0.809949	160	479	0.0863	0.088197	0.978491	0.762121
red	isoprenoid_metabolic_process	GO:0006720	70	127	0.014493	0.009511	1.52381	1.56e-05	91	0.014493	1.16102	0.0335569	63	7	1.79926	1.64e-12	14	39	0.007551	0.007181	1.05152	0.865779
non-red	metalloendopeptidase_activity	GO:0004222	9	71	0.001863	0.005317	0.350386	1.65e-05	12	0.001863	1.13183	0.761467	3	6	0.666391	0.343138	15	44	0.008091	0.008102	0.998642	1
red	D-alanine_biosynthetic_process	GO:0030632	13	14	0.002692	0.001048	2.5687	1.67e-05	14	0.002692	1.40208	0.0443135	13	0	1.99917	0.000240223	1	3	0.000539	0.000552	0.976449	1
red	D-alanine_family_amino_acid_biosynthetic_process	GO:0046145	13	14	0.002692	0.001048	2.5687	1.67e-05	14	0.002692	1.40208	0.0443135	13	0	1.99917	0.000240223	1	3	0.000539	0.000552	0.976449	1
red	helicase_activity	GO:0004386	5	52	0.001035	0.003894	0.265794	1.78e-05	12	0.001035	0.628797	0.121247	2	3	0.799669	0.687241	3	19	0.001618	0.003498	0.46255	0.1431
red	regulation_of_biological_process	GO:0050789	857	2127	0.177433	0.15929	1.1139	1.84e-05	1087	0.177433	1.18996	1.16e-22	432	425	1.00775	0.821242	373	1037	0.201187	0.190941	1.05366	0.166765
red	glycolytic_process	GO:0006096	53	91	0.010973	0.006815	1.61012	2.34e-05	76	0.010973	1.05257	0.545058	42	11	1.58425	2.04e-05	19	43	0.010248	0.007918	1.29427	0.195728
non-red	cytidylyltransferase_activity	GO:0070567	16	19	0.003313	0.001423	2.32818	2.36e-05	18	0.003313	1.34184	0.0458384	10	6	1.24948	0.453738	2	6	0.001079	0.001105	0.976471	1
non-red	triose-phosphate_isomerase_activity	GO:0004807	16	19	0.003313	0.001423	2.32818	2.36e-05	19	0.003313	1.2713	0.142821	15	1	1.87422	0.000509012	1	4	0.000539	0.000737	0.731343	1
red	enzyme_regulator_activity	GO:0030234	57	242	0.011801	0.018123	0.651162	2.58e-05	92	0.011801	0.935103	0.376778	15	42	0.526098	0.000282053	46	155	0.024811	0.02854	0.869341	0.263972
non-red	iron_ion_binding	GO:0005506	92	357	0.019048	0.026736	0.712448	2.64e-05	159	0.019048	0.873321	0.0272567	43	49	0.934396	0.529978	48	143	0.02589	0.02633	0.983289	0.928941
non-red	cellular_component_organization_or_biogenesis	GO:0071840	212	731	0.043892	0.054744	0.801768	2.66e-05	338	0.043892	0.946662	0.175382	98	114	0.924146	0.262021	124	406	0.066882	0.074756	0.894671	0.114873
non-red	aspartate_family_amino_acid_metabolic_process	GO:0009066	95	186	0.019669	0.013929	1.41209	3.01e-05	155	0.019669	0.925078	0.197889	71	24	1.49412	1.16e-06	28	74	0.015102	0.013625	1.1084	0.537429
non-red	serine_family_amino_acid_biosynthetic_process	GO:0009070	45	75	0.009317	0.005617	1.65871	3.06e-05	56	0.009317	1.21284	0.0235252	34	11	1.51049	0.000780245	7	19	0.003776	0.003498	1.07947	0.811261
red	protein_kinase_activity	GO:0004672	61	255	0.012629	0.019097	0.661308	3.07e-05	88	0.012629	1.04623	0.57272	26	35	0.852106	0.24969	23	89	0.012406	0.016387	0.757064	0.1141
red	'de_novo'_pyrimidine_nucleobase_biosynthetic_process	GO:0006207	27	39	0.00559	0.002921	1.91373	3.35e-05	34	0.00559	1.19854	0.144325	17	10	1.25874	0.246459	4	6	0.002157	0.001105	1.95204	0.189657
red	membrane_lipid_biosynthetic_process	GO:0046467	1	31	0.000207	0.002322	0.0891473	3.46e-05	17	0.000207	0.088765	3.18e-07					2	17	0.001079	0.00313	0.344728	0.0700907
non-red	orotate_phosphoribosyltransferase_activity	GO:0004588	10	10	0.00207	0.000749	2.76368	3.81e-05	10	0.00207	1.50875	0.0199441	2	8	0.399834	0.0650752	1	1	0.000539	0.000184	2.92935	0.341374
non-red	beta-ketoacyl-acyl-carrier-protein_synthase_III_activity	GO:0033818	10	10	0.00207	0.000749	2.76368	3.81e-05	10	0.00207	1.50875	0.0199441	10	0	1.99917	0.00193499	0
red	substrate-specific_transmembrane_transporter_activity	GO:0022891	66	270	0.013665	0.02022	0.675816	3.88e-05	138	0.013665	0.72187	7.03e-06	27	39	0.817843	0.139218	36	131	0.019417	0.024121	0.804983	0.11298
non-red	thioester_metabolic_process	GO:0035383	29	43	0.006004	0.00322	1.8646	4e-05	33	0.006004	1.32626	0.00864146	24	5	1.65449	0.000526587	10	24	0.005394	0.004419	1.22064	0.517886
red	acyl-CoA_metabolic_process	GO:0006637	29	43	0.006004	0.00322	1.8646	4e-05	33	0.006004	1.32626	0.00864146	24	5	1.65449	0.000526587	10	24	0.005394	0.004419	1.22064	0.517886
non-red	D-alanine-D-alanine_ligase_activity	GO:0008716	12	13	0.002484	0.000974	2.55031	4.31e-05	12	0.002484	1.50911	0.0113326	7	5	1.16618	0.774134	2	3	0.001079	0.000552	1.95471	0.270004
non-red	protein_catabolic_process	GO:0030163	5	50	0.001035	0.003744	0.276442	4.32e-05	13	0.001035	0.580482	0.0418602	3	2	1.1995	1	6	36	0.003236	0.006629	0.488158	0.0327325
non-red	protein_complex_assembly	GO:0006461	40	181	0.008282	0.013555	0.610992	4.66e-05	115	0.008282	0.525008	4.71e-12	18	22	0.899627	0.530864	34	114	0.018339	0.020991	0.87366	0.369281
red	transmembrane_transport	GO:0055085	63	259	0.013043	0.019396	0.672458	4.74e-05	135	0.013043	0.704304	3.18e-06	38	25	1.20585	0.127413	34	129	0.018339	0.023753	0.772071	0.060557
red	peptidase_regulator_activity	GO:0061134	17	98	0.00352	0.007339	0.479629	5.12e-05	29	0.00352	0.884867	0.431998	6	11	0.70559	0.236906	13	57	0.007012	0.010495	0.668128	0.0908672
non-red	'de_novo'_UMP_biosynthetic_process	GO:0044205	23	32	0.004762	0.002396	1.98748	5.31e-05	26	0.004762	1.33502	0.0201237	13	10	1.12997	0.676904	2	5	0.001079	0.000921	1.17155	1
non-red	translational_initiation	GO:0006413	1	29	0.000207	0.002172	0.0953039	5.33e-05	4	0.000207	0.377049	0.114742	1	0	1.99917	1	1	16	0.000539	0.002946	0.18296	0.0164873
red	peptidase_inhibitor_activity	GO:0030414	16	94	0.003313	0.00704	0.470597	5.56e-05	26	0.003313	0.928792	0.678523	5	11	0.624741	0.142677	12	50	0.006472	0.009206	0.70302	0.136834
non-red	endopeptidase_inhibitor_activity	GO:0004866	16	94	0.003313	0.00704	0.470597	5.56e-05	26	0.003313	0.928792	0.678523	5	11	0.624741	0.142677	12	50	0.006472	0.009206	0.70302	0.136834
non-red	oligosaccharide_biosynthetic_process	GO:0009312	4	44	0.000828	0.003295	0.25129	5.87e-05	25	0.000828	0.24147	3.16e-07	2	2	0.999586	1	3	18	0.001618	0.003314	0.488232	0.139872
red	protein_oligomerization	GO:0051259	19	105	0.003934	0.007863	0.500318	5.96e-05	87	0.003934	0.329646	1.7e-17	7	12	0.736537	0.26208	19	70	0.010248	0.012889	0.795097	0.253696
non-red	polysaccharide_metabolic_process	GO:0005976	63	257	0.013043	0.019247	0.677664	6.03e-05	111	0.013043	0.856627	0.0424953	24	39	0.761589	0.0582052	24	112	0.012945	0.020622	0.627728	0.00345176
non-red	organelle_part	GO:0044422	189	655	0.03913	0.049053	0.797709	6.06e-05	287	0.03913	0.993929	0.898695	95	94	1.00487	1	111	360	0.059871	0.066286	0.903222	0.185852
red	intracellular_organelle_part	GO:0044446	181	629	0.037474	0.047106	0.795525	6.32e-05	275	0.037474	0.993399	0.896595	91	90	1.00511	1	102	341	0.055016	0.062788	0.876218	0.0984746
non-red	multi-organism_process	GO:0051704	120	440	0.024845	0.032951	0.753998	6.46e-05	176	0.024845	1.02908	0.628628	51	69	0.849648	0.0970175	74	239	0.039914	0.044007	0.906992	0.328677
red	guanosine-containing_compound_metabolic_process	GO:1901068	26	130	0.005383	0.009736	0.552896	7.06e-05	50	0.005383	0.784808	0.0360409	10	16	0.768912	0.24636	17	57	0.009169	0.010495	0.873654	0.575006
non-red	regulation_of_immune_response	GO:0050776	11	74	0.002277	0.005542	0.410863	7.77e-05	19	0.002277	0.873753	0.470071	4	7	0.726972	0.386994	12	57	0.006472	0.010495	0.616675	0.0356668
red	spermidine_metabolic_process	GO:0008216	16	20	0.003313	0.001498	2.21162	7.83e-05	20	0.003313	1.2078	0.240821	12	4	1.49938	0.0763302	5	7	0.002697	0.001289	2.09232	0.0499582
red	iron_ion_homeostasis	GO:0055072	9	65	0.001863	0.004868	0.382703	8.08e-05	48	0.001863	0.282959	1.58e-11	8	1	1.77704	0.038888	8	23	0.004315	0.004235	1.01889	1
non-red	protein_homooligomerization	GO:0051260	10	70	0.00207	0.005242	0.394887	8.14e-05	58	0.00207	0.260181	1.68e-14	4	6	0.799669	0.548276	11	46	0.005933	0.00847	0.700472	0.161332
red	cellular_component_organization	GO:0016043	204	697	0.042236	0.052198	0.80915	8.42e-05	330	0.042236	0.933042	0.0841382	95	109	0.930987	0.317585	119	387	0.064186	0.071258	0.900755	0.148479
red	cellular_modified_amino_acid_biosynthetic_process	GO:0042398	65	121	0.013458	0.009062	1.4851	8.48e-05	87	0.013458	1.1277	0.109839	25	40	0.768912	0.0621567	24	50	0.012945	0.009206	1.40615	0.0502184
red	serine_family_amino_acid_metabolic_process	GO:0009069	60	110	0.012422	0.008238	1.50789	8.79e-05	77	0.012422	1.1761	0.0292626	43	17	1.43274	0.000992789	13	31	0.007012	0.005708	1.22845	0.349425
red	oxidoreductase_activity,_acting_on_the_aldehyde_or_oxo_group_of_donors,_NAD_or_NADP_as_acceptor	GO:0016620	48	84	0.009938	0.006291	1.57972	9.16e-05	80	0.009938	0.905595	0.236281	46	2	1.91587	6.86e-12	6	14	0.003236	0.002578	1.25524	0.574261
non-red	regulation_of_small_GTPase_mediated_signal_transduction	GO:0051056	2	34	0.000414	0.002546	0.162608	9.26e-05	4	0.000414	0.754098	0.607342					5	30	0.002697	0.005524	0.488233	0.0520847
non-red	organic_hydroxy_compound_biosynthetic_process	GO:1901617	66	123	0.013665	0.009211	1.48355	9.4e-05	87	0.013665	1.14505	0.0673394	29	37	0.878424	0.324946	20	55	0.010787	0.010127	1.06517	0.775312
red	enzyme_inhibitor_activity	GO:0004857	26	129	0.005383	0.009661	0.557189	9.61e-05	44	0.005383	0.891816	0.338316	6	20	0.461347	0.00578146	20	76	0.010787	0.013994	0.77083	0.179815
non-red	cellular_biogenic_amine_metabolic_process	GO:0006576	61	112	0.012629	0.008388	1.5056	9.81e-05	80	0.012629	1.15081	0.0578763	37	24	1.21261	0.121359	18	47	0.009709	0.008654	1.12191	0.539933
red	regulation_of_signaling	GO:0023051	53	222	0.010973	0.016625	0.66003	9.84e-05	75	0.010973	1.06658	0.462866	20	33	0.754405	0.0742138	32	133	0.01726	0.024489	0.704806	0.0123912
non-red	establishment_of_localization_in_cell	GO:0051649	61	248	0.012629	0.018573	0.679966	0.00010199	80	0.012629	1.15081	0.0578763	27	34	0.884879	0.370955	39	132	0.021036	0.024305	0.865501	0.306596
red	GTP_metabolic_process	GO:0046039	20	107	0.004141	0.008013	0.516785	0.000104558	33	0.004141	0.914734	0.580175	8	12	0.799669	0.382164	13	45	0.007012	0.008286	0.846247	0.52946
non-red	phosphoribosylaminoimidazole_carboxylase_activity	GO:0004638	9	9	0.001863	0.000674	2.76409	0.000105499	9	0.001863	1.5085	0.0334368	3	6	0.666391	0.343138	0
non-red	adenosylhomocysteine_nucleosidase_activity	GO:0008782	9	9	0.001863	0.000674	2.76409	0.000105499	9	0.001863	1.5085	0.0334368	5	4	1.11065	1	0
non-red	crossover_junction_endodeoxyribonuclease_activity	GO:0008821	9	9	0.001863	0.000674	2.76409	0.000105499	9	0.001863	1.5085	0.0334368	1	8	0.22213	0.0213318	4	5	0.002157	0.000921	2.34202	0.04928
red	methylthioadenosine_nucleosidase_activity	GO:0008930	9	9	0.001863	0.000674	2.76409	0.000105499	9	0.001863	1.5085	0.0334368	5	4	1.11065	1	0
red	endodeoxyribonuclease_activity,_producing_3'-phosphomonoesters	GO:0016889	9	9	0.001863	0.000674	2.76409	0.000105499	9	0.001863	1.5085	0.0334368	1	8	0.22213	0.0213318	4	5	0.002157	0.000921	2.34202	0.04928
non-red	thioredoxin-disulfide_reductase_activity	GO:0004791	9	9	0.001863	0.000674	2.76409	0.000105499	9	0.001863	1.5085	0.0334368	8	1	1.77704	0.038888	2	2	0.001079	0.000368	2.93207	0.116495
red	sulfur_amino_acid_biosynthetic_process	GO:0000097	54	97	0.01118	0.007264	1.5391	0.000110393	76	0.01118	1.07242	0.396409	43	11	1.59193	1.26e-05	14	38	0.007551	0.006997	1.07918	0.73315
red	regulation_of_cell_communication	GO:0010646	52	218	0.010766	0.016326	0.659439	0.00011407	73	0.010766	1.07509	0.387232	21	31	0.807358	0.166545	30	127	0.016181	0.023384	0.691969	0.0105586
red	ncRNA_metabolic_process	GO:0034660	174	381	0.036025	0.028533	1.26257	0.000118195	198	0.036025	1.3264	2.45e-12	104	70	1.19491	0.0106399	73	183	0.039374	0.033695	1.16854	0.0964093
non-red	protein_complex_binding	GO:0032403	15	88	0.003106	0.00659	0.47132	0.000124375	28	0.003106	0.808644	0.164221	4	11	0.533113	0.0762699	13	51	0.007012	0.009391	0.746672	0.235216
non-red	oxidoreductase_activity,_acting_on_the_aldehyde_or_oxo_group_of_donors	GO:0016903	57	104	0.011801	0.007789	1.51509	0.000126014	96	0.011801	0.89612	0.158421	53	4	1.85888	4.62e-12	16	30	0.00863	0.005524	1.56227	0.032944
non-red	cobalamin_biosynthetic_process	GO:0009236	27	41	0.00559	0.00307	1.82085	0.000127131	35	0.00559	1.16434	0.210659	19	8	1.40682	0.0515895	6	18	0.003236	0.003314	0.976463	1
non-red	cellular_glucan_metabolic_process	GO:0006073	14	83	0.002899	0.006216	0.466377	0.000134072	25	0.002899	0.845436	0.293182	5	9	0.71399	0.300897	11	43	0.005933	0.007918	0.749305	0.261933
red	glucan_metabolic_process	GO:0044042	14	83	0.002899	0.006216	0.466377	0.000134072	25	0.002899	0.845436	0.293182	5	9	0.71399	0.300897	11	43	0.005933	0.007918	0.749305	0.261933
non-red	biological_adhesion	GO:0022610	30	141	0.006211	0.010559	0.588219	0.00014017	43	0.006211	1.05307	0.746829	7	23	0.466474	0.00322427	22	85	0.011866	0.015651	0.758162	0.133285
red	purine_NTP-dependent_helicase_activity	GO:0070035	2	32	0.000414	0.002396	0.172788	0.000143584	4	0.000414	0.754098	0.607342					1	4	0.000539	0.000737	0.731343	1
non-red	cytoplasmic_vesicle_part	GO:0044433	2	32	0.000414	0.002396	0.172788	0.000143584	9	0.000414	0.335223	0.00889637	2	0	1.99917	0.499897	4	26	0.002157	0.004787	0.450595	0.059575
non-red	ATP-dependent_helicase_activity	GO:0008026	2	32	0.000414	0.002396	0.172788	0.000143584	4	0.000414	0.754098	0.607342					1	4	0.000539	0.000737	0.731343	1
red	endopeptidase_regulator_activity	GO:0061135	17	95	0.00352	0.007115	0.494729	0.000145845	27	0.00352	0.950324	0.688853	6	11	0.70559	0.236906	13	53	0.007012	0.009759	0.718516	0.147997
red	methionine_metabolic_process	GO:0006555	46	80	0.009524	0.005991	1.58972	0.000149196	61	0.009524	1.13815	0.136816	35	11	1.52111	0.00050465	14	34	0.007551	0.00626	1.20623	0.37156
non-red	L-serine_metabolic_process	GO:0006563	26	39	0.005383	0.002921	1.84286	0.000150462	34	0.005383	1.15416	0.275099	20	6	1.53782	0.00917166	5	12	0.002697	0.00221	1.22036	0.557501
red	glycolipid_biosynthetic_process	GO:0009247	1	27	0.000207	0.002022	0.102374	0.000155317	17	0.000207	0.088765	3.18e-07					1	12	0.000539	0.00221	0.243891	0.0696217
red	chemical_homeostasis	GO:0048878	29	138	0.006004	0.010335	0.580939	0.000161891	86	0.006004	0.508943	1.07e-09	16	13	1.10299	0.710231	20	68	0.010787	0.012521	0.861513	0.442582
non-red	enzyme_binding	GO:0019899	29	138	0.006004	0.010335	0.580939	0.000161891	45	0.006004	0.972623	0.874488	10	19	0.68937	0.0976252	20	78	0.010787	0.014362	0.751079	0.118894
red	protein_serine/threonine_kinase_activity	GO:0004674	33	151	0.006832	0.011308	0.604174	0.000163696	49	0.006832	1.01636	1	11	22	0.666391	0.0566908	12	42	0.006472	0.007733	0.836933	0.515616
red	nucleotide_biosynthetic_process	GO:0009165	196	438	0.04058	0.032802	1.23712	0.000178551	323	0.04058	0.915882	0.0349801	98	98	0.999586	1	59	180	0.031823	0.033143	0.960173	0.749346
red	methionine_biosynthetic_process	GO:0009086	44	77	0.00911	0.005766	1.57995	0.000191323	59	0.00911	1.12566	0.213268	34	10	1.54482	0.000365781	13	32	0.007012	0.005892	1.19009	0.457244
non-red	prenyltransferase_activity	GO:0004659	20	28	0.004141	0.002097	1.97473	0.000214162	22	0.004141	1.3721	0.0122538	15	5	1.49938	0.040977	1	8	0.000539	0.001473	0.36592	0.278299
red	alanine_metabolic_process	GO:0006522	20	28	0.004141	0.002097	1.97473	0.000214162	26	0.004141	1.16092	0.302641	19	1	1.89921	3.88e-05	1	9	0.000539	0.001657	0.325287	0.179335
red	polyamine_biosynthetic_process	GO:0006596	20	28	0.004141	0.002097	1.97473	0.000214162	25	0.004141	1.20764	0.20273	14	6	1.39942	0.114569	6	10	0.003236	0.001841	1.75774	0.100198
red	pyruvate_family_amino_acid_metabolic_process	GO:0009078	20	28	0.004141	0.002097	1.97473	0.000214162	26	0.004141	1.16092	0.302641	19	1	1.89921	3.88e-05	1	9	0.000539	0.001657	0.325287	0.179335
non-red	indole-containing_compound_metabolic_process	GO:0042430	32	52	0.006625	0.003894	1.70134	0.00023087	36	0.006625	1.34164	0.00391866	19	13	1.18701	0.37549	8	19	0.004315	0.003498	1.23356	0.473649
red	oligosaccharide_metabolic_process	GO:0009311	11	70	0.002277	0.005242	0.434376	0.00024004	37	0.002277	0.44867	1.06e-05	2	9	0.363486	0.0383022	4	26	0.002157	0.004787	0.450595	0.059575
red	cell_adhesion	GO:0007155	30	139	0.006211	0.01041	0.596638	0.000248585	42	0.006211	1.07811	0.517696	7	23	0.466474	0.00322427	22	82	0.011866	0.015099	0.78588	0.196339
non-red	monocarboxylic_acid_metabolic_process	GO:0032787	215	487	0.044513	0.036471	1.2205	0.00025358	346	0.044513	0.937866	0.102863	158	57	1.46916	1.2e-12	81	201	0.043689	0.03701	1.18046	0.0686401
non-red	glutathione_metabolic_process	GO:0006749	25	38	0.005176	0.002846	1.81869	0.00026201	30	0.005176	1.25784	0.0527374	13	12	1.03957	1	12	20	0.006472	0.003683	1.75726	0.018369
red	proteolysis_involved_in_cellular_protein_catabolic_process	GO:0051603	8	57	0.001656	0.004269	0.387913	0.000270919	17	0.001656	0.71012	0.121601	3	5	0.74969	0.507314	7	40	0.003776	0.007365	0.512695	0.0286222
red	microtubule_motor_activity	GO:0003777	1	26	0.000207	0.001947	0.106317	0.000273049	4	0.000207	0.377049	0.114742					2	9	0.001079	0.001657	0.651177	0.727002
red	negative_regulation_of_macromolecule_biosynthetic_process	GO:0010558	66	127	0.013665	0.009511	1.43676	0.000273088	83	0.013665	1.20026	0.00990764	40	26	1.21162	0.106442	33	72	0.017799	0.013257	1.34261	0.0445145
non-red	gluconeogenesis	GO:0006094	29	46	0.006004	0.003445	1.74282	0.000291677	39	0.006004	1.12224	0.313335	23	6	1.58555	0.00224894	6	18	0.003236	0.003314	0.976463	1
non-red	histidine-tRNA_ligase_activity	GO:0004821	8	8	0.001656	0.000599	2.76461	0.00029197	8	0.001656	1.50957	0.0579594	8	0	1.99917	0.00776731	0
red	5-(carboxyamino)imidazole_ribonucleotide_synthase_activity	GO:0034028	8	8	0.001656	0.000599	2.76461	0.00029197	8	0.001656	1.50957	0.0579594	2	6	0.499793	0.179189	0
non-red	seryl-tRNA_aminoacylation	GO:0006434	8	8	0.001656	0.000599	2.76461	0.00029197	8	0.001656	1.50957	0.0579594	8	0	1.99917	0.00776731	4	4	0.002157	0.000737	2.92673	0.0135517
red	serine-tRNA_ligase_activity	GO:0004828	8	8	0.001656	0.000599	2.76461	0.00029197	8	0.001656	1.50957	0.0579594	8	0	1.99917	0.00776731	4	4	0.002157	0.000737	2.92673	0.0135517
non-red	cysteine_synthase_activity	GO:0004124	8	8	0.001656	0.000599	2.76461	0.00029197	8	0.001656	1.50957	0.0579594	8	0	1.99917	0.00776731	0
non-red	spermidine_biosynthetic_process	GO:0008295	13	16	0.002692	0.001198	2.24708	0.000296519	16	0.002692	1.22642	0.291215	9	4	1.38404	0.266195	4	5	0.002157	0.000921	2.34202	0.04928
non-red	small_GTPase_mediated_signal_transduction	GO:0007264	12	72	0.002484	0.005392	0.460682	0.000325245	14	0.002484	1.29375	0.160967	3	9	0.499793	0.091785	5	22	0.002697	0.004051	0.665762	0.367668
red	negative_regulation_of_cellular_biosynthetic_process	GO:0031327	67	130	0.013872	0.009736	1.42482	0.00032733	83	0.013872	1.21845	0.00479656	40	27	1.19354	0.139301	33	72	0.017799	0.013257	1.34261	0.0445145
red	nucleoside_phosphate_biosynthetic_process	GO:1901293	196	442	0.04058	0.033101	1.22594	0.000343083	326	0.04058	0.907444	0.0193031	98	98	0.999586	1	60	182	0.032362	0.033511	0.965713	0.811521
red	amine_metabolic_process	GO:0009308	71	139	0.0147	0.01041	1.4121	0.000352347	90	0.0147	1.19067	0.00978935	46	25	1.29524	0.0161994	20	54	0.010787	0.009943	1.08488	0.666522
red	substrate-specific_channel_activity	GO:0022838	18	95	0.003727	0.007115	0.523823	0.000352472	59	0.003727	0.460521	3.19e-08	9	9	0.999586	1	7	37	0.003776	0.006813	0.554235	0.0555038
non-red	lipid_transport	GO:0006869	4	39	0.000828	0.002921	0.283465	0.000358104	6	0.000828	1.00608	1	1	3	0.499793	0.374638	6	24	0.003236	0.004419	0.732292	0.395913
non-red	cytolysis	GO:0019835	4	40	0.000828	0.002996	0.276368	0.000373575	10	0.000828	0.603499	0.0969628	1	3	0.499793	0.374638	4	28	0.002157	0.005156	0.418348	0.0272437
non-red	nucleoside-triphosphatase_activity	GO:0017111	89	330	0.018427	0.024714	0.74561	0.000388122	120	0.018427	1.11943	0.0650278	42	47	0.94343	0.594874	49	170	0.026429	0.031302	0.844323	0.162148
red	negative_regulation_of_signal_transduction	GO:0009968	14	79	0.002899	0.005916	0.490027	0.000388154	23	0.002899	0.918859	0.659512	6	8	0.856788	0.606593	8	43	0.004315	0.007918	0.544961	0.0349123
non-red	base-excision_repair	GO:0006284	2	30	0.000414	0.002247	0.184246	0.000389556	3	0.000414	1.00485	1					3	13	0.001618	0.002394	0.675856	0.561793
non-red	oxidoreductase_activity,_oxidizing_metal_ions	GO:0016722	2	30	0.000414	0.002247	0.184246	0.000389556	25	0.000414	0.120735	1.82e-09	2	0	1.99917	0.499897	3	9	0.001618	0.001657	0.976463	1
non-red	O-methyltransferase_activity	GO:0008171	29	47	0.006004	0.00352	1.70568	0.000394142	32	0.006004	1.36765	0.00229564	25	4	1.72342	9.92e-05	9	16	0.004854	0.002946	1.64766	0.0690463
red	negative_regulation_of_biosynthetic_process	GO:0009890	69	135	0.014286	0.01011	1.41306	0.000409771	87	0.014286	1.19708	0.00859917	41	28	1.18791	0.14513	33	73	0.017799	0.013441	1.32423	0.0473969
red	regulation_of_signal_transduction	GO:0009966	48	197	0.009938	0.014753	0.673626	0.000423839	67	0.009938	1.08128	0.436103	18	30	0.74969	0.083789	28	117	0.015102	0.021543	0.701017	0.0179911
red	guanosine-containing_compound_catabolic_process	GO:1901069	19	97	0.003934	0.007264	0.541575	0.000433592	24	0.003934	1.19502	0.202137	8	11	0.841757	0.502458	12	37	0.006472	0.006813	0.949949	1
non-red	polyamine_metabolic_process	GO:0006595	24	37	0.004969	0.002771	1.79322	0.000457279	33	0.004969	1.09764	0.46798	17	7	1.41608	0.0632621	7	14	0.003776	0.002578	1.4647	0.259375
red	cation_homeostasis	GO:0055080	21	105	0.004348	0.007863	0.55297	0.000465369	70	0.004348	0.452822	7.14e-10	12	9	1.14238	0.662926	15	49	0.008091	0.009022	0.896808	0.652649
red	hexose_biosynthetic_process	GO:0019319	30	49	0.006211	0.00367	1.69237	0.000471242	41	0.006211	1.10437	0.409643	23	7	1.5327	0.00508852	6	18	0.003236	0.003314	0.976463	1
non-red	response_to_external_stimulus	GO:0009605	89	329	0.018427	0.024639	0.747879	0.000472991	138	0.018427	0.973428	0.650561	38	51	0.853579	0.166154	66	197	0.035599	0.036273	0.981419	0.8786
red	branched-chain_amino_acid_biosynthetic_process	GO:0009082	26	41	0.005383	0.00307	1.75342	0.000474905	36	0.005383	1.09012	0.486221	23	3	1.7685	8.45e-05	10	19	0.005394	0.003498	1.54202	0.0949459
non-red	nucleus	GO:0005634	166	567	0.034369	0.042462	0.809406	0.000484455	234	0.034369	1.07072	0.13985	64	102	0.770765	0.0026593	105	323	0.056634	0.059473	0.952264	0.545584
non-red	GTP_catabolic_process	GO:0006184	18	93	0.003727	0.006965	0.535104	0.000487425	21	0.003727	1.29365	0.0656155	8	10	0.888521	0.646879	12	36	0.006472	0.006629	0.976316	1
non-red	thiamine_diphosphate_biosynthetic_process	GO:0009229	18	25	0.003727	0.001872	1.99092	0.000488105	24	0.003727	1.13214	0.516875	9	9	0.999586	1	5	12	0.002697	0.00221	1.22036	0.557501
red	monosaccharide_biosynthetic_process	GO:0046364	36	62	0.007453	0.004643	1.60521	0.000489689	50	0.007453	1.0866	0.454406	25	11	1.38831	0.0282308	10	25	0.005394	0.004603	1.17184	0.531874
non-red	regulation_of_hydrolase_activity	GO:0051336	40	169	0.008282	0.012656	0.654393	0.000511107	58	0.008282	1.04098	0.780598	9	31	0.449814	0.000406996	29	102	0.015642	0.018781	0.832863	0.246693
non-red	nucleobase-containing_small_molecule_metabolic_process	GO:0055086	413	1000	0.085507	0.07489	1.14177	0.00054336	684	0.085507	0.911326	0.000781931	208	205	1.00685	0.91805	139	410	0.074973	0.075493	0.993112	0.956819
non-red	structural_molecule_activity	GO:0005198	17	89	0.00352	0.006665	0.528132	0.000547188	32	0.00352	0.801822	0.133822	3	14	0.352795	0.00742023	20	71	0.010787	0.013073	0.825136	0.315343
red	regulation_of_catalytic_activity	GO:0050790	75	283	0.015528	0.021194	0.73266	0.000562912	111	0.015528	1.01983	0.839884	21	54	0.559768	0.00010647	58	181	0.031284	0.033327	0.938698	0.577442
red	cellular_response_to_stimulus	GO:0051716	336	1072	0.069565	0.080282	0.866508	0.000564452	468	0.069565	1.0836	0.00857931	120	216	0.71399	4.84e-08	189	575	0.101942	0.105874	0.962862	0.515192
non-red	carbohydrate_kinase_activity	GO:0019200	37	64	0.00766	0.004793	1.59816	0.000573422	46	0.00766	1.21395	0.0423214	18	19	0.97257	0.870879	13	21	0.007012	0.003867	1.81329	0.0102354
red	negative_regulation_of_cellular_macromolecule_biosynthetic_process	GO:2000113	63	122	0.013043	0.009137	1.42749	0.000593135	79	0.013043	1.20356	0.0115032	39	24	1.23758	0.0750083	33	72	0.017799	0.013257	1.34261	0.0445145
non-red	oxidoreductase_activity,_acting_on_paired_donors,_with_incorporation_or_reduction_of_molecular_oxygen	GO:0016705	39	166	0.008075	0.012432	0.649533	0.000596178	61	0.008075	0.964986	0.685555	29	10	1.48656	0.00325431	24	55	0.012945	0.010127	1.27827	0.152821
red	establishment_of_protein_localization	GO:0045184	61	237	0.012629	0.017749	0.711533	0.000628428	75	0.012629	1.22755	0.00460698	26	35	0.852106	0.24969	30	116	0.016181	0.021359	0.757573	0.0601819
non-red	ribonucleoprotein_complex_binding	GO:0043021	2	28	0.000414	0.002097	0.197425	0.000631241	3	0.000414	1.00485	1	1	1	0.999586	1	1	16	0.000539	0.002946	0.18296	0.0164873
red	translation_initiation_factor_activity	GO:0003743	2	28	0.000414	0.002097	0.197425	0.000631241	5	0.000414	0.603499	0.343527	2	0	1.99917	0.499897	1	17	0.000539	0.00313	0.172204	0.010362
non-red	organelle	GO:0043226	412	1294	0.0853	0.096907	0.880225	0.000646442	581	0.0853	1.07029	0.0134978	202	210	0.980177	0.680584	248	758	0.133765	0.139569	0.958415	0.38606
non-red	glucose-6-phosphate_isomerase_activity	GO:0004347	9	10	0.001863	0.000749	2.48732	0.00071195	10	0.001863	1.35787	0.179877	9	0	1.99917	0.00387722	1	2	0.000539	0.000368	1.46467	1
non-red	dTDP-4-dehydrorhamnose_3,5-epimerase_activity	GO:0008830	9	10	0.001863	0.000749	2.48732	0.00071195	10	0.001863	1.35787	0.179877	6	3	1.33278	0.507405	1	2	0.000539	0.000368	1.46467	1
non-red	tyrosyl-tRNA_aminoacylation	GO:0006437	9	10	0.001863	0.000749	2.48732	0.00071195	10	0.001863	1.35787	0.179877					1	1	0.000539	0.000184	2.92935	0.341374
non-red	carbohydrate_derivative_biosynthetic_process	GO:1901137	235	545	0.048654	0.040815	1.19206	0.000742548	391	0.048654	0.907132	0.00968712	122	113	1.03787	0.592715	80	222	0.04315	0.040876	1.05563	0.563318
red	thiamine_diphosphate_metabolic_process	GO:0042357	18	26	0.003727	0.001947	1.91423	0.000751537	24	0.003727	1.13214	0.516875	9	9	0.999586	1	5	13	0.002697	0.002394	1.12657	0.773306
red	acetyl-CoA_metabolic_process	GO:0006084	21	32	0.004348	0.002396	1.81469	0.000765925	23	0.004348	1.37813	0.0129177	17	4	1.61838	0.00707745	7	16	0.003776	0.002946	1.28174	0.435165
red	cobalamin_metabolic_process	GO:0009235	27	44	0.00559	0.003295	1.69651	0.000786724	35	0.00559	1.16434	0.210659	19	8	1.40682	0.0515895	7	21	0.003776	0.003867	0.976468	1
non-red	superoxide_metabolic_process	GO:0006801	23	36	0.004762	0.002696	1.76632	0.000797204	31	0.004762	1.11994	0.447393	9	14	0.782285	0.306143	6	10	0.003236	0.001841	1.75774	0.100198
non-red	dihydrolipoyl_dehydrogenase_activity	GO:0004148	7	7	0.001449	0.000524	2.76527	0.000807927	7	0.001449	1.50937	0.103564	7	0	1.99917	0.0155572	0
non-red	RAGE_receptor_binding	GO:0050786	7	7	0.001449	0.000524	2.76527	0.000807927	7	0.001449	1.50937	0.103564	1	6	0.285596	0.0700296	2	3	0.001079	0.000552	1.95471	0.270004
red	histidyl-tRNA_aminoacylation	GO:0006427	7	7	0.001449	0.000524	2.76527	0.000807927	7	0.001449	1.50937	0.103564	7	0	1.99917	0.0155572	0
non-red	selenium_compound_metabolic_process	GO:0001887	7	7	0.001449	0.000524	2.76527	0.000807927	7	0.001449	1.50937	0.103564	7	0	1.99917	0.0155572	1	1	0.000539	0.000184	2.92935	0.341374
non-red	anthranilate_phosphoribosyltransferase_activity	GO:0004048	7	7	0.001449	0.000524	2.76527	0.000807927	7	0.001449	1.50937	0.103564					2	3	0.001079	0.000552	1.95471	0.270004
non-red	catechol_1,2-dioxygenase_activity	GO:0018576	7	7	0.001449	0.000524	2.76527	0.000807927	7	0.001449	1.50937	0.103564	7	0	1.99917	0.0155572	1	1	0.000539	0.000184	2.92935	0.341374
non-red	aspartate-tRNA_ligase_activity	GO:0004815	7	7	0.001449	0.000524	2.76527	0.000807927	7	0.001449	1.50937	0.103564	7	0	1.99917	0.0155572	3	3	0.001618	0.000552	2.93116	0.0397399
non-red	pantoate-beta-alanine_ligase_activity	GO:0004592	7	7	0.001449	0.000524	2.76527	0.000807927	7	0.001449	1.50937	0.103564	1	6	0.285596	0.0700296	2	2	0.001079	0.000368	2.93207	0.116495
non-red	histidinol-phosphate_transaminase_activity	GO:0004400	7	7	0.001449	0.000524	2.76527	0.000807927	7	0.001449	1.50937	0.103564	7	0	1.99917	0.0155572	0
non-red	magnesium_ion_binding	GO:0000287	186	423	0.038509	0.031678	1.21564	0.000817801	304	0.038509	0.923455	0.0628902	94	92	1.01033	0.940417	66	176	0.035599	0.032407	1.0985	0.333579
non-red	enzyme_linked_receptor_protein_signaling_pathway	GO:0007167	9	58	0.001863	0.004344	0.428867	0.000842824	13	0.001863	1.04487	1	4	5	0.888521	0.7536	10	38	0.005394	0.006997	0.770902	0.391141
non-red	translation_factor_activity,_nucleic_acid_binding	GO:0008135	9	57	0.001863	0.004269	0.436402	0.000842896	13	0.001863	1.04487	1	4	5	0.888521	0.7536	7	38	0.003776	0.006997	0.53966	0.0401972
red	removal_of_superoxide_radicals	GO:0019430	20	30	0.004141	0.002247	1.8429	0.000879371	26	0.004141	1.16092	0.302641	9	11	0.899627	0.662859	4	8	0.002157	0.001473	1.46436	0.457228
red	cellular_response_to_oxygen_radical	GO:0071450	20	30	0.004141	0.002247	1.8429	0.000879371	26	0.004141	1.16092	0.302641	9	11	0.899627	0.662859	4	8	0.002157	0.001473	1.46436	0.457228
red	cellular_response_to_superoxide	GO:0071451	20	30	0.004141	0.002247	1.8429	0.000879371	26	0.004141	1.16092	0.302641	9	11	0.899627	0.662859	4	8	0.002157	0.001473	1.46436	0.457228
non-red	cellular_iron_ion_homeostasis	GO:0006879	7	49	0.001449	0.00367	0.394823	0.000913432	44	0.001449	0.24006	7.14e-12	7	0	1.99917	0.0155572	6	16	0.003236	0.002946	1.09844	0.794865
red	modification-dependent_macromolecule_catabolic_process	GO:0043632	7	49	0.001449	0.00367	0.394823	0.000913432	13	0.001449	0.812675	0.383272	3	4	0.856788	0.726279	6	36	0.003236	0.006629	0.488158	0.0327325
non-red	NADP_binding	GO:0050661	76	154	0.015735	0.011533	1.36435	0.000938334	117	0.015735	0.980435	0.768028	52	24	1.36786	0.00162079	20	45	0.010787	0.008286	1.30183	0.156187
red	pyrimidine_nucleobase_biosynthetic_process	GO:0019856	28	46	0.005797	0.003445	1.68273	0.000987482	40	0.005797	1.0565	0.737983	17	11	1.21378	0.343518	5	9	0.002697	0.001657	1.62764	0.289207
red	regulation_of_cellular_protein_metabolic_process	GO:0032268	47	189	0.009731	0.014154	0.687509	0.00100084	65	0.009731	1.09141	0.356736	21	26	0.893247	0.468558	34	122	0.018339	0.022464	0.816373	0.148267
red	ion_homeostasis	GO:0050801	24	112	0.004969	0.008388	0.592394	0.00102522	73	0.004969	0.496205	5.76e-09	13	11	1.08289	0.838418	15	51	0.008091	0.009391	0.86157	0.553951
non-red	single-organism_carbohydrate_catabolic_process	GO:0044724	115	248	0.02381	0.018573	1.28197	0.00103927	198	0.02381	0.876657	0.0147804	73	42	1.26904	0.00443482	37	109	0.019957	0.02007	0.99437	1
red	ion_transmembrane_transporter_activity	GO:0015075	56	218	0.011594	0.016326	0.710156	0.00104216	118	0.011594	0.716254	2.98e-05	25	31	0.892488	0.42419	31	110	0.016721	0.020254	0.825565	0.222547
non-red	innate_immune_response	GO:0045087	14	76	0.002899	0.005692	0.509311	0.00108225	22	0.002899	0.96057	0.822909	4	10	0.571192	0.117824	14	54	0.007551	0.009943	0.759429	0.248472
red	intracellular_transport	GO:0046907	43	175	0.008903	0.013106	0.679307	0.00112457	54	0.008903	1.20197	0.0423294	20	23	0.929848	0.650019	28	90	0.015102	0.016572	0.911296	0.576917
non-red	precorrin-2_dehydrogenase_activity	GO:0043115	10	12	0.00207	0.000899	2.30256	0.00113688	11	0.00207	1.37177	0.112307	10	0	1.99917	0.00193499	1	3	0.000539	0.000552	0.976449	1
non-red	ribokinase_activity	GO:0004747	10	12	0.00207	0.000899	2.30256	0.00113688	12	0.00207	1.25759	0.359061	2	8	0.399834	0.0650752	not in NEWFAM	not in NEWFAM	not in NEWFAM	not in NEWFAM	not in NEWFAM	not in NEWFAM
non-red	5-amino-6-(5-phosphoribosylamino)uracil_reductase_activity	GO:0008703	10	12	0.00207	0.000899	2.30256	0.00113688	11	0.00207	1.37177	0.112307	3	7	0.599752	0.225931	3	5	0.001618	0.000921	1.75679	0.345658
non-red	biotin_biosynthetic_process	GO:0009102	10	12	0.00207	0.000899	2.30256	0.00113688	10	0.00207	1.50875	0.0199441	5	5	0.999586	1	2	3	0.001079	0.000552	1.95471	0.270004
red	pantothenate_biosynthetic_process	GO:0015940	15	21	0.003106	0.001573	1.97457	0.00116202	19	0.003106	1.19186	0.332732	1	14	0.133278	0.000507796	5	9	0.002697	0.001657	1.62764	0.289207
red	negative_regulation_of_signaling	GO:0023057	16	82	0.003313	0.006141	0.539489	0.00119024	26	0.003313	0.928792	0.678523	6	10	0.74969	0.331343	9	45	0.004854	0.008286	0.585807	0.0568044
red	negative_regulation_of_cell_communication	GO:0010648	16	82	0.003313	0.006141	0.539489	0.00119024	25	0.003313	0.966171	0.8336	6	10	0.74969	0.331343	9	45	0.004854	0.008286	0.585807	0.0568044
non-red	cytoplasmic_transport	GO:0016482	16	83	0.003313	0.006216	0.532979	0.0011918	24	0.003313	1.00638	1	7	9	0.874638	0.628371	11	41	0.005933	0.007549	0.785932	0.408783
non-red	extracellular_space	GO:0005615	52	204	0.010766	0.015277	0.70472	0.00119932	75	0.010766	1.04646	0.624772	14	38	0.538239	0.000749894	34	111	0.018339	0.020438	0.897299	0.479533
red	ligase_activity,_forming_carbon-nitrogen_bonds	GO:0016879	97	205	0.020083	0.015352	1.30817	0.00121196	124	0.020083	1.18066	0.00395315	50	47	1.0305	0.837593	40	95	0.021575	0.017492	1.23342	0.102315
red	pyrimidine_ribonucleoside_monophosphate_biosynthetic_process	GO:0009174	28	47	0.005797	0.00352	1.64688	0.00121597	39	0.005797	1.08355	0.502705	16	12	1.14238	0.570459	3	8	0.001618	0.001473	1.09844	1
red	UMP_biosynthetic_process	GO:0006222	28	47	0.005797	0.00352	1.64688	0.00121597	39	0.005797	1.08355	0.502705	16	12	1.14238	0.570459	3	8	0.001618	0.001473	1.09844	1
red	kinesin_complex	GO:0005871	1	22	0.000207	0.001648	0.125607	0.00121607	3	0.000207	0.502427	0.264733					2	5	0.001079	0.000921	1.17155	1
non-red	sequence-specific_DNA_binding	GO:0043565	53	102	0.010973	0.007639	1.43644	0.00123909	74	0.010973	1.08098	0.387299	23	30	0.867565	0.338068	22	50	0.011866	0.009206	1.28894	0.176557
non-red	hydrolase_activity,_acting_on_ester_bonds	GO:0016788	261	842	0.054037	0.063057	0.856955	0.00125548	353	0.054037	1.11596	0.00179414	89	172	0.68171	1.06e-07	150	411	0.080906	0.075677	1.0691	0.304079
red	cellular_lipid_metabolic_process	GO:0044255	222	517	0.045963	0.038718	1.18712	0.00126284	345	0.045963	0.97122	0.448569	150	72	1.35079	9.2e-08	75	194	0.040453	0.035721	1.13247	0.189894
red	ion_channel_activity	GO:0005216	18	90	0.003727	0.00674	0.552967	0.0012743	54	0.003727	0.503173	8.1e-07	9	9	0.999586	1	7	37	0.003776	0.006813	0.554235	0.0555038
non-red	defense_response	GO:0006952	79	290	0.016356	0.021718	0.753108	0.00128249	106	0.016356	1.1249	0.0782818	36	43	0.911015	0.430093	53	158	0.028587	0.029092	0.982641	0.932216
red	ferric_iron_binding	GO:0008199	8	52	0.001656	0.003894	0.42527	0.00128802	46	0.001656	0.262441	1.09e-11	8	0	1.99917	0.00776731	5	17	0.002697	0.00313	0.861661	0.801539
red	alanine_biosynthetic_process	GO:0006523	13	17	0.002692	0.001273	2.11469	0.00132268	17	0.002692	1.15437	0.450417	13	0	1.99917	0.000240223	1	5	0.000539	0.000921	0.585233	0.666897
non-red	tyrosine_metabolic_process	GO:0006570	13	17	0.002692	0.001273	2.11469	0.00132268	16	0.002692	1.22642	0.291215	12	1	1.84539	0.0033787	4	6	0.002157	0.001105	1.95204	0.189657
red	pyruvate_family_amino_acid_biosynthetic_process	GO:0009079	13	17	0.002692	0.001273	2.11469	0.00132268	17	0.002692	1.15437	0.450417	13	0	1.99917	0.000240223	1	5	0.000539	0.000921	0.585233	0.666897
non-red	biological_regulation	GO:0065007	909	2325	0.188199	0.174118	1.08087	0.00134344	1206	0.188199	1.13762	8.91e-14	464	445	1.02048	0.507628	402	1133	0.216828	0.208617	1.03936	0.290809
non-red	aromatic_amino_acid_family_catabolic_process	GO:0009074	24	39	0.004969	0.002921	1.70113	0.0013514	32	0.004969	1.13189	0.351862	21	3	1.74928	0.000268352	7	18	0.003776	0.003314	1.13941	0.629436
red	modification-dependent_protein_catabolic_process	GO:0019941	7	48	0.001449	0.003595	0.40306	0.00135141	13	0.001449	0.812675	0.383272	3	4	0.856788	0.726279	6	35	0.003236	0.006444	0.502173	0.0325166
non-red	motor_activity	GO:0003774	5	40	0.001035	0.002996	0.345461	0.00140418	9	0.001035	0.838057	0.497005	3	2	1.1995	1	4	16	0.002157	0.002946	0.732179	0.599919
non-red	transferase_activity,_transferring_acyl_groups,_acyl_groups_converted_into_alkyl_on_transfer	GO:0046912	17	25	0.00352	0.001872	1.88034	0.00140542	20	0.00352	1.28327	0.0967328	15	2	1.76398	0.0023114	4	11	0.002157	0.002025	1.06519	1
red	threonine_biosynthetic_process	GO:0009088	17	25	0.00352	0.001872	1.88034	0.00140542	22	0.00352	1.16634	0.367846	13	4	1.52878	0.0486514	4	10	0.002157	0.001841	1.17165	0.743143
non-red	pantothenate_metabolic_process	GO:0015939	17	25	0.00352	0.001872	1.88034	0.00140542	22	0.00352	1.16634	0.367846	2	15	0.235197	0.00128453	6	11	0.003236	0.002025	1.59802	0.201895
red	pyrimidine_ribonucleoside_monophosphate_metabolic_process	GO:0009173	29	49	0.006004	0.00367	1.63597	0.00145846	41	0.006004	1.06757	0.621397	16	13	1.10299	0.710231	3	8	0.001618	0.001473	1.09844	1
red	indolalkylamine_metabolic_process	GO:0006586	29	49	0.006004	0.00367	1.63597	0.00145846	33	0.006004	1.32626	0.00864146	17	12	1.17193	0.456894	8	19	0.004315	0.003498	1.23356	0.473649
red	protein_transport	GO:0015031	61	232	0.012629	0.017374	0.726891	0.00147624	74	0.012629	1.24411	0.00277039	26	35	0.852106	0.24969	30	114	0.016181	0.020991	0.770854	0.089205
red	pyrimidine_nucleobase_metabolic_process	GO:0006206	38	69	0.007867	0.005167	1.52255	0.00152377	59	0.007867	0.972075	0.78285	20	18	1.0522	0.870906	11	24	0.005933	0.004419	1.34261	0.280064
red	transition_metal_ion_homeostasis	GO:0055076	14	75	0.002899	0.005617	0.516112	0.00153474	56	0.002899	0.377376	3.71e-10	9	5	1.28518	0.423267	10	30	0.005394	0.005524	0.976466	1
red	regulation_of_immune_system_process	GO:0002682	27	120	0.00559	0.008987	0.62201	0.0015439	39	0.00559	1.04486	0.737977	8	19	0.592347	0.0351347	20	83	0.010787	0.015283	0.705817	0.0613338
red	regulation_of_molecular_function	GO:0065009	87	313	0.018012	0.02344	0.76843	0.00159161	128	0.018012	1.02586	0.707138	29	58	0.666391	0.00165247	63	197	0.033981	0.036273	0.936813	0.541093
red	serine-type_endopeptidase_inhibitor_activity	GO:0004867	10	59	0.00207	0.004418	0.468538	0.00161003	16	0.00207	0.943052	0.793379	1	9	0.199917	0.0116139	7	31	0.003776	0.005708	0.661528	0.189612
non-red	threonine_metabolic_process	GO:0006566	21	33	0.004348	0.002471	1.75961	0.00163646	30	0.004348	1.05662	0.846846	16	5	1.52318	0.0262832	5	11	0.002697	0.002025	1.33185	0.526229
non-red	amine_catabolic_process	GO:0009310	23	37	0.004762	0.002771	1.71851	0.00164863	30	0.004762	1.15723	0.25234	19	4	1.65149	0.00254178	5	18	0.002697	0.003314	0.81382	0.803922
non-red	L-methionine_biosynthetic_process	GO:0071265	23	37	0.004762	0.002771	1.71851	0.00164863	32	0.004762	1.08474	0.577549	19	4	1.65149	0.00254178	4	10	0.002157	0.001841	1.17165	0.743143
non-red	response_to_stress	GO:0006950	286	912	0.059213	0.068299	0.866967	0.00167244	429	0.059213	1.0062	0.874664	121	165	0.845804	0.0073004	150	476	0.080906	0.087645	0.92311	0.224541
non-red	lipid_biosynthetic_process	GO:0008610	163	370	0.033747	0.027709	1.21791	0.00172797	263	0.033747	0.935416	0.143928	116	47	1.42272	3.87e-08	47	131	0.025351	0.024121	1.05099	0.709215
non-red	tetrapyrrole_biosynthetic_process	GO:0033014	47	89	0.009731	0.006665	1.46002	0.00176458	60	0.009731	1.18238	0.0542382	29	18	1.23353	0.141914	13	35	0.007012	0.006444	1.08814	0.72238
non-red	racemase_and_epimerase_activity,_acting_on_carbohydrates_and_derivatives	GO:0016857	29	50	0.006004	0.003744	1.60363	0.00177921	41	0.006004	1.06757	0.621397	10	19	0.68937	0.0976252	8	22	0.004315	0.004051	1.06517	0.824273
non-red	2-C-methyl-D-erythritol_4-phosphate_cytidylyltransferase_activity	GO:0050518	8	9	0.001656	0.000674	2.45697	0.00178374	9	0.001656	1.34089	0.288323	8	0	1.99917	0.00776731	not in NEWFAM	not in NEWFAM	not in NEWFAM	not in NEWFAM	not in NEWFAM	not in NEWFAM
non-red	pantothenate_kinase_activity	GO:0004594	8	9	0.001656	0.000674	2.45697	0.00178374	9	0.001656	1.34089	0.288323	8	0	1.99917	0.00776731	4	5	0.002157	0.000921	2.34202	0.04928
non-red	primary_amine_oxidase_activity	GO:0008131	8	9	0.001656	0.000674	2.45697	0.00178374	8	0.001656	1.50957	0.0579594	8	0	1.99917	0.00776731	2	4	0.001079	0.000737	1.46404	0.609768
non-red	D-amino_acid_catabolic_process	GO:0019478	8	9	0.001656	0.000674	2.45697	0.00178374	8	0.001656	1.50957	0.0579594	6	2	1.49938	0.288655	1	2	0.000539	0.000368	1.46467	1
non-red	diaminopimelate_decarboxylase_activity	GO:0008836	8	9	0.001656	0.000674	2.45697	0.00178374	8	0.001656	1.50957	0.0579594	8	0	1.99917	0.00776731	1	1	0.000539	0.000184	2.92935	0.341374
non-red	thiamine_diphosphokinase_activity	GO:0004788	8	9	0.001656	0.000674	2.45697	0.00178374	9	0.001656	1.34089	0.288323	3	5	0.74969	0.507314	2	5	0.001079	0.000921	1.17155	1
red	immune_response	GO:0006955	33	139	0.006832	0.01041	0.656292	0.00184234	57	0.006832	0.873769	0.205362	9	24	0.545229	0.0087921	24	87	0.012945	0.016019	0.808103	0.211161
red	intramolecular_oxidoreductase_activity,_interconverting_aldoses_and_ketoses	GO:0016861	44	83	0.00911	0.006216	1.46557	0.00184258	67	0.00911	0.991187	0.897494	33	11	1.49938	0.00119853	6	29	0.003236	0.00534	0.605993	0.168415
red	pyrimidine-containing_compound_metabolic_process	GO:0072527	99	212	0.020497	0.015877	1.29099	0.0018759	178	0.020497	0.839456	0.00292111	47	52	0.949102	0.613521	27	77	0.014563	0.014178	1.02715	0.903773
red	positive_regulation_of_immune_response	GO:0050778	8	51	0.001656	0.003819	0.433621	0.00188788	12	0.001656	1.00608	1	2	6	0.499793	0.179189	9	40	0.004854	0.007365	0.659063	0.133789
non-red	protein_tyrosine/serine/threonine_phosphatase_activity	GO:0008138	3	30	0.000621	0.002247	0.276368	0.00191447	8	0.000621	0.566089	0.129165					3	12	0.001618	0.00221	0.732127	0.761707
non-red	phosphorus_metabolic_process	GO:0006793	718	1820	0.148654	0.136299	1.09065	0.00194797	1098	0.148654	0.986967	0.51079	353	365	0.98288	0.62758	257	753	0.138619	0.138648	0.999791	1
non-red	cytoplasm	GO:0005737	822	2099	0.170186	0.157193	1.08266	0.0019837	1256	0.170186	0.987782	0.511933	464	358	1.12849	5.71e-05	339	973	0.182848	0.179157	1.0206	0.62765
red	Ras_guanyl-nucleotide_exchange_factor_activity	GO:0005088	1	20	0.000207	0.001498	0.138184	0.00200928	3	0.000207	0.502427	0.264733					2	18	0.001079	0.003314	0.325588	0.0450775
non-red	histone-lysine_N-methyltransferase_activity	GO:0018024	1	20	0.000207	0.001498	0.138184	0.00200928	1	0.000207	1.51095	1					2	9	0.001079	0.001657	0.651177	0.727002
non-red	steroid_metabolic_process	GO:0008202	14	73	0.002899	0.005467	0.530273	0.00208297	31	0.002899	0.681797	0.0205501	5	9	0.71399	0.300897	9	28	0.004854	0.005156	0.941427	1
non-red	response_to_bacterium	GO:0009617	14	73	0.002899	0.005467	0.530273	0.00208297	22	0.002899	0.96057	0.822909	6	8	0.856788	0.606593	10	41	0.005394	0.007549	0.714532	0.24662
red	gated_channel_activity	GO:0022836	11	62	0.002277	0.004643	0.490416	0.00208667	35	0.002277	0.474276	3.62e-05	3	8	0.545229	0.145412	4	25	0.002157	0.004603	0.468607	0.0586132
red	response_to_superoxide	GO:0000303	20	31	0.004141	0.002322	1.78338	0.0021085	26	0.004141	1.16092	0.302641	9	11	0.899627	0.662859	4	8	0.002157	0.001473	1.46436	0.457228
red	response_to_oxygen_radical	GO:0000305	20	31	0.004141	0.002322	1.78338	0.0021085	26	0.004141	1.16092	0.302641	9	11	0.899627	0.662859	4	8	0.002157	0.001473	1.46436	0.457228
non-red	carbohydrate_transporter_activity	GO:1901476	6	43	0.001242	0.00322	0.385714	0.00211412	14	0.001242	0.646875	0.0869382	2	4	0.666391	0.452688	4	18	0.002157	0.003314	0.650875	0.331219
red	amino_acid_transport	GO:0006865	6	43	0.001242	0.00322	0.385714	0.00211412	7	0.001242	1.29375	0.435303	1	5	0.333195	0.124651	not in NEWFAM	not in NEWFAM	not in NEWFAM	not in NEWFAM	not in NEWFAM	not in NEWFAM
red	carbohydrate_transmembrane_transporter_activity	GO:0015144	6	43	0.001242	0.00322	0.385714	0.00211412	14	0.001242	0.646875	0.0869382	2	4	0.666391	0.452688	4	18	0.002157	0.003314	0.650875	0.331219
red	regulation_of_gene_expression,_epigenetic	GO:0040029	6	43	0.001242	0.00322	0.385714	0.00211412	10	0.001242	0.905248	0.741414	4	2	1.33278	0.687306	8	26	0.004315	0.004787	0.9014	0.837157
non-red	protein_tyrosine_kinase_activity	GO:0004713	5	38	0.001035	0.002846	0.363668	0.00213058	6	0.001035	1.25759	0.670722	1	4	0.399834	0.218362	6	24	0.003236	0.004419	0.732292	0.395913
non-red	guanyl-nucleotide_exchange_factor_activity	GO:0005085	5	39	0.001035	0.002921	0.354331	0.00217772	9	0.001035	0.838057	0.497005					6	29	0.003236	0.00534	0.605993	0.168415
red	negative_regulation_of_endopeptidase_activity	GO:0010951	16	80	0.003313	0.005991	0.552996	0.00223328	25	0.003313	0.966171	0.8336	5	11	0.624741	0.142677	10	35	0.005394	0.006444	0.837058	0.592811
red	negative_regulation_of_peptidase_activity	GO:0010466	16	80	0.003313	0.005991	0.552996	0.00223328	25	0.003313	0.966171	0.8336	5	11	0.624741	0.142677	10	35	0.005394	0.006444	0.837058	0.592811
non-red	threonine-tRNA_ligase_activity	GO:0004829	6	6	0.001242	0.000449	2.76615	0.00223537	6	0.001242	1.50911	0.103331	5	1	1.66598	0.218459	2	2	0.001079	0.000368	2.93207	0.116495
non-red	transketolase_activity	GO:0004802	6	6	0.001242	0.000449	2.76615	0.00223537	6	0.001242	1.50911	0.103331	6	0	1.99917	0.0311531	1	1	0.000539	0.000184	2.92935	0.341374
non-red	prolyl-tRNA_aminoacylation	GO:0006433	6	6	0.001242	0.000449	2.76615	0.00223537	6	0.001242	1.50911	0.103331	6	0	1.99917	0.0311531	2	2	0.001079	0.000368	2.93207	0.116495
red	aspartyl-tRNA_aminoacylation	GO:0006422	6	6	0.001242	0.000449	2.76615	0.00223537	6	0.001242	1.50911	0.103331	6	0	1.99917	0.0311531	2	2	0.001079	0.000368	2.93207	0.116495
red	selenocysteine_metabolic_process	GO:0016259	6	6	0.001242	0.000449	2.76615	0.00223537	6	0.001242	1.50911	0.103331	6	0	1.99917	0.0311531	1	1	0.000539	0.000184	2.92935	0.341374
non-red	L-kynurenine_metabolic_process	GO:0097052	6	6	0.001242	0.000449	2.76615	0.00223537	6	0.001242	1.50911	0.103331	6	0	1.99917	0.0311531	1	2	0.000539	0.000368	1.46467	1
red	selenocysteine_biosynthetic_process	GO:0016260	6	6	0.001242	0.000449	2.76615	0.00223537	6	0.001242	1.50911	0.103331	6	0	1.99917	0.0311531	1	1	0.000539	0.000184	2.92935	0.341374
red	proline-tRNA_ligase_activity	GO:0004827	6	6	0.001242	0.000449	2.76615	0.00223537	6	0.001242	1.50911	0.103331	6	0	1.99917	0.0311531	2	2	0.001079	0.000368	2.93207	0.116495
non-red	acetate_kinase_activity	GO:0008776	6	6	0.001242	0.000449	2.76615	0.00223537	6	0.001242	1.50911	0.103331	6	0	1.99917	0.0311531	1	1	0.000539	0.000184	2.92935	0.341374
non-red	O-phospho-L-serine:2-oxoglutarate_aminotransferase_activity	GO:0004648	6	6	0.001242	0.000449	2.76615	0.00223537	6	0.001242	1.50911	0.103331	6	0	1.99917	0.0311531	not in NEWFAM	not in NEWFAM	not in NEWFAM	not in NEWFAM	not in NEWFAM	not in NEWFAM
red	UMP_metabolic_process	GO:0046049	28	48	0.005797	0.003595	1.61252	0.00224516	40	0.005797	1.0565	0.737983	16	12	1.14238	0.570459	3	8	0.001618	0.001473	1.09844	1
red	tryptophan_metabolic_process	GO:0006568	28	48	0.005797	0.003595	1.61252	0.00224516	32	0.005797	1.3205	0.00859549	16	12	1.14238	0.570459	8	19	0.004315	0.003498	1.23356	0.473649
red	homeostatic_process	GO:0042592	91	324	0.018841	0.024264	0.7765	0.00228704	165	0.018841	0.83242	0.00269037	58	33	1.2742	0.0106981	44	126	0.023732	0.0232	1.02293	0.849637
non-red	nuclear_part	GO:0044428	66	244	0.013665	0.018273	0.747825	0.00245648	98	0.013665	1.01651	0.914412	32	34	0.969296	0.805825	36	114	0.019417	0.020991	0.925015	0.618159
non-red	lipase_activity	GO:0016298	9	54	0.001863	0.004044	0.460682	0.00254395	10	0.001863	1.35787	0.179877	2	7	0.44426	0.108938	6	30	0.003236	0.005524	0.585807	0.122838
non-red	aromatic_amino_acid_family_biosynthetic_process,_prephenate_pathway	GO:0009095	12	16	0.002484	0.001198	2.07346	0.00255894	15	0.002484	1.207	0.412365	11	1	1.83258	0.0062878	5	7	0.002697	0.001289	2.09232	0.0499582
red	D-ribose_metabolic_process	GO:0006014	12	16	0.002484	0.001198	2.07346	0.00255894	16	0.002484	1.13166	0.60044	3	9	0.499793	0.091785	1	1	0.000539	0.000184	2.92935	0.341374
non-red	S-adenosylmethionine_metabolic_process	GO:0046500	16	24	0.003313	0.001797	1.84363	0.00261086	20	0.003313	1.2078	0.240821	13	3	1.62433	0.0210643	6	10	0.003236	0.001841	1.75774	0.100198
red	cellular_amine_metabolic_process	GO:0044106	62	125	0.012836	0.009361	1.37122	0.00261137	81	0.012836	1.15525	0.0579755	37	25	1.19305	0.159181	19	48	0.010248	0.008838	1.15954	0.446017
non-red	geranyltranstransferase_activity	GO:0004337	9	11	0.001863	0.000824	2.26092	0.00264861	10	0.001863	1.35787	0.179877	9	0	1.99917	0.00387722	not in NEWFAM	not in NEWFAM	not in NEWFAM	not in NEWFAM	not in NEWFAM	not in NEWFAM
red	tyrosine-tRNA_ligase_activity	GO:0004831	9	11	0.001863	0.000824	2.26092	0.00264861	10	0.001863	1.35787	0.179877					1	2	0.000539	0.000368	1.46467	1
red	selenocysteinyl-tRNA(Sec)_biosynthetic_process	GO:0097056	9	11	0.001863	0.000824	2.26092	0.00264861	11	0.001863	1.23459	0.35338	8	1	1.77704	0.038888	4	6	0.002157	0.001105	1.95204	0.189657
non-red	carboxyl-_or_carbamoyltransferase_activity	GO:0016743	2	25	0.000414	0.001872	0.221154	0.00268169	20	0.000414	0.15093	2.73e-07	1	1	0.999586	1	2	10	0.001079	0.001841	0.586095	0.510148
non-red	cellular_amide_metabolic_process	GO:0043603	92	197	0.019048	0.014753	1.29113	0.00271201	133	0.019048	1.04407	0.517618	40	52	0.869205	0.20862	41	91	0.022114	0.016756	1.31977	0.0335728
red	cellular_biogenic_amine_catabolic_process	GO:0042402	22	36	0.004555	0.002696	1.68954	0.00271595	29	0.004555	1.14505	0.328564	18	4	1.63569	0.00425954	5	17	0.002697	0.00313	0.861661	0.801539
non-red	cytoskeletal_part	GO:0044430	25	110	0.005176	0.008238	0.628308	0.00272329	37	0.005176	1.0199	1	7	18	0.559768	0.028504	19	55	0.010248	0.010127	1.01195	1
non-red	ribosome	GO:0005840	8	49	0.001656	0.00367	0.451226	0.0027785	11	0.001656	1.09742	0.76	1	7	0.249897	0.0388493	10	37	0.005394	0.006813	0.791722	0.391008
non-red	cellular_chemical_homeostasis	GO:0055082	21	97	0.004348	0.007264	0.598568	0.00278641	70	0.004348	0.452822	7.14e-10	11	10	1.04719	1	15	44	0.008091	0.008102	0.998642	1
non-red	macromolecule_metabolic_process	GO:0043170	1105	3252	0.228778	0.243541	0.939382	0.00288611	1493	0.228778	1.11707	6.15e-13	567	538	1.02582	0.337543	524	1586	0.282632	0.292027	0.967828	0.28466
non-red	deoxyribonucleoside_diphosphate_metabolic_process	GO:0009186	15	22	0.003106	0.001648	1.88471	0.00295168	17	0.003106	1.3319	0.070476	6	9	0.799669	0.453643	not in NEWFAM	not in NEWFAM	not in NEWFAM	not in NEWFAM	not in NEWFAM	not in NEWFAM
non-red	protein_localization	GO:0008104	66	243	0.013665	0.018198	0.750907	0.00298157	80	0.013665	1.24522	0.00179853	29	37	0.878424	0.324946	32	125	0.01726	0.023016	0.749913	0.0448719
red	hydrolase_activity,_acting_on_acid_anhydrides	GO:0016817	126	428	0.026087	0.032053	0.813871	0.003007	183	0.026087	1.0392	0.476926	58	68	0.920254	0.368479	65	209	0.035059	0.038483	0.911026	0.372374
non-red	negative_regulation_of_protein_metabolic_process	GO:0051248	16	79	0.003313	0.005916	0.560007	0.00307174	25	0.003313	0.966171	0.8336	6	10	0.74969	0.331343	13	53	0.007012	0.009759	0.718516	0.147997
non-red	glycolipid_metabolic_process	GO:0006664	6	41	0.001242	0.00307	0.40456	0.00310502	23	0.001242	0.393661	0.000170872	1	5	0.333195	0.124651	4	23	0.002157	0.004235	0.509327	0.121505
non-red	mRNA_metabolic_process	GO:0016071	18	85	0.003727	0.006366	0.585454	0.00317367	26	0.003727	1.04486	0.837756	8	10	0.888521	0.646879	11	42	0.005933	0.007733	0.767231	0.328531
red	cellular_response_to_stress	GO:0033554	118	403	0.024431	0.03018	0.80951	0.00319061	182	0.024431	0.978571	0.691757	51	67	0.864049	0.137116	68	219	0.036677	0.040324	0.909558	0.3449
red	metal_ion_homeostasis	GO:0055065	20	92	0.004141	0.00689	0.601016	0.00320672	65	0.004141	0.464446	6.03e-09	11	9	1.09954	0.823437	15	41	0.008091	0.007549	1.0718	0.742763
red	ubiquitin-dependent_protein_catabolic_process	GO:0006511	6	42	0.001242	0.003145	0.394913	0.00322407	12	0.001242	0.754557	0.236638	2	4	0.666391	0.452688	6	33	0.003236	0.006076	0.532587	0.0643172
non-red	S-methyltransferase_activity	GO:0008172	1	19	0.000207	0.001423	0.145467	0.00328775	2	0.000207	0.755474	1					3	15	0.001618	0.002762	0.585807	0.290122
non-red	triglyceride_lipase_activity	GO:0004806	1	19	0.000207	0.001423	0.145467	0.00328775	2	0.000207	0.755474	1	1	0	1.99917	1	3	9	0.001618	0.001657	0.976463	1
non-red	oxidoreductase_activity,_acting_on_NAD(P)H,_NAD(P)_as_acceptor	GO:0016652	10	13	0.00207	0.000974	2.12526	0.00332204	11	0.00207	1.37177	0.112307	4	6	0.799669	0.548276	2	4	0.001079	0.000737	1.46404	0.609768
non-red	thioester_biosynthetic_process	GO:0035384	10	13	0.00207	0.000974	2.12526	0.00332204	11	0.00207	1.37177	0.112307	9	1	1.79926	0.0213572	3	5	0.001618	0.000921	1.75679	0.345658
red	biotin_metabolic_process	GO:0006768	10	13	0.00207	0.000974	2.12526	0.00332204	10	0.00207	1.50875	0.0199441	5	5	0.999586	1	2	4	0.001079	0.000737	1.46404	0.609768
red	acetyl-CoA_biosynthetic_process	GO:0006085	10	13	0.00207	0.000974	2.12526	0.00332204	11	0.00207	1.37177	0.112307	9	1	1.79926	0.0213572	3	5	0.001618	0.000921	1.75679	0.345658
red	acyl-CoA_biosynthetic_process	GO:0071616	10	13	0.00207	0.000974	2.12526	0.00332204	11	0.00207	1.37177	0.112307	9	1	1.79926	0.0213572	3	5	0.001618	0.000921	1.75679	0.345658
non-red	isoleucine_metabolic_process	GO:0006549	17	26	0.00352	0.001947	1.80791	0.00332636	24	0.00352	1.06926	0.829215	16	1	1.88157	0.000268693	5	12	0.002697	0.00221	1.22036	0.557501
red	hydrolase_activity,_acting_on_carbon-nitrogen_(but_not_peptide)_bonds,_in_cyclic_amides	GO:0016812	10	57	0.00207	0.004269	0.484891	0.00332802	24	0.00207	0.628797	0.0158086	1	9	0.199917	0.0116139	5	16	0.002697	0.002946	0.915479	1
red	negative_regulation_of_catalytic_activity	GO:0043086	34	139	0.007039	0.01041	0.676177	0.00336275	53	0.007039	0.968226	0.771268	7	27	0.411594	0.000484676	20	81	0.010787	0.014914	0.72328	0.0767422
non-red	dicarboxylic_acid_metabolic_process	GO:0043648	108	238	0.02236	0.017824	1.25449	0.0033692	191	0.02236	0.853435	0.00512235	71	37	1.31427	0.00121926	39	102	0.021036	0.018781	1.12007	0.399464
red	thiamine-containing_compound_biosynthetic_process	GO:0042724	19	30	0.003934	0.002247	1.75078	0.00349033	27	0.003934	1.0621	0.83875	12	7	1.26263	0.358327	5	13	0.002697	0.002394	1.12657	0.773306
red	thiamine_biosynthetic_process	GO:0009228	19	30	0.003934	0.002247	1.75078	0.00349033	27	0.003934	1.0621	0.83875	12	7	1.26263	0.358327	5	13	0.002697	0.002394	1.12657	0.773306
non-red	carbon-sulfur_lyase_activity	GO:0016846	21	34	0.004348	0.002546	1.70778	0.00349691	30	0.004348	1.05662	0.846846	17	4	1.61838	0.00707745	3	9	0.001618	0.001657	0.976463	1
non-red	carboxylic_ester_hydrolase_activity	GO:0052689	32	133	0.006625	0.00996	0.665161	0.00354613	41	0.006625	1.17799	0.135555	6	26	0.374845	0.000309037	20	66	0.010787	0.012152	0.887673	0.601699
non-red	cellular_macromolecule_catabolic_process	GO:0044265	52	198	0.010766	0.014828	0.726059	0.00355539	73	0.010766	1.07509	0.387232	19	33	0.730467	0.0520912	42	116	0.022654	0.021359	1.06063	0.622225
non-red	transferase_activity,_transferring_acyl_groups_other_than_amino-acyl_groups	GO:0016747	167	385	0.034576	0.028832	1.19922	0.00360317	260	0.034576	0.969466	0.504307	98	69	1.17317	0.0271658	26	73	0.014024	0.013441	1.04337	0.804274
non-red	N-methyltransferase_activity	GO:0008170	17	81	0.00352	0.006066	0.580284	0.0036341	20	0.00352	1.28327	0.0967328	8	9	0.940787	0.814145	15	41	0.008091	0.007549	1.0718	0.742763
non-red	positive_regulation_of_biological_process	GO:0048518	95	332	0.019669	0.024863	0.791095	0.00377004	133	0.019669	1.07811	0.229005	46	49	0.96802	0.757245	62	216	0.033441	0.039772	0.840818	0.0921439
non-red	carbon-carbon_lyase_activity	GO:0016830	120	268	0.024845	0.02007	1.23792	0.00378078	223	0.024845	0.812194	9.62e-05	70	50	1.16618	0.0786078	33	96	0.017799	0.017676	1.00696	1
non-red	nucleoside_monophosphate_biosynthetic_process	GO:0009124	97	212	0.020083	0.015877	1.26491	0.0039104	162	0.020083	0.903744	0.09259	52	45	1.07172	0.538495	30	87	0.016181	0.016019	1.01011	1
red	membrane-bounded_organelle	GO:0043227	374	1158	0.077433	0.086722	0.892888	0.00397473	535	0.077433	1.05512	0.0641163	187	187	0.999586	1	211	661	0.113808	0.121709	0.935083	0.204625
red	transmembrane_receptor_protein_tyrosine_kinase_signaling_pathway	GO:0007169	8	48	0.001656	0.003595	0.46064	0.00397753	11	0.001656	1.09742	0.76	3	5	0.74969	0.507314	10	33	0.005394	0.006076	0.887755	0.715735
red	intracellular_organelle	GO:0043229	365	1132	0.075569	0.084775	0.891407	0.00400117	512	0.075569	1.07598	0.0133671	177	188	0.969462	0.549757	219	672	0.118123	0.123734	0.954653	0.384855
red	ribonucleoside_monophosphate_biosynthetic_process	GO:0009156	85	183	0.017598	0.013705	1.28406	0.0041083	135	0.017598	0.950267	0.409795	43	42	1.01135	1	24	74	0.012945	0.013625	0.950092	0.806014
red	extracellular_region_part	GO:0044421	154	510	0.031884	0.038194	0.834791	0.00412576	231	0.031884	1.00622	0.943667	68	86	0.882751	0.141367	92	282	0.049622	0.051924	0.955666	0.606336
non-red	cell_wall_macromolecule_catabolic_process	GO:0016998	2	23	0.000414	0.001722	0.240418	0.0042588	4	0.000414	0.754098	0.607342	1	1	0.999586	1	2	13	0.001079	0.002394	0.45071	0.240938
red	amide_biosynthetic_process	GO:0043604	50	99	0.010352	0.007414	1.39628	0.00432861	68	0.010352	1.10978	0.246049	16	34	0.639735	0.010546	23	44	0.012406	0.008102	1.53123	0.0156457
non-red	pyrimidine_nucleoside_monophosphate_metabolic_process	GO:0009129	38	72	0.007867	0.005392	1.45901	0.0044053	62	0.007867	0.924985	0.419764	25	13	1.31524	0.0718312	7	18	0.003776	0.003314	1.13941	0.629436
non-red	peptide_disulfide_oxidoreductase_activity	GO:0015037	7	8	0.001449	0.000599	2.41903	0.00441962	7	0.001449	1.50937	0.103564	5	2	1.42798	0.452785	not in NEWFAM	not in NEWFAM	not in NEWFAM	not in NEWFAM	not in NEWFAM	not in NEWFAM
non-red	2-oxoglutarate_metabolic_process	GO:0006103	7	8	0.001449	0.000599	2.41903	0.00441962	7	0.001449	1.50937	0.103564	6	1	1.71358	0.124728	not in NEWFAM	not in NEWFAM	not in NEWFAM	not in NEWFAM	not in NEWFAM	not in NEWFAM
non-red	methylenetetrahydrofolate_dehydrogenase_(NADP+)_activity	GO:0004488	7	8	0.001449	0.000599	2.41903	0.00441962	8	0.001449	1.32088	0.280387	2	5	0.571192	0.288553	1	2	0.000539	0.000368	1.46467	1
non-red	tyrosine_biosynthetic_process	GO:0006571	7	8	0.001449	0.000599	2.41903	0.00441962	7	0.001449	1.50937	0.103564	7	0	1.99917	0.0155572	3	3	0.001618	0.000552	2.93116	0.0397399
red	regulation_of_intracellular_signal_transduction	GO:1902531	32	132	0.006625	0.009885	0.670207	0.00457464	44	0.006625	1.09758	0.425757	10	22	0.624741	0.0344311	21	82	0.011327	0.015099	0.750182	0.126453
red	beta-glucan_metabolic_process	GO:0051273	6	40	0.001242	0.002996	0.414553	0.00458576	11	0.001242	0.823062	0.524445					6	19	0.003236	0.003498	0.9251	1
non-red	hydrolase_activity,_acting_on_acid_halide_bonds,_in_C-halide_compounds	GO:0019120	12	17	0.002484	0.001273	1.9513	0.00459619	12	0.002484	1.50911	0.0113326	4	8	0.666391	0.266095	2	3	0.001079	0.000552	1.95471	0.270004
red	hydrolase_activity,_acting_on_acid_halide_bonds	GO:0016824	12	17	0.002484	0.001273	1.9513	0.00459619	12	0.002484	1.50911	0.0113326	4	8	0.666391	0.266095	2	3	0.001079	0.000552	1.95471	0.270004
non-red	kynurenine_metabolic_process	GO:0070189	12	17	0.002484	0.001273	1.9513	0.00459619	15	0.002484	1.207	0.412365	11	1	1.83258	0.0062878	3	6	0.001618	0.001105	1.46425	0.417046
red	actin_binding	GO:0003779	10	55	0.00207	0.004119	0.502549	0.00465222	14	0.00207	1.07812	0.784276	1	9	0.199917	0.0116139	7	33	0.003776	0.006076	0.621461	0.141137
red	membrane_lipid_metabolic_process	GO:0006643	10	55	0.00207	0.004119	0.502549	0.00465222	27	0.00207	0.558855	0.00197721	3	7	0.599752	0.225931	8	32	0.004315	0.005892	0.732349	0.350692
red	response_to_oxidative_stress	GO:0006979	79	169	0.016356	0.012656	1.29235	0.00472128	106	0.016356	1.1249	0.0782818	39	40	0.986933	0.910308	28	66	0.015102	0.012152	1.24276	0.153253
red	nicotinamide_nucleotide_metabolic_process	GO:0046496	71	150	0.0147	0.011233	1.30864	0.00477251	117	0.0147	0.915945	0.201204	50	21	1.40787	0.000701601	18	54	0.009709	0.009943	0.976466	1
red	cation_binding	GO:0043169	1150	3367	0.238095	0.252153	0.944248	0.00480192	1888	0.238095	0.919339	1.53e-08	559	591	0.971772	0.279741	520	1530	0.280475	0.281716	0.995595	0.898773
red	cellular_component_assembly	GO:0022607	80	284	0.016563	0.021269	0.778739	0.00488162	166	0.016563	0.727373	1.67e-06	37	43	0.924617	0.501529	55	172	0.029666	0.03167	0.936722	0.568293
red	carbohydrate_transport	GO:0008643	17	80	0.00352	0.005991	0.587548	0.00488553	29	0.00352	0.884867	0.431998	10	7	1.17598	0.628443	12	33	0.006472	0.006076	1.06517	0.854236
non-red	beta-lactamase_activity	GO:0008800	4	32	0.000828	0.002396	0.345576	0.00490133	5	0.000828	1.207	0.668698					not in NEWFAM	not in NEWFAM	not in NEWFAM	not in NEWFAM	not in NEWFAM	not in NEWFAM
red	purine_nucleosidase_activity	GO:0008477	11	15	0.002277	0.001123	2.0276	0.00498608	15	0.002277	1.10641	0.785596	5	6	0.908715	0.774087	1	2	0.000539	0.000368	1.46467	1
red	intracellular_non-membrane-bounded_organelle	GO:0043232	65	236	0.013458	0.017674	0.761458	0.005034	91	0.013458	1.07811	0.317086	27	38	0.830425	0.172236	50	156	0.026969	0.028724	0.938901	0.608084
red	protein_modification_by_small_protein_conjugation_or_removal	GO:0070647	9	51	0.001863	0.003819	0.487824	0.0051746	15	0.001863	0.905248	0.594334	3	6	0.666391	0.343138	10	38	0.005394	0.006997	0.770902	0.391141
non-red	negative_regulation_of_molecular_function	GO:0044092	39	154	0.008075	0.011533	0.700165	0.00520117	60	0.008075	0.981166	0.891078	10	29	0.512608	0.00212723	23	89	0.012406	0.016387	0.757064	0.1141
red	thiamine-containing_compound_metabolic_process	GO:0042723	26	46	0.005383	0.003445	1.56255	0.00531086	41	0.005383	0.957148	0.741134	13	13	0.999586	1	7	21	0.003776	0.003867	0.976468	1
non-red	thiamine_metabolic_process	GO:0006772	26	46	0.005383	0.003445	1.56255	0.00531086	41	0.005383	0.957148	0.741134	13	13	0.999586	1	7	21	0.003776	0.003867	0.976468	1
non-red	non-membrane-bounded_organelle	GO:0043228	70	251	0.014493	0.018797	0.771027	0.00534267	96	0.014493	1.10054	0.192165	30	40	0.856788	0.231536	55	166	0.029666	0.030565	0.970587	0.803729
non-red	hexokinase_activity	GO:0004396	14	21	0.002899	0.001573	1.84298	0.00538852	15	0.002899	1.40865	0.0271957	7	7	0.999586	1	5	9	0.002697	0.001657	1.62764	0.289207
non-red	monosaccharide_transport	GO:0015749	1	18	0.000207	0.001348	0.153561	0.00547079	1	0.000207	1.51095	1					4	10	0.002157	0.001841	1.17165	0.743143
non-red	blood_microparticle	GO:0072562	1	18	0.000207	0.001348	0.153561	0.00547079	5	0.000207	0.301749	0.0472736	1	0	1.99917	1	2	15	0.001079	0.002762	0.390659	0.105903
red	dephosphorylation	GO:0016311	67	242	0.013872	0.018123	0.765436	0.00555414	103	0.013872	0.98181	0.833868	28	39	0.835475	0.178631	29	101	0.015642	0.018597	0.841103	0.289447
non-red	phosphotransferase_activity,_carboxyl_group_as_acceptor	GO:0016774	20	33	0.004141	0.002471	1.67584	0.0056111	28	0.004141	1.0781	0.690196	15	5	1.49938	0.040977	8	17	0.004315	0.00313	1.37859	0.306747
red	pyrimidine_nucleoside_monophosphate_biosynthetic_process	GO:0009130	37	70	0.00766	0.005242	1.46127	0.00564063	60	0.00766	0.930741	0.493318	25	12	1.35079	0.046196	7	18	0.003776	0.003314	1.13941	0.629436
red	cellular_cation_homeostasis	GO:0030003	18	83	0.003727	0.006216	0.599582	0.00568687	61	0.003727	0.445387	4.78e-09	11	7	1.22172	0.479852	13	38	0.007012	0.006997	1.00214	1
red	transferase_activity,_transferring_acyl_groups	GO:0016746	195	461	0.040373	0.034524	1.16942	0.00572939	304	0.040373	0.968154	0.42135	120	75	1.23026	0.00124442	36	114	0.019417	0.020991	0.925015	0.618159
red	aromatic_amino_acid_family_biosynthetic_process	GO:0009073	49	98	0.010145	0.007339	1.38234	0.00580205	68	0.010145	1.08759	0.367416	19	30	0.775189	0.116936	18	35	0.009709	0.006444	1.50667	0.0472065
red	primary_metabolic_process	GO:0044238	2220	5927	0.459627	0.44387	1.0355	0.00587256	3287	0.459627	1.01937	0.0365583	1223	997	1.10135	8.1e-11	889	2595	0.479504	0.477813	1.00354	0.86357
non-red	ether_hydrolase_activity	GO:0016803	8	10	0.001656	0.000749	2.21095	0.0060709	8	0.001656	1.50957	0.0579594	5	3	1.24948	0.726336	5	7	0.002697	0.001289	2.09232	0.0499582
non-red	aspartate-semialdehyde_dehydrogenase_activity	GO:0004073	8	10	0.001656	0.000749	2.21095	0.0060709	10	0.001656	1.207	0.510931	8	0	1.99917	0.00776731	1	2	0.000539	0.000368	1.46467	1
non-red	thymidylate_synthase_activity	GO:0004799	8	10	0.001656	0.000749	2.21095	0.0060709	9	0.001656	1.34089	0.288323	8	0	1.99917	0.00776731	4	6	0.002157	0.001105	1.95204	0.189657
red	thiamine_binding	GO:0030975	8	10	0.001656	0.000749	2.21095	0.0060709	9	0.001656	1.34089	0.288323	4	4	0.999586	1	3	6	0.001618	0.001105	1.46425	0.417046
red	macromolecule_localization	GO:0033036	69	247	0.014286	0.018498	0.7723	0.00611465	83	0.014286	1.25481	0.000947201	32	37	0.927152	0.547402	35	129	0.018878	0.023753	0.794763	0.0915335
non-red	4-hydroxythreonine-4-phosphate_dehydrogenase_activity	GO:0050570	5	5	0.001035	0.000374	2.76738	0.00618397	5	0.001035	1.50875	0.174857					1	1	0.000539	0.000184	2.92935	0.341374
non-red	adenine_phosphoribosyltransferase_activity	GO:0003999	5	5	0.001035	0.000374	2.76738	0.00618397	5	0.001035	1.50875	0.174857	1	4	0.399834	0.218362	1	1	0.000539	0.000184	2.92935	0.341374
non-red	tRNA-specific_adenosine_deaminase_activity	GO:0008251	5	5	0.001035	0.000374	2.76738	0.00618397	5	0.001035	1.50875	0.174857					not in NEWFAM	not in NEWFAM	not in NEWFAM	not in NEWFAM	not in NEWFAM	not in NEWFAM
red	tryptamine:oxygen_oxidoreductase_(deaminating)_activity	GO:0052593	5	5	0.001035	0.000374	2.76738	0.00618397	5	0.001035	1.50875	0.174857	5	0	1.99917	0.0623707	1	2	0.000539	0.000368	1.46467	1
red	threonyl-tRNA_aminoacylation	GO:0006435	5	5	0.001035	0.000374	2.76738	0.00618397	5	0.001035	1.50875	0.174857	5	0	1.99917	0.0623707	2	2	0.001079	0.000368	2.93207	0.116495
non-red	aminoglycoside_N-acetyltransferase_activity	GO:0034069	5	5	0.001035	0.000374	2.76738	0.00618397	5	0.001035	1.50875	0.174857	3	2	1.1995	1	1	1	0.000539	0.000184	2.92935	0.341374
red	aliphatic-amine_oxidase_activity	GO:0052595	5	5	0.001035	0.000374	2.76738	0.00618397	5	0.001035	1.50875	0.174857	5	0	1.99917	0.0623707	1	2	0.000539	0.000368	1.46467	1
non-red	glucosamine_6-phosphate_N-acetyltransferase_activity	GO:0004343	5	5	0.001035	0.000374	2.76738	0.00618397	5	0.001035	1.50875	0.174857	5	0	1.99917	0.0623707	not in NEWFAM	not in NEWFAM	not in NEWFAM	not in NEWFAM	not in NEWFAM	not in NEWFAM
red	tRNA_wobble_adenosine_to_inosine_editing	GO:0002100	5	5	0.001035	0.000374	2.76738	0.00618397	5	0.001035	1.50875	0.174857					not in NEWFAM	not in NEWFAM	not in NEWFAM	not in NEWFAM	not in NEWFAM	not in NEWFAM
non-red	phosphomethylpyrimidine_kinase_activity	GO:0008972	5	5	0.001035	0.000374	2.76738	0.00618397	5	0.001035	1.50875	0.174857	4	1	1.59934	0.374741	2	2	0.001079	0.000368	2.93207	0.116495
non-red	NAD+_synthase_activity	GO:0008795	5	5	0.001035	0.000374	2.76738	0.00618397	5	0.001035	1.50875	0.174857	5	0	1.99917	0.0623707	not in NEWFAM	not in NEWFAM	not in NEWFAM	not in NEWFAM	not in NEWFAM	not in NEWFAM
red	aminoacetone:oxygen_oxidoreductase(deaminating)_activity	GO:0052594	5	5	0.001035	0.000374	2.76738	0.00618397	5	0.001035	1.50875	0.174857	5	0	1.99917	0.0623707	1	2	0.000539	0.000368	1.46467	1
non-red	S-methyl-5-thioribose-1-phosphate_isomerase_activity	GO:0046523	5	5	0.001035	0.000374	2.76738	0.00618397	5	0.001035	1.50875	0.174857	5	0	1.99917	0.0623707	1	1	0.000539	0.000184	2.92935	0.341374
red	glutathione-disulfide_reductase_activity	GO:0004362	5	5	0.001035	0.000374	2.76738	0.00618397	5	0.001035	1.50875	0.174857	5	0	1.99917	0.0623707	not in NEWFAM	not in NEWFAM	not in NEWFAM	not in NEWFAM	not in NEWFAM	not in NEWFAM
red	phenethylamine:oxygen_oxidoreductase_(deaminating)_activity	GO:0052596	5	5	0.001035	0.000374	2.76738	0.00618397	5	0.001035	1.50875	0.174857	5	0	1.99917	0.0623707	1	2	0.000539	0.000368	1.46467	1
non-red	dethiobiotin_synthase_activity	GO:0004141	5	5	0.001035	0.000374	2.76738	0.00618397	5	0.001035	1.50875	0.174857	2	3	0.799669	0.687241	1	1	0.000539	0.000184	2.92935	0.341374
non-red	L-glutamine_aminotransferase_activity	GO:0070548	5	5	0.001035	0.000374	2.76738	0.00618397	5	0.001035	1.50875	0.174857	5	0	1.99917	0.0623707	3	5	0.001618	0.000921	1.75679	0.345658
red	prephenate_dehydrogenase_activity	GO:0008977	5	5	0.001035	0.000374	2.76738	0.00618397	5	0.001035	1.50875	0.174857	5	0	1.99917	0.0623707	1	1	0.000539	0.000184	2.92935	0.341374
red	prephenate_dehydrogenase_(NADP+)_activity	GO:0004665	5	5	0.001035	0.000374	2.76738	0.00618397	5	0.001035	1.50875	0.174857	5	0	1.99917	0.0623707	1	1	0.000539	0.000184	2.92935	0.341374
red	methenyltetrahydrofolate_cyclohydrolase_activity	GO:0004477	5	5	0.001035	0.000374	2.76738	0.00618397	5	0.001035	1.50875	0.174857	2	3	0.799669	0.687241	not in NEWFAM	not in NEWFAM	not in NEWFAM	not in NEWFAM	not in NEWFAM	not in NEWFAM
non-red	(S)-2-haloacid_dehalogenase_activity	GO:0018784	5	5	0.001035	0.000374	2.76738	0.00618397	5	0.001035	1.50875	0.174857	1	4	0.399834	0.218362	1	1	0.000539	0.000184	2.92935	0.341374
non-red	L-tyrosine:2-oxoglutarate_aminotransferase_activity	GO:0004838	5	5	0.001035	0.000374	2.76738	0.00618397	5	0.001035	1.50875	0.174857	5	0	1.99917	0.0623707	not in NEWFAM	not in NEWFAM	not in NEWFAM	not in NEWFAM	not in NEWFAM	not in NEWFAM
red	L-tyrosine_aminotransferase_activity	GO:0070547	5	5	0.001035	0.000374	2.76738	0.00618397	5	0.001035	1.50875	0.174857	5	0	1.99917	0.0623707	not in NEWFAM	not in NEWFAM	not in NEWFAM	not in NEWFAM	not in NEWFAM	not in NEWFAM
red	lysine_biosynthetic_process	GO:0009085	37	71	0.00766	0.005317	1.44066	0.00624544	66	0.00766	0.846128	0.088902	32	5	1.72901	6.9e-06	9	22	0.004854	0.004051	1.19822	0.505285
red	guanyl_ribonucleotide_binding	GO:0032561	55	203	0.011387	0.015203	0.748997	0.00639477	80	0.011387	1.03763	0.721664	25	30	0.908715	0.501815	23	84	0.012406	0.015467	0.802095	0.203533
red	guanyl_nucleotide_binding	GO:0019001	55	203	0.011387	0.015203	0.748997	0.00639477	80	0.011387	1.03763	0.721664	25	30	0.908715	0.501815	23	84	0.012406	0.015467	0.802095	0.203533
red	NADP_metabolic_process	GO:0006739	46	92	0.009524	0.00689	1.38229	0.00644587	75	0.009524	0.925739	0.39063	32	14	1.39073	0.010971	8	22	0.004315	0.004051	1.06517	0.824273
non-red	regulation_of_translation	GO:0006417	15	72	0.003106	0.005392	0.576039	0.00647725	18	0.003106	1.258	0.141976	7	8	0.932947	0.803253	8	39	0.004315	0.007181	0.600891	0.0891132
non-red	GTP_binding	GO:0005525	52	194	0.010766	0.014529	0.741001	0.00658911	75	0.010766	1.04646	0.624772	23	29	0.884249	0.407411	21	79	0.011327	0.014546	0.778702	0.188176
non-red	nucleotide-excision_repair	GO:0006289	2	22	0.000414	0.001648	0.251214	0.00673924	4	0.000414	0.754098	0.607342					5	15	0.002697	0.002762	0.976466	1
non-red	transferase_activity,_transferring_amino-acyl_groups	GO:0016755	2	22	0.000414	0.001648	0.251214	0.00673924	5	0.000414	0.603499	0.343527	1	1	0.999586	1	3	17	0.001618	0.00313	0.516933	0.202198
red	diaminopimelate_metabolic_process	GO:0046451	32	60	0.006625	0.004493	1.47452	0.00686363	57	0.006625	0.847295	0.121417	28	4	1.74928	1.82e-05	6	16	0.003236	0.002946	1.09844	0.794865
red	lysine_biosynthetic_process_via_diaminopimelate	GO:0009089	32	60	0.006625	0.004493	1.47452	0.00686363	57	0.006625	0.847295	0.121417	28	4	1.74928	1.82e-05	6	16	0.003236	0.002946	1.09844	0.794865
non-red	nucleobase_metabolic_process	GO:0009112	61	127	0.012629	0.009511	1.32783	0.00688935	105	0.012629	0.876831	0.0777922	34	27	1.11429	0.439714	24	54	0.012945	0.009943	1.30192	0.113986
non-red	phosphoric_ester_hydrolase_activity	GO:0042578	89	309	0.018427	0.023141	0.796292	0.00693137	131	0.018427	1.02543	0.710222	32	57	0.718803	0.00746218	42	140	0.022654	0.025778	0.878811	0.321236
red	carbohydrate_phosphorylation	GO:0046835	30	55	0.006211	0.004119	1.50789	0.00694115	38	0.006211	1.19144	0.120963	13	17	0.866308	0.4716	11	17	0.005933	0.00313	1.89553	0.0177089
non-red	regulation_of_multicellular_organismal_process	GO:0051239	43	165	0.008903	0.012357	0.720482	0.00695775	54	0.008903	1.20197	0.0423294	16	27	0.743878	0.094563	36	115	0.019417	0.021175	0.916978	0.552123
red	hydrolase_activity,_acting_on_acid_anhydrides,_in_phosphorus-containing_anhydrides	GO:0016818	125	417	0.02588	0.031229	0.828717	0.00709385	179	0.02588	1.054	0.337064	57	68	0.911623	0.320622	63	203	0.033981	0.037378	0.909118	0.365828
red	oxidoreduction_coenzyme_metabolic_process	GO:0006733	77	166	0.015942	0.012432	1.28234	0.00716151	128	0.015942	0.907962	0.156949	56	21	1.45394	7.22e-05	20	62	0.010787	0.011416	0.944902	0.789537
non-red	cellulose_catabolic_process	GO:0030245	5	35	0.001035	0.002621	0.394887	0.00727799	8	0.001035	0.943482	1					5	15	0.002697	0.002762	0.976466	1
red	beta-glucan_catabolic_process	GO:0051275	5	35	0.001035	0.002621	0.394887	0.00727799	8	0.001035	0.943482	1					5	15	0.002697	0.002762	0.976466	1
non-red	polysaccharide_binding	GO:0030247	3	26	0.000621	0.001947	0.318952	0.00733315	5	0.000621	0.905248	1					4	14	0.002157	0.002578	0.836695	0.783264
red	pattern_binding	GO:0001871	3	26	0.000621	0.001947	0.318952	0.00733315	5	0.000621	0.905248	1					4	14	0.002157	0.002578	0.836695	0.783264
non-red	anatomical_structure_homeostasis	GO:0060249	3	26	0.000621	0.001947	0.318952	0.00733315	5	0.000621	0.905248	1	2	1	1.33278	1	5	20	0.002697	0.003683	0.732283	0.483281
non-red	glucan_biosynthetic_process	GO:0009250	3	26	0.000621	0.001947	0.318952	0.00733315	10	0.000621	0.452624	0.0372819	2	1	1.33278	1	3	17	0.001618	0.00313	0.516933	0.202198
non-red	DNA_methylation_or_demethylation	GO:0044728	4	30	0.000828	0.002247	0.368491	0.0074595	5	0.000828	1.207	0.668698	3	1	1.49938	0.624845	5	17	0.002697	0.00313	0.861661	0.801539
red	cell_killing	GO:0001906	4	30	0.000828	0.002247	0.368491	0.0074595	11	0.000828	0.548708	0.0519089	1	3	0.499793	0.374638	4	26	0.002157	0.004787	0.450595	0.059575
non-red	regulation_of_catabolic_process	GO:0009894	20	88	0.004141	0.00659	0.628376	0.00751137	32	0.004141	0.94328	0.70859	4	16	0.399834	0.00706607	17	66	0.009169	0.012152	0.754526	0.190903
non-red	metal_ion_binding	GO:0046872	1134	3313	0.234783	0.248109	0.94629	0.00760787	1865	0.234783	0.917731	1.12e-08	549	585	0.967853	0.221738	512	1505	0.27616	0.277113	0.996561	0.923611
non-red	generation_of_precursor_metabolites_and_energy	GO:0006091	87	191	0.018012	0.014304	1.25923	0.00781817	132	0.018012	0.994753	0.92621	60	27	1.37874	0.000466974	36	103	0.019417	0.018965	1.02383	0.916493
non-red	cytoskeletal_protein_binding	GO:0008092	25	105	0.005176	0.007863	0.658273	0.00784106	31	0.005176	1.21731	0.125997	8	17	0.639735	0.0746787	15	51	0.008091	0.009391	0.86157	0.553951
red	carbohydrate_derivative_metabolic_process	GO:1901135	419	1048	0.086749	0.078484	1.10531	0.00814036	658	0.086749	0.961091	0.153722	208	211	0.992429	0.87824	164	460	0.088457	0.084699	1.04437	0.472284
red	pyridine_nucleotide_metabolic_process	GO:0019362	71	152	0.0147	0.011383	1.2914	0.00828886	118	0.0147	0.908136	0.169559	50	21	1.40787	0.000701601	18	56	0.009709	0.010311	0.941616	0.887463
non-red	regulation_of_biological_quality	GO:0065008	189	607	0.03913	0.045458	0.860795	0.00832637	290	0.03913	0.983635	0.703928	103	86	1.0895	0.235044	93	281	0.050162	0.05174	0.969501	0.746827
red	nucleoside_monophosphate_metabolic_process	GO:0009123	141	326	0.029193	0.024414	1.19575	0.00854212	224	0.029193	0.950076	0.282811	67	74	0.949961	0.551068	49	153	0.026429	0.028172	0.93813	0.604808
red	phosphate-containing_compound_metabolic_process	GO:0006796	694	1781	0.143685	0.133378	1.07728	0.00873144	1067	0.143685	0.98169	0.362562	333	361	0.959257	0.250918	248	727	0.133765	0.133861	0.999283	1
red	ribonucleoside_triphosphate_metabolic_process	GO:0009199	65	232	0.013458	0.017374	0.774606	0.00877269	100	0.013458	0.981118	0.831461	24	41	0.738156	0.0343012	37	124	0.019957	0.022832	0.87408	0.338637
non-red	dTTP_biosynthetic_process	GO:0006235	11	16	0.002277	0.001198	1.90067	0.00895404	13	0.002277	1.27706	0.241232	3	8	0.545229	0.145412	3	4	0.001618	0.000737	2.19539	0.118305
red	dTTP_metabolic_process	GO:0046075	11	16	0.002277	0.001198	1.90067	0.00895404	13	0.002277	1.27706	0.241232	3	8	0.545229	0.145412	3	4	0.001618	0.000737	2.19539	0.118305
non-red	carbohydrate_metabolic_process	GO:0005975	406	1239	0.084058	0.092788	0.905915	0.00910883	649	0.084058	0.944196	0.0408694	205	201	1.00943	0.876398	152	499	0.081985	0.09188	0.892305	0.0744578
red	nucleobase_biosynthetic_process	GO:0046112	34	65	0.007039	0.004868	1.44597	0.00914729	52	0.007039	0.986822	0.883841	18	16	1.05838	0.863686	10	18	0.005394	0.003314	1.62764	0.0782483
red	voltage-gated_cation_channel_activity	GO:0022843	1	17	0.000207	0.001273	0.162608	0.00924501	11	0.000207	0.137177	0.000144408					1	9	0.000539	0.001657	0.325287	0.179335
red	DNA_geometric_change	GO:0032392	1	17	0.000207	0.001273	0.162608	0.00924501	7	0.000207	0.215625	0.00732141					1	7	0.000539	0.001289	0.418154	0.434379
non-red	organic_hydroxy_compound_transport	GO:0015850	1	17	0.000207	0.001273	0.162608	0.00924501	8	0.000207	0.188696	0.00279545					1	7	0.000539	0.001289	0.418154	0.434379
red	DNA_duplex_unwinding	GO:0032508	1	17	0.000207	0.001273	0.162608	0.00924501	7	0.000207	0.215625	0.00732141					1	7	0.000539	0.001289	0.418154	0.434379
non-red	regulation_of_response_to_stress	GO:0080134	35	137	0.007246	0.01026	0.706238	0.00936402	45	0.007246	1.17382	0.114533	11	24	0.628311	0.0281983	20	84	0.010787	0.015467	0.69742	0.0483812
red	pyrimidine_nucleotide_biosynthetic_process	GO:0006221	53	110	0.010973	0.008238	1.332	0.00954364	94	0.010973	0.851016	0.0478265	27	26	1.01845	1	12	34	0.006472	0.00626	1.03387	0.858092
red	L-phenylalanine_metabolic_process	GO:0006558	17	28	0.00352	0.002097	1.67859	0.00956246	25	0.00352	1.02654	1	14	3	1.64638	0.012576	6	11	0.003236	0.002025	1.59802	0.201895
non-red	glyceraldehyde-3-phosphate_metabolic_process	GO:0019682	17	28	0.00352	0.002097	1.67859	0.00956246	22	0.00352	1.16634	0.367846	16	1	1.88157	0.000268693	5	8	0.002697	0.001473	1.83096	0.131582
non-red	erythrose_4-phosphate/phosphoenolpyruvate_family_amino_acid_metabolic_process	GO:1902221	17	28	0.00352	0.002097	1.67859	0.00956246	25	0.00352	1.02654	1	14	3	1.64638	0.012576	6	11	0.003236	0.002025	1.59802	0.201895
non-red	C-acyltransferase_activity	GO:0016408	10	14	0.00207	0.001048	1.97519	0.00971351	14	0.00207	1.07812	0.784276	10	0	1.99917	0.00193499	not in NEWFAM	not in NEWFAM	not in NEWFAM	not in NEWFAM	not in NEWFAM	not in NEWFAM
non-red	glycerol-3-phosphate_metabolic_process	GO:0006072	10	14	0.00207	0.001048	1.97519	0.00971351	10	0.00207	1.50875	0.0199441	5	5	0.999586	1	3	8	0.001618	0.001473	1.09844	1
red	GTPase_activity	GO:0003924	20	87	0.004141	0.006515	0.63561	0.00983693	22	0.004141	1.3721	0.0122538	9	11	0.899627	0.662859	13	44	0.007012	0.008102	0.865465	0.632544
red	isoleucine_biosynthetic_process	GO:0009097	15	24	0.003106	0.001797	1.72844	0.0098817	22	0.003106	1.02916	1	14	1	1.86589	0.000960736	4	11	0.002157	0.002025	1.06519	1
red	indolalkylamine_catabolic_process	GO:0046218	15	24	0.003106	0.001797	1.72844	0.0098817	19	0.003106	1.19186	0.332732	14	1	1.86589	0.000960736	4	12	0.002157	0.00221	0.976018	1
red	tryptophan_catabolic_process	GO:0006569	15	24	0.003106	0.001797	1.72844	0.0098817	19	0.003106	1.19186	0.332732	14	1	1.86589	0.000960736	4	12	0.002157	0.00221	0.976018	1
red	indole-containing_compound_catabolic_process	GO:0042436	15	24	0.003106	0.001797	1.72844	0.0098817	19	0.003106	1.19186	0.332732	14	1	1.86589	0.000960736	4	12	0.002157	0.00221	0.976018	1
red	pyrophosphatase_activity	GO:0016462	122	405	0.025259	0.03033	0.832806	0.0100404	175	0.025259	1.05224	0.373405	57	65	0.934039	0.46501	62	200	0.033441	0.036826	0.908081	0.362482
red	regulation_of_transport	GO:0051049	33	130	0.006832	0.009736	0.701726	0.0100515	44	0.006832	1.13188	0.263808	17	16	1.02988	1	23	79	0.012406	0.014546	0.852881	0.403058
red	cellulose_metabolic_process	GO:0030243	6	38	0.001242	0.002846	0.436402	0.0101429	10	0.001242	0.905248	0.741414					6	17	0.003236	0.00313	1.03387	1
non-red	transition_metal_ion_binding	GO:0046914	333	1026	0.068944	0.076837	0.897276	0.0101554	535	0.068944	0.939445	0.0459694	146	187	0.876514	0.0199158	173	498	0.093312	0.091696	1.01762	0.766278
non-red	response_to_radiation	GO:0009314	16	73	0.003313	0.005467	0.606	0.010199	27	0.003313	0.894438	0.423449	8	8	0.999586	1	13	40	0.007012	0.007365	0.952071	1
red	defense_response_to_bacterium	GO:0042742	14	67	0.002899	0.005018	0.57772	0.0102183	19	0.002899	1.11243	0.629974	6	8	0.856788	0.606593	9	35	0.004854	0.006444	0.753259	0.371864
red	regulation_of_GTP_catabolic_process	GO:0033124	9	48	0.001863	0.003595	0.51822	0.0104633	14	0.001863	0.970313	1					10	32	0.005394	0.005892	0.915479	0.85246
non-red	cell_wall	GO:0005618	28	113	0.005797	0.008463	0.684982	0.0105589	52	0.005797	0.812702	0.0760835	16	12	1.14238	0.570459	21	61	0.011327	0.011232	1.00846	1
red	external_encapsulating_structure	GO:0030312	28	113	0.005797	0.008463	0.684982	0.0105589	52	0.005797	0.812702	0.0760835	16	12	1.14238	0.570459	21	61	0.011327	0.011232	1.00846	1
non-red	mannosidase_activity	GO:0015923	2	21	0.000414	0.001573	0.263191	0.0107866	2	0.000414	1.51095	0.552785	1	1	0.999586	1	2	8	0.001079	0.001473	0.732519	0.72369
non-red	extracellular_matrix_organization	GO:0030198	2	21	0.000414	0.001573	0.263191	0.0107866	7	0.000414	0.43125	0.0476016	2	0	1.99917	0.499897	2	16	0.001079	0.002946	0.366259	0.109308
red	amide_transport	GO:0042886	2	21	0.000414	0.001573	0.263191	0.0107866	5	0.000414	0.603499	0.343527	1	1	0.999586	1	2	6	0.001079	0.001105	0.976471	1
red	ribosome_binding	GO:0043022	2	21	0.000414	0.001573	0.263191	0.0107866	3	0.000414	1.00485	1	1	1	0.999586	1	not in NEWFAM	not in NEWFAM	not in NEWFAM	not in NEWFAM	not in NEWFAM	not in NEWFAM
red	extracellular_structure_organization	GO:0043062	2	21	0.000414	0.001573	0.263191	0.0107866	7	0.000414	0.43125	0.0476016	2	0	1.99917	0.499897	2	16	0.001079	0.002946	0.366259	0.109308
non-red	tRNA_3'-end_processing	GO:0042780	6	7	0.001242	0.000524	2.37023	0.0108	6	0.001242	1.50911	0.103331	1	5	0.333195	0.124651	3	5	0.001618	0.000921	1.75679	0.345658
non-red	NADPH:quinone_reductase_activity	GO:0003960	6	7	0.001242	0.000524	2.37023	0.0108	6	0.001242	1.50911	0.103331	1	5	0.333195	0.124651	not in NEWFAM	not in NEWFAM	not in NEWFAM	not in NEWFAM	not in NEWFAM	not in NEWFAM
non-red	tRNA_(guanine-N1-)-methyltransferase_activity	GO:0009019	6	7	0.001242	0.000524	2.37023	0.0108	6	0.001242	1.50911	0.103331	6	0	1.99917	0.0311531	1	3	0.000539	0.000552	0.976449	1
non-red	glutathione_synthase_activity	GO:0004363	6	7	0.001242	0.000524	2.37023	0.0108	7	0.001242	1.29375	0.435303	2	4	0.666391	0.452688	3	5	0.001618	0.000921	1.75679	0.345658
non-red	cysteine_desulfurase_activity	GO:0031071	6	7	0.001242	0.000524	2.37023	0.0108	7	0.001242	1.29375	0.435303	6	0	1.99917	0.0311531	not in NEWFAM	not in NEWFAM	not in NEWFAM	not in NEWFAM	not in NEWFAM	not in NEWFAM
non-red	glutathione_derivative_biosynthetic_process	GO:1901687	6	7	0.001242	0.000524	2.37023	0.0108	6	0.001242	1.50911	0.103331	1	5	0.333195	0.124651	1	2	0.000539	0.000368	1.46467	1
red	tRNA_(guanine(37)-N(1))-methyltransferase_activity	GO:0052906	6	7	0.001242	0.000524	2.37023	0.0108	6	0.001242	1.50911	0.103331	6	0	1.99917	0.0311531	1	3	0.000539	0.000552	0.976449	1
red	glutathione_disulfide_oxidoreductase_activity	GO:0015038	6	7	0.001242	0.000524	2.37023	0.0108	6	0.001242	1.50911	0.103331	5	1	1.66598	0.218459	not in NEWFAM	not in NEWFAM	not in NEWFAM	not in NEWFAM	not in NEWFAM	not in NEWFAM
red	glutathione_derivative_metabolic_process	GO:1901685	6	7	0.001242	0.000524	2.37023	0.0108	6	0.001242	1.50911	0.103331	1	5	0.333195	0.124651	1	2	0.000539	0.000368	1.46467	1
non-red	anthranilate_metabolic_process	GO:0043420	6	7	0.001242	0.000524	2.37023	0.0108	6	0.001242	1.50911	0.103331	6	0	1.99917	0.0311531	2	4	0.001079	0.000737	1.46404	0.609768
non-red	CoA-transferase_activity	GO:0008410	6	7	0.001242	0.000524	2.37023	0.0108	7	0.001242	1.29375	0.435303	5	1	1.66598	0.218459	4	5	0.002157	0.000921	2.34202	0.04928
non-red	glutamate_racemase_activity	GO:0008881	6	7	0.001242	0.000524	2.37023	0.0108	6	0.001242	1.50911	0.103331	2	4	0.666391	0.452688	2	4	0.001079	0.000737	1.46404	0.609768
non-red	arylformamidase_activity	GO:0004061	6	7	0.001242	0.000524	2.37023	0.0108	6	0.001242	1.50911	0.103331	5	1	1.66598	0.218459	2	2	0.001079	0.000368	2.93207	0.116495
non-red	immune_system_process	GO:0002376	58	209	0.012008	0.015652	0.767186	0.0109689	89	0.012008	0.983537	0.822252	18	40	0.620433	0.00358056	36	113	0.019417	0.020806	0.93324	0.68855
red	regulation_of_Ras_GTPase_activity	GO:0032318	5	34	0.001035	0.002546	0.40652	0.0110661	8	0.001035	0.943482	1					7	23	0.003776	0.004235	0.891617	0.827485
red	response_to_hydrogen_peroxide	GO:0042542	5	34	0.001035	0.002546	0.40652	0.0110661	17	0.001035	0.443825	0.00299569	2	3	0.799669	0.687241	4	16	0.002157	0.002946	0.732179	0.599919
non-red	xylan_catabolic_process	GO:0045493	4	29	0.000828	0.002172	0.381215	0.0111785	5	0.000828	1.207	0.668698	1	3	0.499793	0.374638	2	6	0.001079	0.001105	0.976471	1
non-red	protein_acylation	GO:0043543	4	29	0.000828	0.002172	0.381215	0.0111785	8	0.000828	0.754786	0.455322	3	1	1.49938	0.624845	not in NEWFAM	not in NEWFAM	not in NEWFAM	not in NEWFAM	not in NEWFAM	not in NEWFAM
non-red	response_to_wounding	GO:0009611	4	29	0.000828	0.002172	0.381215	0.0111785	11	0.000828	0.548708	0.0519089	2	2	0.999586	1	not in NEWFAM	not in NEWFAM	not in NEWFAM	not in NEWFAM	not in NEWFAM	not in NEWFAM
non-red	monosaccharide_metabolic_process	GO:0005996	109	248	0.022567	0.018573	1.21504	0.011189	183	0.022567	0.898976	0.0573153	57	52	1.04544	0.698549	36	104	0.019417	0.019149	1.014	0.917105
red	tetrapyrrole_metabolic_process	GO:0033013	51	106	0.010559	0.007938	1.33018	0.0112156	66	0.010559	1.16635	0.0665187	33	18	1.29358	0.0476924	17	44	0.009169	0.008102	1.1317	0.52637
red	chitin_catabolic_process	GO:0006032	3	25	0.000621	0.001872	0.331731	0.0113036	4	0.000621	1.13115	1	1	2	0.666391	0.624767	4	15	0.002157	0.002762	0.780956	0.785865
non-red	steroid_binding	GO:0005496	3	25	0.000621	0.001872	0.331731	0.0113036	5	0.000621	0.905248	1	2	1	1.33278	1	5	13	0.002697	0.002394	1.12657	0.773306
non-red	regulation_of_vesicle-mediated_transport	GO:0060627	3	25	0.000621	0.001872	0.331731	0.0113036	4	0.000621	1.13115	1	2	1	1.33278	1	5	16	0.002697	0.002946	0.915479	1
non-red	chitin_metabolic_process	GO:0006030	3	25	0.000621	0.001872	0.331731	0.0113036	4	0.000621	1.13115	1	1	2	0.666391	0.624767	4	15	0.002157	0.002762	0.780956	0.785865
red	cellular_transition_metal_ion_homeostasis	GO:0046916	11	56	0.002277	0.004194	0.542918	0.0113848	50	0.002277	0.331973	1.61e-10	8	3	1.45394	0.226029	8	21	0.004315	0.003867	1.11585	0.818076
non-red	chromatin_modification	GO:0016568	11	56	0.002277	0.004194	0.542918	0.0113848	14	0.002277	1.18594	0.407804	7	4	1.2722	0.548361	9	24	0.004854	0.004419	1.09844	0.829559
red	regulation_of_cellular_catabolic_process	GO:0031329	19	83	0.003934	0.006216	0.632883	0.0114327	30	0.003934	0.956015	0.703723	3	16	0.315659	0.00252249	17	62	0.009169	0.011416	0.803171	0.28407
red	porphyrin-containing_compound_biosynthetic_process	GO:0006779	27	50	0.00559	0.003744	1.49306	0.0115457	33	0.00559	1.23481	0.0650815	17	10	1.25874	0.246459	7	20	0.003776	0.003683	1.02525	1
non-red	positive_regulation_of_developmental_process	GO:0051094	13	62	0.002692	0.004643	0.579798	0.0116749	18	0.002692	1.09032	0.803625	6	7	0.922695	0.79018	9	37	0.004854	0.006813	0.712461	0.228024
red	response_to_light_stimulus	GO:0009416	13	62	0.002692	0.004643	0.579798	0.0116749	24	0.002692	0.81774	0.278543	7	6	1.07648	1	12	33	0.006472	0.006076	1.06517	0.854236
non-red	secretion	GO:0046903	17	76	0.00352	0.005692	0.618412	0.0116908	23	0.00352	1.11569	0.513698	6	11	0.70559	0.236906	13	51	0.007012	0.009391	0.746672	0.235216
non-red	cytoplasmic_vesicle	GO:0031410	17	76	0.00352	0.005692	0.618412	0.0116908	24	0.00352	1.06926	0.829215	6	11	0.70559	0.236906	15	60	0.008091	0.011048	0.73235	0.170279
non-red	Type_II_site-specific_deoxyribonuclease_activity	GO:0009036	12	18	0.002484	0.001348	1.84273	0.0117434	16	0.002484	1.13166	0.60044	8	4	1.33278	0.387095	10	14	0.005394	0.002578	2.09232	0.00773414
non-red	L-serine_biosynthetic_process	GO:0006564	12	18	0.002484	0.001348	1.84273	0.0117434	14	0.002484	1.29375	0.160967	8	4	1.33278	0.387095	3	6	0.001618	0.001105	1.46425	0.417046
non-red	cellular_modified_amino_acid_catabolic_process	GO:0042219	9	12	0.001863	0.000899	2.0723	0.0117436	11	0.001863	1.23459	0.35338	7	2	1.55491	0.17928	3	4	0.001618	0.000737	2.19539	0.118305
red	purine_nucleobase_catabolic_process	GO:0006145	9	12	0.001863	0.000899	2.0723	0.0117436	10	0.001863	1.35787	0.179877	9	0	1.99917	0.00387722	5	7	0.002697	0.001289	2.09232	0.0499582
red	ion_transmembrane_transport	GO:0034220	24	100	0.004969	0.007489	0.663506	0.0118131	58	0.004969	0.62456	0.00012095	15	9	1.24948	0.306244	14	56	0.007551	0.010311	0.732325	0.158868
red	protein_tyrosine_phosphatase_activity	GO:0004725	13	63	0.002692	0.004718	0.570581	0.011846	18	0.002692	1.09032	0.803625	2	11	0.307565	0.0127979	6	24	0.003236	0.004419	0.732292	0.395913
red	purine_nucleoside_triphosphate_metabolic_process	GO:0009144	64	227	0.013251	0.017	0.779471	0.0120142	93	0.013251	1.03872	0.659547	24	40	0.74969	0.0448519	36	118	0.019417	0.021727	0.893681	0.433356
red	negative_regulation_of_hydrolase_activity	GO:0051346	22	93	0.004555	0.006965	0.653984	0.0123812	33	0.004555	1.00619	1	5	17	0.454357	0.010428	11	45	0.005933	0.008286	0.716027	0.206757
non-red	lysine_metabolic_process	GO:0006553	39	78	0.008075	0.005841	1.38247	0.0128454	72	0.008075	0.817556	0.0331606	33	6	1.69161	1.33e-05	9	25	0.004854	0.004603	1.05453	0.834925
red	cellular_ion_homeostasis	GO:0006873	20	86	0.004141	0.006441	0.642913	0.0128888	64	0.004141	0.471694	1.18e-08	11	9	1.09954	0.823437	13	39	0.007012	0.007181	0.976466	1
non-red	carbon-nitrogen_ligase_activity,_with_glutamine_as_amido-N-donor	GO:0016884	20	35	0.004141	0.002621	1.57993	0.0129155	25	0.004141	1.20764	0.20273	15	5	1.49938	0.040977	8	20	0.004315	0.003683	1.1716	0.638305
non-red	cellulase_activity	GO:0008810	7	40	0.001449	0.002996	0.483645	0.0130565	8	0.001449	1.32088	0.280387	1	6	0.285596	0.0700296	6	17	0.003236	0.00313	1.03387	1
red	ribonucleoside_monophosphate_metabolic_process	GO:0009161	125	289	0.02588	0.021643	1.19577	0.0131824	190	0.02588	0.992979	0.876794	57	68	0.911623	0.320622	42	136	0.022654	0.025041	0.904676	0.4641
non-red	cellular_component_movement	GO:0006928	28	112	0.005797	0.008388	0.691106	0.0133868	40	0.005797	1.0565	0.737983	10	18	0.71399	0.13479	19	69	0.010248	0.012705	0.806612	0.306476
red	secretion_by_cell	GO:0032940	14	65	0.002899	0.004868	0.595522	0.013641	20	0.002899	1.05687	0.816633	5	9	0.71399	0.300897	12	45	0.006472	0.008286	0.781077	0.344763
non-red	intracellular_protein_transport	GO:0006886	34	131	0.007039	0.009811	0.71746	0.013644	42	0.007039	1.22184	0.0488854	13	21	0.764389	0.173808	21	67	0.011327	0.012337	0.918132	0.698246
non-red	DNA_polymerase_III_complex	GO:0009360	7	9	0.001449	0.000674	2.14985	0.0136452	7	0.001449	1.50937	0.103564					2	3	0.001079	0.000552	1.95471	0.270004
non-red	'de_novo'_L-methionine_biosynthetic_process	GO:0071266	7	9	0.001449	0.000674	2.14985	0.0136452	9	0.001449	1.17328	0.726797	6	1	1.71358	0.124728	2	3	0.001079	0.000552	1.95471	0.270004
red	NAD+_synthase_(glutamine-hydrolyzing)_activity	GO:0003952	7	9	0.001449	0.000674	2.14985	0.0136452	8	0.001449	1.32088	0.280387	7	0	1.99917	0.0155572	1	5	0.000539	0.000921	0.585233	0.666897
red	catechol_dioxygenase_activity	GO:0019114	7	9	0.001449	0.000674	2.14985	0.0136452	9	0.001449	1.17328	0.726797	7	0	1.99917	0.0155572	1	1	0.000539	0.000184	2.92935	0.341374
red	purine_ribonucleoside_triphosphate_metabolic_process	GO:0009205	63	223	0.013043	0.0167	0.781018	0.0137514	91	0.013043	1.04486	0.578878	24	39	0.761589	0.0582052	36	118	0.019417	0.021727	0.893681	0.433356
non-red	exopeptidase_activity	GO:0008238	44	164	0.00911	0.012282	0.741736	0.0139027	80	0.00911	0.830144	0.0424625	23	21	1.04502	0.879848	25	77	0.013484	0.014178	0.951051	0.809569
non-red	hydroxymethyl-,_formyl-_and_related_transferase_activity	GO:0016742	18	31	0.003727	0.002322	1.60508	0.0143393	25	0.003727	1.08691	0.673507	10	8	1.11065	0.814183	4	16	0.002157	0.002946	0.732179	0.599919
non-red	activation_of_immune_response	GO:0002253	6	36	0.001242	0.002696	0.460682	0.0144185	9	0.001242	1.00567	1	2	4	0.666391	0.452688	7	27	0.003776	0.004971	0.759606	0.421996
red	structural_constituent_of_ribosome	GO:0003735	6	36	0.001242	0.002696	0.460682	0.0144185	9	0.001242	1.00567	1					8	30	0.004315	0.005524	0.781137	0.444997
red	mRNA_catabolic_process	GO:0006402	6	36	0.001242	0.002696	0.460682	0.0144185	12	0.001242	0.754557	0.236638	2	4	0.666391	0.452688	4	18	0.002157	0.003314	0.650875	0.331219
red	protein_ubiquitination	GO:0016567	6	36	0.001242	0.002696	0.460682	0.0144185	9	0.001242	1.00567	1					7	25	0.003776	0.004603	0.820335	0.673285
red	ribonucleoside_catabolic_process	GO:0042454	60	213	0.012422	0.015951	0.77876	0.0144279	89	0.012422	1.01745	0.910286	26	34	0.866308	0.302497	31	102	0.016721	0.018781	0.890315	0.461551
non-red	vesicle-mediated_transport	GO:0016192	29	115	0.006004	0.008612	0.697167	0.0145682	40	0.006004	1.09422	0.503013	16	13	1.10299	0.710231	21	70	0.011327	0.012889	0.878811	0.526736
red	cellular_polysaccharide_catabolic_process	GO:0044247	9	47	0.001863	0.00352	0.529261	0.0145836	14	0.001863	0.970313	1	3	6	0.666391	0.343138	7	25	0.003776	0.004603	0.820335	0.673285
red	regulation_of_GTPase_activity	GO:0043087	9	47	0.001863	0.00352	0.529261	0.0145836	14	0.001863	0.970313	1					10	31	0.005394	0.005708	0.944989	1
red	metal_ion_transport	GO:0030001	35	135	0.007246	0.01011	0.716716	0.0147393	80	0.007246	0.660288	3.93e-05	22	13	1.25662	0.173898	19	72	0.010248	0.013257	0.773026	0.171147
non-red	cell_cycle_G1/S_phase_transition	GO:0044843	1	15	0.000207	0.001123	0.184328	0.0150653	5	0.000207	0.301749	0.0472736					2	8	0.001079	0.001473	0.732519	0.72369
non-red	protein_activation_cascade	GO:0072376	1	15	0.000207	0.001123	0.184328	0.0150653	5	0.000207	0.301749	0.0472736	1	0	1.99917	1	2	13	0.001079	0.002394	0.45071	0.240938
red	Rho_guanyl-nucleotide_exchange_factor_activity	GO:0005089	1	15	0.000207	0.001123	0.184328	0.0150653	1	0.000207	1.51095	1					2	14	0.001079	0.002578	0.418542	0.159734
red	regulation_of_coagulation	GO:0050818	1	15	0.000207	0.001123	0.184328	0.0150653	1	0.000207	1.51095	1					2	11	0.001079	0.002025	0.53284	0.3513
red	voltage-gated_potassium_channel_activity	GO:0005249	1	15	0.000207	0.001123	0.184328	0.0150653	11	0.000207	0.137177	0.000144408					1	8	0.000539	0.001473	0.36592	0.278299
red	G1/S_transition_of_mitotic_cell_cycle	GO:0000082	1	15	0.000207	0.001123	0.184328	0.0150653	5	0.000207	0.301749	0.0472736					2	8	0.001079	0.001473	0.732519	0.72369
red	oxidoreductase_activity,_acting_on_the_CH-CH_group_of_donors,_NAD_or_NADP_as_acceptor	GO:0016628	34	67	0.007039	0.005018	1.40275	0.0152026	54	0.007039	0.950317	0.66503	23	11	1.35238	0.056742	7	14	0.003776	0.002578	1.4647	0.259375
red	histidine_biosynthetic_process	GO:0000105	23	42	0.004762	0.003145	1.51415	0.0152759	32	0.004762	1.08474	0.577549	14	9	1.21689	0.403741	7	14	0.003776	0.002578	1.4647	0.259375
red	isopentenyl_diphosphate_biosynthetic_process,_methylerythritol_4-phosphate_pathway	GO:0019288	16	27	0.003313	0.002022	1.63848	0.0157018	21	0.003313	1.14995	0.488439	15	1	1.87422	0.000509012	4	7	0.002157	0.001289	1.67339	0.239386
red	microtubule-based_movement	GO:0007018	5	32	0.001035	0.002396	0.43197	0.01573	8	0.001035	0.943482	1	2	3	0.799669	0.687241	2	8	0.001079	0.001473	0.732519	0.72369
non-red	regulation_of_innate_immune_response	GO:0045088	5	32	0.001035	0.002396	0.43197	0.01573	8	0.001035	0.943482	1	2	3	0.799669	0.687241	4	21	0.002157	0.003867	0.557797	0.171132
red	regulation_of_purine_nucleotide_metabolic_process	GO:1900542	13	61	0.002692	0.004568	0.589317	0.0157885	19	0.002692	1.033	1					11	40	0.005933	0.007365	0.805567	0.408286
non-red	rRNA_(adenine)_methyltransferase_activity	GO:0016433	1	16	0.000207	0.001198	0.172788	0.0158128	2	0.000207	0.755474	1	1	0	1.99917	1	not in NEWFAM	not in NEWFAM	not in NEWFAM	not in NEWFAM	not in NEWFAM	not in NEWFAM
non-red	purine-nucleoside_phosphorylase_activity	GO:0004731	1	16	0.000207	0.001198	0.172788	0.0158128	15	0.000207	0.100583	2.49e-06	1	0	1.99917	1	1	2	0.000539	0.000368	1.46467	1
red	flavonoid_metabolic_process	GO:0009812	1	16	0.000207	0.001198	0.172788	0.0158128	2	0.000207	0.755474	1	1	0	1.99917	1	not in NEWFAM	not in NEWFAM	not in NEWFAM	not in NEWFAM	not in NEWFAM	not in NEWFAM
non-red	negative_regulation_of_MAPK_cascade	GO:0043409	1	16	0.000207	0.001198	0.172788	0.0158128	3	0.000207	0.502427	0.264733					1	11	0.000539	0.002025	0.266173	0.111345
red	external_encapsulating_structure_organization	GO:0045229	33	127	0.006832	0.009511	0.718326	0.0158212	50	0.006832	0.996064	1	18	15	1.09046	0.727429	13	56	0.007012	0.010311	0.68005	0.089957
red	nucleoside_phosphate_metabolic_process	GO:0006753	337	841	0.069772	0.062982	1.10781	0.0159543	546	0.069772	0.931573	0.0211217	165	172	0.978823	0.692977	110	345	0.059331	0.063524	0.933993	0.379206
red	cellular_amino_acid_catabolic_process	GO:0009063	82	183	0.016977	0.013705	1.23874	0.0162176	144	0.016977	0.859464	0.0203822	58	24	1.41405	0.000196421	26	77	0.014024	0.014178	0.989138	1
non-red	ubiquitin-protein_transferase_activity	GO:0004842	8	43	0.001656	0.00322	0.514286	0.0165273	11	0.001656	1.09742	0.76					8	31	0.004315	0.005708	0.755957	0.447476
red	regulation_of_protein_serine/threonine_kinase_activity	GO:0071900	8	43	0.001656	0.00322	0.514286	0.0165273	14	0.001656	0.8625	0.572549	2	6	0.499793	0.179189	10	36	0.005394	0.006629	0.813697	0.483862
red	regulation_of_proteolysis	GO:0030162	25	101	0.005176	0.007564	0.684294	0.0166187	36	0.005176	1.0482	0.859938	9	16	0.719702	0.167401	17	56	0.009169	0.010311	0.889244	0.671083
non-red	leucine_metabolic_process	GO:0006551	14	23	0.002899	0.001722	1.68351	0.0168395	19	0.002899	1.11243	0.629974	9	5	1.28518	0.423267	5	9	0.002697	0.001657	1.62764	0.289207
red	killing_of_cells_of_other_organism	GO:0031640	4	28	0.000828	0.002097	0.39485	0.0168522	10	0.000828	0.603499	0.0969628	1	3	0.499793	0.374638	4	24	0.002157	0.004419	0.488119	0.0843431
red	glucosamine-containing_compound_catabolic_process	GO:1901072	4	28	0.000828	0.002097	0.39485	0.0168522	6	0.000828	1.00608	1	1	3	0.499793	0.374638	5	20	0.002697	0.003683	0.732283	0.483281
red	disruption_of_cells_of_other_organism	GO:0044364	4	28	0.000828	0.002097	0.39485	0.0168522	10	0.000828	0.603499	0.0969628	1	3	0.499793	0.374638	4	24	0.002157	0.004419	0.488119	0.0843431
non-red	damaged_DNA_binding	GO:0003684	4	28	0.000828	0.002097	0.39485	0.0168522	7	0.000828	0.8625	0.694573	2	2	0.999586	1	3	22	0.001618	0.004051	0.399408	0.0435446
non-red	establishment_of_protein_localization_to_membrane	GO:0090150	4	28	0.000828	0.002097	0.39485	0.0168522	7	0.000828	0.8625	0.694573	1	3	0.499793	0.374638	2	15	0.001079	0.002762	0.390659	0.105903
red	cellular_response_to_hydrogen_peroxide	GO:0070301	4	28	0.000828	0.002097	0.39485	0.0168522	16	0.000828	0.377221	0.000887396	1	3	0.499793	0.374638	4	13	0.002157	0.002394	0.901003	1
red	posttranscriptional_regulation_of_gene_expression	GO:0010608	20	85	0.004141	0.006366	0.650487	0.0168817	25	0.004141	1.20764	0.20273	8	12	0.799669	0.382164	9	43	0.004854	0.007918	0.613034	0.0756632
red	cell_part	GO:0044464	1413	4076	0.292547	0.30525	0.958385	0.0170426	2152	0.292547	0.991016	0.49728	772	641	1.09226	3.9e-05	648	1954	0.349515	0.359786	0.971452	0.257444
non-red	tricarboxylic_acid_biosynthetic_process	GO:0072351	4	4	0.000828	0.0003	2.76	0.0171052	4	0.000828	1.5082	0.307359	3	1	1.49938	0.624845	2	3	0.001079	0.000552	1.95471	0.270004
red	kynurenine-oxoglutarate_transaminase_activity	GO:0016212	4	4	0.000828	0.0003	2.76	0.0171052	4	0.000828	1.5082	0.307359	4	0	1.99917	0.124845	not in NEWFAM	not in NEWFAM	not in NEWFAM	not in NEWFAM	not in NEWFAM	not in NEWFAM
non-red	replisome	GO:0030894	4	4	0.000828	0.0003	2.76	0.0171052	4	0.000828	1.5082	0.307359	2	2	0.999586	1	not in NEWFAM	not in NEWFAM	not in NEWFAM	not in NEWFAM	not in NEWFAM	not in NEWFAM
non-red	asparaginyl-tRNA_aminoacylation	GO:0006421	4	4	0.000828	0.0003	2.76	0.0171052	4	0.000828	1.5082	0.307359	4	0	1.99917	0.124845	1	1	0.000539	0.000184	2.92935	0.341374
non-red	molybdopterin_synthase_activity	GO:0030366	4	4	0.000828	0.0003	2.76	0.0171052	4	0.000828	1.5082	0.307359					1	1	0.000539	0.000184	2.92935	0.341374
non-red	D-serine_metabolic_process	GO:0070178	4	4	0.000828	0.0003	2.76	0.0171052	4	0.000828	1.5082	0.307359	1	3	0.499793	0.374638	not in NEWFAM	not in NEWFAM	not in NEWFAM	not in NEWFAM	not in NEWFAM	not in NEWFAM
non-red	guanine_catabolic_process	GO:0006147	4	4	0.000828	0.0003	2.76	0.0171052	4	0.000828	1.5082	0.307359	4	0	1.99917	0.124845	2	2	0.001079	0.000368	2.93207	0.116495
non-red	genetic_transfer	GO:0009292	4	4	0.000828	0.0003	2.76	0.0171052	4	0.000828	1.5082	0.307359					1	1	0.000539	0.000184	2.92935	0.341374
non-red	aldehyde_dehydrogenase_(NADP+)_activity	GO:0033721	4	4	0.000828	0.0003	2.76	0.0171052	4	0.000828	1.5082	0.307359	4	0	1.99917	0.124845	not in NEWFAM	not in NEWFAM	not in NEWFAM	not in NEWFAM	not in NEWFAM	not in NEWFAM
non-red	1-deoxy-D-xylulose-5-phosphate_reductoisomerase_activity	GO:0030604	4	4	0.000828	0.0003	2.76	0.0171052	4	0.000828	1.5082	0.307359	4	0	1.99917	0.124845	1	1	0.000539	0.000184	2.92935	0.341374
red	L-kynurenine_catabolic_process	GO:0097053	4	4	0.000828	0.0003	2.76	0.0171052	4	0.000828	1.5082	0.307359	4	0	1.99917	0.124845	1	1	0.000539	0.000184	2.92935	0.341374
non-red	cytoskeletal_adaptor_activity	GO:0008093	4	4	0.000828	0.0003	2.76	0.0171052	4	0.000828	1.5082	0.307359	4	0	1.99917	0.124845	1	1	0.000539	0.000184	2.92935	0.341374
non-red	bacterial_nucleoid	GO:0043590	4	4	0.000828	0.0003	2.76	0.0171052	4	0.000828	1.5082	0.307359	2	2	0.999586	1	2	2	0.001079	0.000368	2.93207	0.116495
non-red	adenosylmethionine-8-amino-7-oxononanoate_transaminase_activity	GO:0004015	4	4	0.000828	0.0003	2.76	0.0171052	4	0.000828	1.5082	0.307359	4	0	1.99917	0.124845	1	1	0.000539	0.000184	2.92935	0.341374
non-red	phosphoribosylaminoimidazolecarboxamide_formyltransferase_activity	GO:0004643	4	4	0.000828	0.0003	2.76	0.0171052	4	0.000828	1.5082	0.307359	4	0	1.99917	0.124845	1	1	0.000539	0.000184	2.92935	0.341374
non-red	beta-ketoacyl-acyl-carrier-protein_synthase_II_activity	GO:0033817	4	4	0.000828	0.0003	2.76	0.0171052	4	0.000828	1.5082	0.307359	4	0	1.99917	0.124845	not in NEWFAM	not in NEWFAM	not in NEWFAM	not in NEWFAM	not in NEWFAM	not in NEWFAM
non-red	tRNA_adenylyltransferase_activity	GO:0004810	4	4	0.000828	0.0003	2.76	0.0171052	4	0.000828	1.5082	0.307359	1	3	0.499793	0.374638	2	3	0.001079	0.000552	1.95471	0.270004
red	tRNA-specific_adenosine-34_deaminase_activity	GO:0052717	4	4	0.000828	0.0003	2.76	0.0171052	4	0.000828	1.5082	0.307359					not in NEWFAM	not in NEWFAM	not in NEWFAM	not in NEWFAM	not in NEWFAM	not in NEWFAM
red	kynurenine_aminotransferase_activity	GO:0036137	4	4	0.000828	0.0003	2.76	0.0171052	4	0.000828	1.5082	0.307359	4	0	1.99917	0.124845	not in NEWFAM	not in NEWFAM	not in NEWFAM	not in NEWFAM	not in NEWFAM	not in NEWFAM
non-red	phenazine_biosynthetic_process	GO:0002047	4	4	0.000828	0.0003	2.76	0.0171052	4	0.000828	1.5082	0.307359	2	2	0.999586	1	1	1	0.000539	0.000184	2.92935	0.341374
non-red	dynein_binding	GO:0045502	4	4	0.000828	0.0003	2.76	0.0171052	4	0.000828	1.5082	0.307359	2	2	0.999586	1	1	1	0.000539	0.000184	2.92935	0.341374
red	DNA_mediated_transformation	GO:0009294	4	4	0.000828	0.0003	2.76	0.0171052	4	0.000828	1.5082	0.307359					1	1	0.000539	0.000184	2.92935	0.341374
red	guanine_deaminase_activity	GO:0008892	4	4	0.000828	0.0003	2.76	0.0171052	4	0.000828	1.5082	0.307359	4	0	1.99917	0.124845	2	2	0.001079	0.000368	2.93207	0.116495
non-red	N2-acetyl-L-ornithine:2-oxoglutarate_5-aminotransferase_activity	GO:0003992	4	4	0.000828	0.0003	2.76	0.0171052	4	0.000828	1.5082	0.307359	4	0	1.99917	0.124845	not in NEWFAM	not in NEWFAM	not in NEWFAM	not in NEWFAM	not in NEWFAM	not in NEWFAM
non-red	spermine_metabolic_process	GO:0008215	4	4	0.000828	0.0003	2.76	0.0171052	4	0.000828	1.5082	0.307359	2	2	0.999586	1	2	2	0.001079	0.000368	2.93207	0.116495
red	filopodium_assembly	GO:0046847	4	4	0.000828	0.0003	2.76	0.0171052	4	0.000828	1.5082	0.307359	4	0	1.99917	0.124845	1	1	0.000539	0.000184	2.92935	0.341374
non-red	cell_fate_commitment	GO:0045165	4	4	0.000828	0.0003	2.76	0.0171052	4	0.000828	1.5082	0.307359	3	1	1.49938	0.624845	2	4	0.001079	0.000737	1.46404	0.609768
red	xylanase_activity	GO:0097599	2	19	0.000414	0.001423	0.290935	0.0174021	3	0.000414	1.00485	1					1	4	0.000539	0.000737	0.731343	1
red	DNA_N-glycosylase_activity	GO:0019104	2	19	0.000414	0.001423	0.290935	0.0174021	3	0.000414	1.00485	1					3	9	0.001618	0.001657	0.976463	1
non-red	pilus	GO:0009289	2	19	0.000414	0.001423	0.290935	0.0174021	4	0.000414	0.754098	0.607342					2	8	0.001079	0.001473	0.732519	0.72369
non-red	DNA_helicase_activity	GO:0003678	2	20	0.000414	0.001498	0.276368	0.01742	9	0.000414	0.335223	0.00889637	2	0	1.99917	0.499897	1	9	0.000539	0.001657	0.325287	0.179335
non-red	cytolysis_in_other_organism	GO:0051715	2	20	0.000414	0.001498	0.276368	0.01742	7	0.000414	0.43125	0.0476016	1	1	0.999586	1	3	18	0.001618	0.003314	0.488232	0.139872
red	protein-lysine_N-methyltransferase_activity	GO:0016279	3	24	0.000621	0.001797	0.345576	0.0175483	4	0.000621	1.13115	1	1	2	0.666391	0.624767	3	11	0.001618	0.002025	0.799012	0.758815
red	lysine_N-methyltransferase_activity	GO:0016278	3	24	0.000621	0.001797	0.345576	0.0175483	4	0.000621	1.13115	1	1	2	0.666391	0.624767	3	11	0.001618	0.002025	0.799012	0.758815
non-red	intramolecular_oxidoreductase_activity,_transposing_C=C_bonds	GO:0016863	3	24	0.000621	0.001797	0.345576	0.0175483	19	0.000621	0.238296	8.5e-06	1	2	0.666391	0.624767	1	10	0.000539	0.001841	0.292776	0.179669
red	transition_metal_ion_transport	GO:0000041	10	50	0.00207	0.003744	0.552885	0.0177391	30	0.00207	0.503038	0.000296131	8	2	1.59934	0.109011	6	22	0.003236	0.004051	0.798815	0.653471
non-red	branched-chain_amino_acid_metabolic_process	GO:0009081	32	63	0.006625	0.004718	1.4042	0.0178778	53	0.006625	0.911279	0.382942	27	5	1.6868	0.000107672	10	24	0.005394	0.004419	1.22064	0.517886
red	purine_ribonucleoside_triphosphate_catabolic_process	GO:0009207	53	190	0.010973	0.014229	0.771172	0.0181919	69	0.010973	1.15932	0.0727291	21	32	0.792125	0.13142	28	93	0.015102	0.017124	0.88192	0.44163
red	ribonucleoside_triphosphate_catabolic_process	GO:0009203	53	190	0.010973	0.014229	0.771172	0.0181919	69	0.010973	1.15932	0.0727291	21	32	0.792125	0.13142	28	93	0.015102	0.017124	0.88192	0.44163
non-red	regulation_of_cytokine_production	GO:0001817	12	57	0.002484	0.004269	0.581869	0.0182827	19	0.002484	0.953185	0.809845	5	7	0.832988	0.580453	10	36	0.005394	0.006629	0.813697	0.483862
red	NADPH_regeneration	GO:0006740	39	79	0.008075	0.005916	1.36494	0.0183259	63	0.008075	0.93439	0.503748	28	11	1.4353	0.00919481	6	19	0.003236	0.003498	0.9251	1
red	indole-containing_compound_biosynthetic_process	GO:0042435	17	29	0.00352	0.002172	1.62063	0.0185095	17	0.00352	1.50943	0.00129087	6	11	0.70559	0.236906	4	9	0.002157	0.001657	1.30175	0.501406
red	ligand-gated_channel_activity	GO:0022834	7	39	0.001449	0.002921	0.496063	0.0186507	21	0.001449	0.50295	0.00223303	1	6	0.285596	0.0700296	1	13	0.000539	0.002394	0.225146	0.0735358
non-red	peptidyl-lysine_modification	GO:0018205	7	39	0.001449	0.002921	0.496063	0.0186507	13	0.001449	0.812675	0.383272	5	2	1.42798	0.452785	2	12	0.001079	0.00221	0.488235	0.240573
red	alditol_catabolic_process	GO:0019405	9	13	0.001863	0.000974	1.91273	0.0187817	11	0.001863	1.23459	0.35338	5	4	1.11065	1	3	8	0.001618	0.001473	1.09844	1
red	purine_nucleoside_triphosphate_catabolic_process	GO:0009146	54	193	0.01118	0.014454	0.773488	0.0190843	71	0.01118	1.14796	0.100219	21	33	0.777456	0.102744	28	93	0.015102	0.017124	0.88192	0.44163
non-red	quinone_binding	GO:0048038	15	25	0.003106	0.001872	1.65919	0.0199744	16	0.003106	1.41503	0.017006	9	6	1.1995	0.606669	3	11	0.001618	0.002025	0.799012	0.758815
red	isopentenyl_diphosphate_biosynthetic_process	GO:0009240	19	34	0.003934	0.002546	1.54517	0.0199844	24	0.003934	1.19502	0.202137	15	4	1.57829	0.0189819	6	12	0.003236	0.00221	1.46425	0.359925
red	intracellular_membrane-bounded_organelle	GO:0043231	330	1007	0.068323	0.075414	0.905972	0.0203575	468	0.068323	1.06425	0.0486363	164	166	0.993528	0.909318	188	582	0.101402	0.107163	0.946241	0.331659
red	glucan_catabolic_process	GO:0009251	9	46	0.001863	0.003445	0.540784	0.020362	13	0.001863	1.04487	1	3	6	0.666391	0.343138	7	23	0.003776	0.004235	0.891617	0.827485
red	protein_modification_by_small_protein_conjugation	GO:0032446	9	46	0.001863	0.003445	0.540784	0.020362	13	0.001863	1.04487	1	3	6	0.666391	0.343138	9	35	0.004854	0.006444	0.753259	0.371864
red	nucleotide_metabolic_process	GO:0009117	331	828	0.06853	0.062009	1.10516	0.0205581	535	0.06853	0.933804	0.028821	161	170	0.972407	0.60875	108	339	0.058252	0.062419	0.933241	0.375419
red	regulation_of_endopeptidase_activity	GO:0052548	22	90	0.004555	0.00674	0.675816	0.0205874	32	0.004555	1.03759	0.852929	7	15	0.6361	0.0922983	13	45	0.007012	0.008286	0.846247	0.52946
red	regulation_of_peptidase_activity	GO:0052547	22	90	0.004555	0.00674	0.675816	0.0205874	32	0.004555	1.03759	0.852929	7	15	0.6361	0.0922983	13	45	0.007012	0.008286	0.846247	0.52946
non-red	positive_regulation_of_response_to_stimulus	GO:0048584	37	138	0.00766	0.010335	0.741171	0.0206883	49	0.00766	1.13954	0.224527	11	26	0.594348	0.0134692	20	84	0.010787	0.015467	0.69742	0.0483812
red	cyclic_nucleotide_biosynthetic_process	GO:0009190	11	17	0.002277	0.001273	1.78869	0.0208174	13	0.002277	1.27706	0.241232	3	8	0.545229	0.145412	2	5	0.001079	0.000921	1.17155	1
non-red	DNA_topoisomerase_type_II_(ATP-hydrolyzing)_activity	GO:0003918	11	17	0.002277	0.001273	1.78869	0.0208174	11	0.002277	1.50895	0.0202953	10	1	1.81743	0.01163	7	13	0.003776	0.002394	1.57728	0.149124
red	DNA_topoisomerase_II_activity	GO:0061505	11	17	0.002277	0.001273	1.78869	0.0208174	11	0.002277	1.50895	0.0202953	10	1	1.81743	0.01163	7	13	0.003776	0.002394	1.57728	0.149124
red	malate_dehydrogenase_activity	GO:0016615	13	21	0.002692	0.001573	1.71138	0.0209217	21	0.002692	0.934398	0.650849	11	2	1.69161	0.0222878	3	5	0.001618	0.000921	1.75679	0.345658
red	negative_regulation_of_cellular_protein_metabolic_process	GO:0032269	15	67	0.003106	0.005018	0.618972	0.0210898	23	0.003106	0.984469	1	6	9	0.799669	0.453643	12	44	0.006472	0.008102	0.798815	0.425005
non-red	defense_response_to_other_organism	GO:0098542	31	119	0.006418	0.008912	0.720153	0.02132	40	0.006418	1.16967	0.178691	14	17	0.902852	0.595306	16	54	0.00863	0.009943	0.867947	0.564856
non-red	cell_projection	GO:0042995	28	110	0.005797	0.008238	0.70369	0.021483	41	0.005797	1.03076	0.869352	10	18	0.71399	0.13479	26	75	0.014024	0.01381	1.0155	0.903057
non-red	maintenance_of_CRISPR_repeat_elements	GO:0043571	8	11	0.001656	0.000824	2.00971	0.0223442	9	0.001656	1.34089	0.288323	3	5	0.74969	0.507314	1	2	0.000539	0.000368	1.46467	1
non-red	spermidine_synthase_activity	GO:0004766	8	11	0.001656	0.000824	2.00971	0.0223442	11	0.001656	1.09742	0.76	7	1	1.74928	0.0700863	1	2	0.000539	0.000368	1.46467	1
non-red	N-acetyltransferase_activity	GO:0008080	69	153	0.014286	0.011458	1.24681	0.0223701	88	0.014286	1.1835	0.0167252	34	35	0.985099	0.904259	7	22	0.003776	0.004051	0.932116	1
non-red	locomotion	GO:0040011	23	93	0.004762	0.006965	0.683704	0.0226037	33	0.004762	1.05191	0.853831	9	14	0.782285	0.306143	17	69	0.009169	0.012705	0.721684	0.0981008
red	cysteine_metabolic_process	GO:0006534	17	30	0.00352	0.002247	1.56653	0.0226797	24	0.00352	1.06926	0.829215	13	4	1.52878	0.0486514	3	10	0.001618	0.001841	0.87887	1
non-red	cell_wall_organization	GO:0071555	32	122	0.006625	0.009137	0.725074	0.0228579	46	0.006625	1.04992	0.754832	18	14	1.12453	0.595383	13	54	0.007012	0.009943	0.70522	0.14845
red	cytoskeleton	GO:0005856	18	76	0.003727	0.005692	0.654779	0.0228847	27	0.003727	1.00621	1	2	16	0.22213	0.000710997	17	53	0.009169	0.009759	0.939543	0.884394
non-red	hexose_catabolic_process	GO:0019320	48	102	0.009938	0.007639	1.30096	0.023066	82	0.009938	0.883535	0.158249	31	17	1.29113	0.058208	11	34	0.005933	0.00626	0.947764	1
red	hemicellulose_metabolic_process	GO:0010410	5	31	0.001035	0.002322	0.445736	0.0232534	6	0.001035	1.25759	0.670722	1	4	0.399834	0.218362	2	6	0.001079	0.001105	0.976471	1
red	nucleocytoplasmic_transport	GO:0006913	8	42	0.001656	0.003145	0.52655	0.0233351	10	0.001656	1.207	0.510931	3	5	0.74969	0.507314	4	16	0.002157	0.002946	0.732179	0.599919
red	nuclear_transport	GO:0051169	8	42	0.001656	0.003145	0.52655	0.0233351	10	0.001656	1.207	0.510931	3	5	0.74969	0.507314	4	16	0.002157	0.002946	0.732179	0.599919
red	receptor_activity	GO:0004872	59	207	0.012215	0.015502	0.787963	0.0235816	88	0.012215	1.01193	0.910242	19	40	0.643801	0.00589574	29	107	0.015642	0.019702	0.79393	0.148956
non-red	cellular_homeostasis	GO:0019725	74	252	0.015321	0.018872	0.811838	0.0243127	139	0.015321	0.803535	0.00144825	46	28	1.24273	0.0457105	35	84	0.018878	0.015467	1.22053	0.163639
non-red	cytoplasmic_membrane-bounded_vesicle_lumen	GO:0060205	1	14	0.000207	0.001048	0.197519	0.024459	5	0.000207	0.301749	0.0472736	1	0	1.99917	1	2	11	0.001079	0.002025	0.53284	0.3513
red	vesicle_lumen	GO:0031983	1	14	0.000207	0.001048	0.197519	0.024459	5	0.000207	0.301749	0.0472736	1	0	1.99917	1	2	11	0.001079	0.002025	0.53284	0.3513
red	sterol_binding	GO:0032934	1	14	0.000207	0.001048	0.197519	0.024459	3	0.000207	0.502427	0.264733					2	9	0.001079	0.001657	0.651177	0.727002
non-red	flavonoid_biosynthetic_process	GO:0009813	1	14	0.000207	0.001048	0.197519	0.024459	1	0.000207	1.51095	1	1	0	1.99917	1	not in NEWFAM	not in NEWFAM	not in NEWFAM	not in NEWFAM	not in NEWFAM	not in NEWFAM
red	glycogen_biosynthetic_process	GO:0005978	1	14	0.000207	0.001048	0.197519	0.024459	6	0.000207	0.251519	0.01883					2	9	0.001079	0.001657	0.651177	0.727002
red	cytoplasmic_vesicle_membrane	GO:0030659	1	14	0.000207	0.001048	0.197519	0.024459	3	0.000207	0.502427	0.264733	1	0	1.99917	1	2	11	0.001079	0.002025	0.53284	0.3513
red	cell_wall_organization_or_biogenesis	GO:0071554	33	125	0.006832	0.009361	0.729837	0.0244648	47	0.006832	1.05972	0.644011	19	14	1.15104	0.485345	14	57	0.007551	0.010495	0.719485	0.159515
red	hexose_metabolic_process	GO:0019318	81	183	0.01677	0.013705	1.22364	0.0245345	133	0.01677	0.919206	0.195524	50	31	1.23406	0.0430513	29	78	0.015642	0.014362	1.08912	0.55048
non-red	positive_regulation_of_cellular_component_organization	GO:0051130	10	49	0.00207	0.00367	0.564033	0.0245391	15	0.00207	1.00583	1	6	4	1.1995	0.753651	8	32	0.004315	0.005892	0.732349	0.350692
non-red	regulation_of_MAPK_cascade	GO:0043408	10	49	0.00207	0.00367	0.564033	0.0245391	16	0.00207	0.943052	0.793379	4	6	0.799669	0.548276	11	34	0.005933	0.00626	0.947764	1
non-red	negative_regulation_of_transport	GO:0051051	10	49	0.00207	0.00367	0.564033	0.0245391	12	0.00207	1.25759	0.359061	4	6	0.799669	0.548276	4	23	0.002157	0.004235	0.509327	0.121505
red	regulation_of_nucleotide_metabolic_process	GO:0006140	14	63	0.002899	0.004718	0.614455	0.0246533	21	0.002899	1.00625	1					12	41	0.006472	0.007549	0.857332	0.620611
red	cytoplasmic_membrane-bounded_vesicle	GO:0016023	14	63	0.002899	0.004718	0.614455	0.0246533	20	0.002899	1.05687	0.816633	5	9	0.71399	0.300897	12	50	0.006472	0.009206	0.70302	0.136834
non-red	phospholipid_binding	GO:0005543	12	56	0.002484	0.004194	0.592275	0.0248897	17	0.002484	1.06518	0.802417	6	6	0.999586	1	9	35	0.004854	0.006444	0.753259	0.371864
non-red	regulation_of_phosphate_metabolic_process	GO:0019220	48	172	0.009938	0.012881	0.771524	0.0250958	65	0.009938	1.11463	0.235531	14	34	0.583092	0.00362333	39	116	0.021036	0.021359	0.984878	1
red	DNA_alkylation	GO:0006305	4	27	0.000828	0.002022	0.409496	0.0254978	5	0.000828	1.207	0.668698	3	1	1.49938	0.624845	4	13	0.002157	0.002394	0.901003	1
red	DNA_methylation	GO:0006306	4	27	0.000828	0.002022	0.409496	0.0254978	5	0.000828	1.207	0.668698	3	1	1.49938	0.624845	4	13	0.002157	0.002394	0.901003	1
red	positive_regulation_of_innate_immune_response	GO:0045089	4	26	0.000828	0.001947	0.42527	0.0255054	6	0.000828	1.00608	1	1	3	0.499793	0.374638	3	14	0.001618	0.002578	0.627618	0.405834
non-red	organic_hydroxy_compound_metabolic_process	GO:1901615	123	289	0.025466	0.021643	1.17664	0.0257198	185	0.025466	1.00351	1	55	68	0.893939	0.236711	39	123	0.021036	0.022648	0.928824	0.630829
red	nucleoside_triphosphate_metabolic_process	GO:0009141	81	273	0.01677	0.020445	0.820249	0.0257688	133	0.01677	0.919206	0.195524	28	53	0.691072	0.00504439	42	135	0.022654	0.024857	0.911373	0.52006
non-red	glycogen_phosphorylase_activity	GO:0008184	5	6	0.001035	0.000449	2.30512	0.025927	5	0.001035	1.50875	0.174857	5	0	1.99917	0.0623707	1	3	0.000539	0.000552	0.976449	1
non-red	tRNA-intron_endonuclease_activity	GO:0000213	5	6	0.001035	0.000449	2.30512	0.025927	5	0.001035	1.50875	0.174857	3	2	1.1995	1	5	6	0.002697	0.001105	2.44072	0.0198466
non-red	glycerol-3-phosphate_dehydrogenase_[NAD+]_activity	GO:0004367	5	6	0.001035	0.000449	2.30512	0.025927	5	0.001035	1.50875	0.174857	4	1	1.59934	0.374741	1	2	0.000539	0.000368	1.46467	1
non-red	coenzyme_catabolic_process	GO:0009109	5	6	0.001035	0.000449	2.30512	0.025927	6	0.001035	1.25759	0.670722	4	1	1.59934	0.374741	1	1	0.000539	0.000184	2.92935	0.341374
non-red	nitronate_monooxygenase_activity	GO:0018580	5	6	0.001035	0.000449	2.30512	0.025927	5	0.001035	1.50875	0.174857	3	2	1.1995	1	1	2	0.000539	0.000368	1.46467	1
non-red	homoserine_O-acetyltransferase_activity	GO:0004414	5	6	0.001035	0.000449	2.30512	0.025927	5	0.001035	1.50875	0.174857	5	0	1.99917	0.0623707	2	3	0.001079	0.000552	1.95471	0.270004
non-red	NADH_dehydrogenase_activity	GO:0003954	5	6	0.001035	0.000449	2.30512	0.025927	5	0.001035	1.50875	0.174857	4	1	1.59934	0.374741	1	2	0.000539	0.000368	1.46467	1
non-red	vesicle	GO:0031982	123	398	0.025466	0.029806	0.854392	0.0261774	189	0.025466	0.982257	0.755332	60	63	0.975206	0.784987	73	232	0.039374	0.042718	0.921719	0.396605
non-red	ligand-gated_ion_channel_activity	GO:0015276	7	38	0.001449	0.002846	0.509136	0.0266764	21	0.001449	0.50295	0.00223303	1	6	0.285596	0.0700296	1	13	0.000539	0.002394	0.225146	0.0735358
red	cellular_metal_ion_homeostasis	GO:0006875	17	72	0.00352	0.005392	0.652819	0.0267056	58	0.00352	0.442433	1.01e-08	10	7	1.17598	0.628443	13	31	0.007012	0.005708	1.22845	0.349425
red	purine_ribonucleoside_catabolic_process	GO:0046130	58	202	0.012008	0.015128	0.79376	0.026804	79	0.012008	1.10806	0.189753	24	34	0.827244	0.189706	30	99	0.016181	0.018229	0.887652	0.455143
red	purine_nucleoside_catabolic_process	GO:0006152	58	202	0.012008	0.015128	0.79376	0.026804	79	0.012008	1.10806	0.189753	24	34	0.827244	0.189706	30	99	0.016181	0.018229	0.887652	0.455143
non-red	potassium_channel_activity	GO:0005267	3	22	0.000621	0.001648	0.37682	0.0268292	18	0.000621	0.251519	2.14e-05	2	1	1.33278	1	2	13	0.001079	0.002394	0.45071	0.240938
red	cell_cycle_phase_transition	GO:0044770	2	18	0.000414	0.001348	0.307122	0.0268935	6	0.000414	0.503038	0.188662					3	14	0.001618	0.002578	0.627618	0.405834
non-red	peptide_transport	GO:0015833	2	18	0.000414	0.001348	0.307122	0.0268935	3	0.000414	1.00485	1	1	1	0.999586	1	2	6	0.001079	0.001105	0.976471	1
non-red	carbohydrate_derivative_transport	GO:1901264	2	18	0.000414	0.001348	0.307122	0.0268935	4	0.000414	0.754098	0.607342					1	3	0.000539	0.000552	0.976449	1
red	unsaturated_fatty_acid_biosynthetic_process	GO:0006636	2	18	0.000414	0.001348	0.307122	0.0268935	7	0.000414	0.43125	0.0476016	1	1	0.999586	1	3	8	0.001618	0.001473	1.09844	1
non-red	humoral_immune_response	GO:0006959	2	18	0.000414	0.001348	0.307122	0.0268935	6	0.000414	0.503038	0.188662	1	1	0.999586	1	3	16	0.001618	0.002946	0.549219	0.290922
red	mitotic_cell_cycle_phase_transition	GO:0044772	2	18	0.000414	0.001348	0.307122	0.0268935	6	0.000414	0.503038	0.188662					3	14	0.001618	0.002578	0.627618	0.405834
red	DNA-(apurinic_or_apyrimidinic_site)_lyase_activity	GO:0003906	2	18	0.000414	0.001348	0.307122	0.0268935	2	0.000414	1.51095	0.552785					3	11	0.001618	0.002025	0.799012	0.758815
red	ribose_phosphate_biosynthetic_process	GO:0046390	106	246	0.021946	0.018423	1.19123	0.0268954	188	0.021946	0.850983	0.00478346	55	51	1.03731	0.76843	36	104	0.019417	0.019149	1.014	0.917105
non-red	alpha-amino_acid_catabolic_process	GO:1901606	64	141	0.013251	0.010559	1.25495	0.0272448	107	0.013251	0.90278	0.180188	48	16	1.49938	6.95e-05	23	69	0.012406	0.012705	0.976466	1
non-red	response_to_corticosteroid	GO:0031960	3	23	0.000621	0.001722	0.360627	0.027356	9	0.000621	0.502834	0.0694457	2	1	1.33278	1	2	16	0.001079	0.002946	0.366259	0.109308
non-red	nuclear-transcribed_mRNA_catabolic_process	GO:0000956	3	23	0.000621	0.001722	0.360627	0.027356	5	0.000621	0.905248	1	1	2	0.666391	0.624767	2	10	0.001079	0.001841	0.586095	0.510148
red	response_to_glucocorticoid	GO:0051384	3	23	0.000621	0.001722	0.360627	0.027356	9	0.000621	0.502834	0.0694457	2	1	1.33278	1	2	16	0.001079	0.002946	0.366259	0.109308
non-red	regulation_of_cell_death	GO:0010941	35	131	0.007246	0.009811	0.738559	0.0278875	52	0.007246	1.01584	1	14	21	0.799669	0.241121	20	81	0.010787	0.014914	0.72328	0.0767422
non-red	DNA_metabolic_process	GO:0006259	148	472	0.030642	0.035348	0.866867	0.0281121	204	0.030642	1.09498	0.0601948	68	80	0.918539	0.317894	90	249	0.048544	0.045848	1.0588	0.4945
non-red	system_process	GO:0003008	15	66	0.003106	0.004943	0.628363	0.0281632	23	0.003106	0.984469	1	6	9	0.799669	0.453643	11	39	0.005933	0.007181	0.826208	0.500488
red	cyclic_nucleotide_metabolic_process	GO:0009187	12	19	0.002484	0.001423	1.74561	0.0282762	14	0.002484	1.29375	0.160967	4	8	0.666391	0.266095	3	8	0.001618	0.001473	1.09844	1
red	restriction_endodeoxyribonuclease_activity	GO:0015666	12	19	0.002484	0.001423	1.74561	0.0282762	16	0.002484	1.13166	0.60044	8	4	1.33278	0.387095	10	14	0.005394	0.002578	2.09232	0.00773414
red	glycosyl_compound_biosynthetic_process	GO:1901659	96	221	0.019876	0.016551	1.20089	0.0284058	170	0.019876	0.852316	0.00842408	52	44	1.08289	0.470701	37	93	0.019957	0.017124	1.16544	0.270038
non-red	cellular_component_disassembly	GO:0022411	9	45	0.001863	0.00337	0.552819	0.0284332	12	0.001863	1.13183	0.761467	3	6	0.666391	0.343138	6	23	0.003236	0.004235	0.764109	0.512167
red	L-methionine_salvage	GO:0071267	16	28	0.003313	0.002097	1.57988	0.0287475	23	0.003313	1.05008	0.828163	13	3	1.62433	0.0210643	2	7	0.001079	0.001289	0.837083	1
red	amino_acid_salvage	GO:0043102	16	28	0.003313	0.002097	1.57988	0.0287475	23	0.003313	1.05008	0.828163	13	3	1.62433	0.0210643	2	7	0.001079	0.001289	0.837083	1
non-red	proline_metabolic_process	GO:0006560	16	28	0.003313	0.002097	1.57988	0.0287475	24	0.003313	1.00638	1	12	4	1.49938	0.0763302	6	14	0.003236	0.002578	1.25524	0.574261
non-red	regulation_of_localization	GO:0032879	47	168	0.009731	0.012581	0.773468	0.0288597	60	0.009731	1.18238	0.0542382	23	24	0.978318	0.884836	32	102	0.01726	0.018781	0.919014	0.599091
non-red	negative_regulation_of_multicellular_organismal_process	GO:0051241	11	51	0.002277	0.003819	0.596229	0.0288973	14	0.002277	1.18594	0.407804	5	6	0.908715	0.774087	8	34	0.004315	0.00626	0.689297	0.209426
red	ribonucleotide_biosynthetic_process	GO:0009260	102	237	0.021118	0.017749	1.18981	0.0289772	180	0.021118	0.855291	0.0066296	51	51	0.999586	1	31	95	0.016721	0.017492	0.955923	0.827477
non-red	peptidyl-amino_acid_modification	GO:0018193	36	133	0.007453	0.00996	0.748293	0.029352	48	0.007453	1.13199	0.222912	27	9	1.49938	0.00380432	18	56	0.009709	0.010311	0.941616	0.887463
non-red	polyphosphate_metabolic_process	GO:0006797	6	8	0.001242	0.000599	2.07346	0.0299411	7	0.001242	1.29375	0.435303	5	1	1.66598	0.218459	4	5	0.002157	0.000921	2.34202	0.04928
non-red	3-dehydroquinate_synthase_activity	GO:0003856	6	8	0.001242	0.000599	2.07346	0.0299411	6	0.001242	1.50911	0.103331	2	4	0.666391	0.452688	1	2	0.000539	0.000368	1.46467	1
non-red	pyridoxal_5'-phosphate_salvage	GO:0009443	6	8	0.001242	0.000599	2.07346	0.0299411	7	0.001242	1.29375	0.435303	6	0	1.99917	0.0311531	1	4	0.000539	0.000737	0.731343	1
non-red	pyridine-containing_compound_catabolic_process	GO:0072526	6	8	0.001242	0.000599	2.07346	0.0299411	8	0.001242	1.13218	0.725117	2	4	0.666391	0.452688	not in NEWFAM	not in NEWFAM	not in NEWFAM	not in NEWFAM	not in NEWFAM	not in NEWFAM
non-red	lactoylglutathione_lyase_activity	GO:0004462	6	8	0.001242	0.000599	2.07346	0.0299411	7	0.001242	1.29375	0.435303	4	2	1.33278	0.687306	1	2	0.000539	0.000368	1.46467	1
non-red	oxidoreductase_activity,_acting_on_a_sulfur_group_of_donors,_oxygen_as_acceptor	GO:0016670	6	8	0.001242	0.000599	2.07346	0.0299411	6	0.001242	1.50911	0.103331	3	3	0.999586	1	2	4	0.001079	0.000737	1.46404	0.609768
red	monooxygenase_activity	GO:0004497	40	145	0.008282	0.010859	0.762685	0.0299952	54	0.008282	1.11813	0.249932	26	14	1.29946	0.0794419	19	43	0.010248	0.007918	1.29427	0.195728
red	cell_wall_polysaccharide_metabolic_process	GO:0010383	6	33	0.001242	0.002471	0.502631	0.0302594	8	0.001242	1.13218	0.725117	1	5	0.333195	0.124651	3	8	0.001618	0.001473	1.09844	1
non-red	extracellular_matrix	GO:0031012	6	34	0.001242	0.002546	0.487824	0.0303815	13	0.001242	0.696579	0.145413	1	5	0.333195	0.124651	9	33	0.004854	0.006076	0.798881	0.465476
red	negative_regulation_of_intracellular_signal_transduction	GO:1902532	6	34	0.001242	0.002546	0.487824	0.0303815	11	0.001242	0.823062	0.524445	2	4	0.666391	0.452688	4	18	0.002157	0.003314	0.650875	0.331219
non-red	signal_transduction	GO:0007165	212	659	0.043892	0.049352	0.889366	0.0305481	273	0.043892	1.17205	3.63e-05	68	144	0.641244	7.37e-08	118	339	0.063646	0.062419	1.01966	0.813009
red	regulation_of_phosphorus_metabolic_process	GO:0051174	49	173	0.010145	0.012956	0.783035	0.0314767	66	0.010145	1.12062	0.191662	15	34	0.611991	0.00631768	40	117	0.021575	0.021543	1.00149	1
red	regulation_of_multicellular_organismal_development	GO:2000026	24	95	0.004969	0.007115	0.698384	0.0315098	30	0.004969	1.20753	0.12438	10	14	0.832988	0.423046	18	62	0.009709	0.011416	0.850473	0.422449
red	carbon-oxygen_lyase_activity	GO:0016835	83	277	0.017184	0.020744	0.828384	0.0315656	168	0.017184	0.745672	6.69e-06	43	40	1.03572	0.824914	38	121	0.020496	0.02228	0.919928	0.561631
non-red	plasma_membrane_part	GO:0044459	41	149	0.008489	0.011159	0.760731	0.0317032	72	0.008489	0.859471	0.103413	18	23	0.877685	0.438696	32	99	0.01726	0.018229	0.946843	0.749086
red	nucleoside_triphosphate_catabolic_process	GO:0009143	58	201	0.012008	0.015053	0.797715	0.0317772	79	0.012008	1.10806	0.189753	22	36	0.758307	0.0657236	29	96	0.015642	0.017676	0.884929	0.448507
non-red	indolalkylamine_biosynthetic_process	GO:0046219	14	24	0.002899	0.001797	1.61324	0.0319471	14	0.002899	1.5099	0.0038907	3	11	0.428394	0.0348441	4	7	0.002157	0.001289	1.67339	0.239386
non-red	tRNA_modification	GO:0006400	45	96	0.009317	0.007189	1.29601	0.0327506	56	0.009317	1.21284	0.0235252	26	19	1.15508	0.36905	22	51	0.011866	0.009391	1.26355	0.183165
non-red	detection_of_stimulus	GO:0051606	8	41	0.001656	0.00307	0.539414	0.0329355	15	0.001656	0.804665	0.287322	4	4	0.999586	1	9	27	0.004854	0.004971	0.976463	1
red	intracellular	GO:0005622	126	299	0.026087	0.022392	1.16501	0.0330213	159	0.026087	1.19605	0.000343797	87	39	1.38038	1.78e-05	36	121	0.019417	0.02228	0.871499	0.332981
red	cellular_polysaccharide_metabolic_process	GO:0044264	46	163	0.009524	0.012207	0.780208	0.0331521	88	0.009524	0.788998	0.00637645	16	30	0.695364	0.0389893	16	70	0.00863	0.012889	0.669563	0.0561306
red	isopentenyl_diphosphate_metabolic_process	GO:0046490	19	35	0.003934	0.002621	1.50095	0.0333809	24	0.003934	1.19502	0.202137	15	4	1.57829	0.0189819	6	13	0.003236	0.002394	1.35171	0.387003
red	covalent_chromatin_modification	GO:0016569	10	47	0.00207	0.00352	0.588068	0.0334939	12	0.00207	1.25759	0.359061	7	3	1.39942	0.34324	8	21	0.004315	0.003867	1.11585	0.818076
red	histone_modification	GO:0016570	10	47	0.00207	0.00352	0.588068	0.0334939	12	0.00207	1.25759	0.359061	7	3	1.39942	0.34324	8	21	0.004315	0.003867	1.11585	0.818076
red	antibiotic_catabolic_process	GO:0017001	5	29	0.001035	0.002172	0.476519	0.0338225	6	0.001035	1.25759	0.670722					not in NEWFAM	not in NEWFAM	not in NEWFAM	not in NEWFAM	not in NEWFAM	not in NEWFAM
red	regulation_of_purine_nucleotide_catabolic_process	GO:0033121	12	55	0.002484	0.004119	0.603059	0.0338291	17	0.002484	1.06518	0.802417					11	38	0.005933	0.006997	0.847935	0.607443
red	regulation_of_nucleotide_catabolic_process	GO:0030811	12	55	0.002484	0.004119	0.603059	0.0338291	17	0.002484	1.06518	0.802417					11	38	0.005933	0.006997	0.847935	0.607443
red	xylan_metabolic_process	GO:0045491	5	30	0.001035	0.002247	0.460614	0.0344009	6	0.001035	1.25759	0.670722	1	4	0.399834	0.218362	2	6	0.001079	0.001105	0.976471	1
red	tRNA_processing	GO:0008033	68	153	0.014079	0.011458	1.22875	0.0344453	81	0.014079	1.26712	0.00052448	33	35	0.970187	0.808559	38	86	0.020496	0.015835	1.29435	0.0515554
red	monosaccharide_catabolic_process	GO:0046365	59	130	0.012215	0.009736	1.25462	0.0344697	108	0.012215	0.824502	0.0134695	36	23	1.21983	0.115238	15	46	0.008091	0.00847	0.955254	0.877259
red	alditol_phosphate_metabolic_process	GO:0052646	12	20	0.002484	0.001498	1.65821	0.0347825	12	0.002484	1.50911	0.0113326	6	6	0.999586	1	4	11	0.002157	0.002025	1.06519	1
red	catabolic_process	GO:0009056	511	1515	0.105797	0.113458	0.932477	0.0356563	849	0.105797	0.908433	9.44e-05	274	237	1.07196	0.0920956	223	713	0.12028	0.131283	0.916189	0.0900583
non-red	lipid_glycosylation	GO:0030259	8	12	0.001656	0.000899	1.84205	0.0357833	8	0.001656	1.50957	0.0579594	4	4	0.999586	1	1	2	0.000539	0.000368	1.46467	1
red	hydrolase_activity,_acting_on_ether_bonds	GO:0016801	8	12	0.001656	0.000899	1.84205	0.0357833	10	0.001656	1.207	0.510931	5	3	1.24948	0.726336	6	10	0.003236	0.001841	1.75774	0.100198
non-red	allantoin_metabolic_process	GO:0000255	8	12	0.001656	0.000899	1.84205	0.0357833	11	0.001656	1.09742	0.76	5	3	1.24948	0.726336	2	6	0.001079	0.001105	0.976471	1
red	dTMP_biosynthetic_process	GO:0006231	8	12	0.001656	0.000899	1.84205	0.0357833	11	0.001656	1.09742	0.76	8	0	1.99917	0.00776731	4	7	0.002157	0.001289	1.67339	0.239386
non-red	oxidoreductase_activity,_acting_on_CH_or_CH2_groups,_disulfide_as_acceptor	GO:0016728	8	12	0.001656	0.000899	1.84205	0.0357833	8	0.001656	1.50957	0.0579594	5	3	1.24948	0.726336	1	5	0.000539	0.000921	0.585233	0.666897
red	glucokinase_activity	GO:0004340	8	12	0.001656	0.000899	1.84205	0.0357833	9	0.001656	1.34089	0.288323	5	3	1.24948	0.726336	3	6	0.001618	0.001105	1.46425	0.417046
red	dTDP_biosynthetic_process	GO:0006233	8	12	0.001656	0.000899	1.84205	0.0357833	10	0.001656	1.207	0.510931					not in NEWFAM	not in NEWFAM	not in NEWFAM	not in NEWFAM	not in NEWFAM	not in NEWFAM
red	ribonucleoside-diphosphate_reductase_activity,_thioredoxin_disulfide_as_acceptor	GO:0004748	8	12	0.001656	0.000899	1.84205	0.0357833	8	0.001656	1.50957	0.0579594	5	3	1.24948	0.726336	1	5	0.000539	0.000921	0.585233	0.666897
non-red	chemokine_activity	GO:0008009	8	12	0.001656	0.000899	1.84205	0.0357833	9	0.001656	1.34089	0.288323					1	3	0.000539	0.000552	0.976449	1
red	maintenance_of_DNA_repeat_elements	GO:0043570	8	12	0.001656	0.000899	1.84205	0.0357833	9	0.001656	1.34089	0.288323	3	5	0.74969	0.507314	2	5	0.001079	0.000921	1.17155	1
red	thymidylate_kinase_activity	GO:0004798	8	12	0.001656	0.000899	1.84205	0.0357833	10	0.001656	1.207	0.510931					not in NEWFAM	not in NEWFAM	not in NEWFAM	not in NEWFAM	not in NEWFAM	not in NEWFAM
red	dTDP_metabolic_process	GO:0046072	8	12	0.001656	0.000899	1.84205	0.0357833	10	0.001656	1.207	0.510931					not in NEWFAM	not in NEWFAM	not in NEWFAM	not in NEWFAM	not in NEWFAM	not in NEWFAM
red	dTMP_metabolic_process	GO:0046073	8	12	0.001656	0.000899	1.84205	0.0357833	11	0.001656	1.09742	0.76	8	0	1.99917	0.00776731	4	7	0.002157	0.001289	1.67339	0.239386
non-red	response_to_organonitrogen_compound	GO:0010243	20	81	0.004141	0.006066	0.682657	0.0361762	31	0.004141	0.973895	0.850211	11	9	1.09954	0.823437	11	38	0.005933	0.006997	0.847935	0.607443
red	cation_transmembrane_transporter_activity	GO:0008324	40	144	0.008282	0.010784	0.76799	0.0363236	81	0.008282	0.745387	0.00193347	20	20	0.999586	1	25	90	0.013484	0.016572	0.813662	0.218608
non-red	aminoglycan_catabolic_process	GO:0006026	15	64	0.003106	0.004793	0.648028	0.0365281	18	0.003106	1.258	0.141976	6	9	0.799669	0.453643	12	36	0.006472	0.006629	0.976316	1
red	L-phenylalanine_catabolic_process	GO:0006559	10	16	0.00207	0.001198	1.72788	0.0365323	14	0.00207	1.07812	0.784276	8	2	1.59934	0.109011	3	6	0.001618	0.001105	1.46425	0.417046
non-red	ribose-5-phosphate_isomerase_activity	GO:0004751	10	16	0.00207	0.001198	1.72788	0.0365323	14	0.00207	1.07812	0.784276	2	8	0.399834	0.0650752	1	3	0.000539	0.000552	0.976449	1
red	erythrose_4-phosphate/phosphoenolpyruvate_family_amino_acid_catabolic_process	GO:1902222	10	16	0.00207	0.001198	1.72788	0.0365323	14	0.00207	1.07812	0.784276	8	2	1.59934	0.109011	3	6	0.001618	0.001105	1.46425	0.417046
red	membrane-bounded_vesicle	GO:0031988	121	389	0.025052	0.029132	0.859948	0.0366808	187	0.025052	0.97661	0.639244	59	62	0.974803	0.783322	70	225	0.037756	0.041429	0.911342	0.350978
red	response_to_extracellular_stimulus	GO:0009991	23	91	0.004762	0.006815	0.698753	0.0368775	43	0.004762	0.807392	0.104249	9	14	0.782285	0.306143	21	56	0.011327	0.010311	1.09854	0.574616
red	chitinase_activity	GO:0004568	4	25	0.000828	0.001872	0.442308	0.037327	4	0.000828	1.5082	0.307359	2	2	0.999586	1	4	13	0.002157	0.002394	0.901003	1
red	proteasomal_protein_catabolic_process	GO:0010498	4	25	0.000828	0.001872	0.442308	0.037327	6	0.000828	1.00608	1	3	1	1.49938	0.624845	4	19	0.002157	0.003498	0.616638	0.332485
non-red	odorant_binding	GO:0005549	4	25	0.000828	0.001872	0.442308	0.037327	5	0.000828	1.207	0.668698	1	3	0.499793	0.374638	not in NEWFAM	not in NEWFAM	not in NEWFAM	not in NEWFAM	not in NEWFAM	not in NEWFAM
red	ribonucleoprotein_complex_biogenesis	GO:0022613	7	36	0.001449	0.002696	0.537463	0.0374307	7	0.001449	1.50937	0.103564	2	5	0.571192	0.288553	5	19	0.002697	0.003498	0.771012	0.629564
non-red	acyl-CoA_dehydrogenase_activity	GO:0003995	7	36	0.001449	0.002696	0.537463	0.0374307	33	0.001449	0.32008	1.39e-07	7	0	1.99917	0.0155572	2	5	0.001079	0.000921	1.17155	1
non-red	kinase_binding	GO:0019900	7	36	0.001449	0.002696	0.537463	0.0374307	11	0.001449	0.960239	1	2	5	0.571192	0.288553	9	23	0.004854	0.004235	1.14616	0.661135
red	cellular_response_to_external_stimulus	GO:0071496	13	57	0.002692	0.004269	0.630593	0.0379536	26	0.002692	0.754696	0.0958131	7	6	1.07648	1	14	41	0.007551	0.007549	1.00026	1
non-red	RNA_catabolic_process	GO:0006401	13	57	0.002692	0.004269	0.630593	0.0379536	19	0.002692	1.033	1	4	9	0.61513	0.178842	9	30	0.004854	0.005524	0.878711	0.703277
non-red	cytosolic_part	GO:0044445	7	37	0.001449	0.002771	0.522916	0.038121	13	0.001449	0.812675	0.383272	3	4	0.856788	0.726279	6	17	0.003236	0.00313	1.03387	1
non-red	nucleoside_biosynthetic_process	GO:0009163	87	201	0.018012	0.015053	1.19657	0.0382245	159	0.018012	0.825822	0.00223652	48	39	1.10299	0.386874	32	83	0.01726	0.015283	1.12936	0.414746
red	positive_regulation_of_immune_system_process	GO:0002684	18	74	0.003727	0.005542	0.672501	0.0385264	25	0.003727	1.08691	0.673507	5	13	0.555326	0.0630004	12	52	0.006472	0.009575	0.675927	0.105895
red	oxidoreductase_activity,_acting_on_superoxide_radicals_as_acceptor	GO:0016721	17	31	0.00352	0.002322	1.51593	0.0385378	27	0.00352	0.950324	0.688853	3	14	0.352795	0.00742023	6	13	0.003236	0.002394	1.35171	0.387003
red	L-methionine_biosynthetic_process_from_methylthioadenosine	GO:0019509	15	26	0.003106	0.001947	1.59527	0.038596	21	0.003106	1.0781	0.817756	12	3	1.59934	0.0348808	2	6	0.001079	0.001105	0.976471	1
red	negative_regulation_of_cellular_metabolic_process	GO:0031324	82	189	0.016977	0.014154	1.19945	0.0396442	107	0.016977	1.15663	0.0231689	44	38	1.07273	0.57786	45	111	0.024272	0.020438	1.18759	0.157362
non-red	ion_channel_complex	GO:0034702	1	13	0.000207	0.000974	0.212526	0.0402426	6	0.000207	0.251519	0.01883					1	6	0.000539	0.001105	0.487783	0.670887
non-red	positive_regulation_of_translation	GO:0045727	1	13	0.000207	0.000974	0.212526	0.0402426	2	0.000207	0.755474	1					not in NEWFAM	not in NEWFAM	not in NEWFAM	not in NEWFAM	not in NEWFAM	not in NEWFAM
red	hexose_transport	GO:0008645	1	13	0.000207	0.000974	0.212526	0.0402426	1	0.000207	1.51095	1					4	9	0.002157	0.001657	1.30175	0.501406
non-red	RNA_glycosylase_activity	GO:0030597	1	13	0.000207	0.000974	0.212526	0.0402426	1	0.000207	1.51095	1					1	4	0.000539	0.000737	0.731343	1
red	rRNA_N-glycosylase_activity	GO:0030598	1	13	0.000207	0.000974	0.212526	0.0402426	1	0.000207	1.51095	1					1	4	0.000539	0.000737	0.731343	1
non-red	beta-lactam_antibiotic_metabolic_process	GO:0030653	1	13	0.000207	0.000974	0.212526	0.0402426	1	0.000207	1.51095	1					1	1	0.000539	0.000184	2.92935	0.341374
red	rRNA_(adenine-N6,N6-)-dimethyltransferase_activity	GO:0000179	1	13	0.000207	0.000974	0.212526	0.0402426	2	0.000207	0.755474	1	1	0	1.99917	1	not in NEWFAM	not in NEWFAM	not in NEWFAM	not in NEWFAM	not in NEWFAM	not in NEWFAM
non-red	Wnt_signaling_pathway	GO:0016055	1	13	0.000207	0.000974	0.212526	0.0402426	2	0.000207	0.755474	1					2	9	0.001079	0.001657	0.651177	0.727002
non-red	catalase_activity	GO:0004096	1	13	0.000207	0.000974	0.212526	0.0402426	11	0.000207	0.137177	0.000144408	1	0	1.99917	1	1	7	0.000539	0.001289	0.418154	0.434379
non-red	defense_response_to_Gram-negative_bacterium	GO:0050829	1	13	0.000207	0.000974	0.212526	0.0402426	1	0.000207	1.51095	1					1	6	0.000539	0.001105	0.487783	0.670887
non-red	nutrient_reservoir_activity	GO:0045735	1	13	0.000207	0.000974	0.212526	0.0402426	12	0.000207	0.125759	5.28e-05					1	7	0.000539	0.001289	0.418154	0.434379
non-red	acute_inflammatory_response	GO:0002526	3	21	0.000621	0.001573	0.394787	0.0403289	10	0.000621	0.452624	0.0372819	1	2	0.666391	0.624767	2	13	0.001079	0.002394	0.45071	0.240938
non-red	response_to_carbohydrate	GO:0009743	3	21	0.000621	0.001573	0.394787	0.0403289	7	0.000621	0.646875	0.235536	1	2	0.666391	0.624767	3	13	0.001618	0.002394	0.675856	0.561793
non-red	proteasome-mediated_ubiquitin-dependent_protein_catabolic_process	GO:0043161	3	21	0.000621	0.001573	0.394787	0.0403289	4	0.000621	1.13115	1	2	1	1.33278	1	4	17	0.002157	0.00313	0.689137	0.448589
non-red	ribonucleoprotein_complex_subunit_organization	GO:0071826	3	21	0.000621	0.001573	0.394787	0.0403289	4	0.000621	1.13115	1					2	11	0.001079	0.002025	0.53284	0.3513
non-red	negative_regulation_of_immune_system_process	GO:0002683	3	21	0.000621	0.001573	0.394787	0.0403289	7	0.000621	0.646875	0.235536	1	2	0.666391	0.624767	1	14	0.000539	0.002578	0.209077	0.044138
non-red	response_to_UV	GO:0009411	3	21	0.000621	0.001573	0.394787	0.0403289	6	0.000621	0.754557	0.412228					2	11	0.001079	0.002025	0.53284	0.3513
red	internal_protein_amino_acid_acetylation	GO:0006475	3	21	0.000621	0.001573	0.394787	0.0403289	6	0.000621	0.754557	0.412228	2	1	1.33278	1	not in NEWFAM	not in NEWFAM	not in NEWFAM	not in NEWFAM	not in NEWFAM	not in NEWFAM
red	negative_regulation_of_cell_death	GO:0060548	16	67	0.003313	0.005018	0.660223	0.0407857	24	0.003313	1.00638	1	4	12	0.499793	0.0486054	7	35	0.003776	0.006444	0.585971	0.105798
red	purine_nucleotide_catabolic_process	GO:0006195	61	208	0.012629	0.015577	0.810747	0.0415341	84	0.012629	1.09598	0.246194	26	35	0.852106	0.24969	33	105	0.017799	0.019333	0.920654	0.604119
non-red	lipid_catabolic_process	GO:0016042	28	105	0.005797	0.007863	0.73725	0.0417786	49	0.005797	0.862392	0.175868	17	11	1.21378	0.343518	18	54	0.009709	0.009943	0.976466	1
red	nucleoplasm	GO:0005654	28	105	0.005797	0.007863	0.73725	0.0417786	43	0.005797	0.982876	0.872444	14	14	0.999586	1	19	52	0.010248	0.009575	1.07029	0.769128
red	peptidyl-lysine_acetylation	GO:0018394	2	17	0.000414	0.001273	0.325216	0.0419262	4	0.000414	0.754098	0.607342	2	0	1.99917	0.499897	not in NEWFAM	not in NEWFAM	not in NEWFAM	not in NEWFAM	not in NEWFAM	not in NEWFAM
non-red	sugar_transmembrane_transporter_activity	GO:0051119	2	17	0.000414	0.001273	0.325216	0.0419262	2	0.000414	1.51095	0.552785					2	9	0.001079	0.001657	0.651177	0.727002
non-red	protein_repair	GO:0030091	2	17	0.000414	0.001273	0.325216	0.0419262	2	0.000414	1.51095	0.552785					3	6	0.001618	0.001105	1.46425	0.417046
non-red	response_to_ketone	GO:1901654	2	17	0.000414	0.001273	0.325216	0.0419262	7	0.000414	0.43125	0.0476016	1	1	0.999586	1	3	12	0.001618	0.00221	0.732127	0.761707
red	histone_lysine_methylation	GO:0034968	2	17	0.000414	0.001273	0.325216	0.0419262	2	0.000414	1.51095	0.552785	1	1	0.999586	1	4	10	0.002157	0.001841	1.17165	0.743143
red	internal_peptidyl-lysine_acetylation	GO:0018393	2	17	0.000414	0.001273	0.325216	0.0419262	4	0.000414	0.754098	0.607342	2	0	1.99917	0.499897	not in NEWFAM	not in NEWFAM	not in NEWFAM	not in NEWFAM	not in NEWFAM	not in NEWFAM
non-red	endo-1,4-beta-xylanase_activity	GO:0031176	2	17	0.000414	0.001273	0.325216	0.0419262	2	0.000414	1.51095	0.552785					1	3	0.000539	0.000552	0.976449	1
non-red	fatty_acid_synthase_activity	GO:0004312	33	68	0.006832	0.005092	1.34171	0.0421598	57	0.006832	0.873769	0.205362	29	4	1.75685	1.03e-05	6	10	0.003236	0.001841	1.75774	0.100198
red	DNA_polymerase_complex	GO:0042575	7	10	0.001449	0.000749	1.93458	0.0425209	7	0.001449	1.50937	0.103564					2	4	0.001079	0.000737	1.46404	0.609768
non-red	2-dehydropantoate_2-reductase_activity	GO:0008677	7	10	0.001449	0.000749	1.93458	0.0425209	7	0.001449	1.50937	0.103564					3	5	0.001618	0.000921	1.75679	0.345658
non-red	glycerol_catabolic_process	GO:0019563	7	10	0.001449	0.000749	1.93458	0.0425209	8	0.001449	1.32088	0.280387	4	3	1.14238	1	2	7	0.001079	0.001289	0.837083	1
non-red	antioxidant_activity	GO:0016209	79	181	0.016356	0.013555	1.20664	0.0425484	134	0.016356	0.889832	0.0795533	41	38	1.03754	0.820692	22	62	0.011866	0.011416	1.03942	0.892938
red	cation_channel_activity	GO:0005261	6	32	0.001242	0.002396	0.518364	0.0427656	22	0.001242	0.411531	0.000325766	5	1	1.66598	0.218459	3	18	0.001618	0.003314	0.488232	0.139872
non-red	isomerase_activity	GO:0016853	215	533	0.044513	0.039916	1.11517	0.0429611	368	0.044513	0.881795	0.00149984	117	98	1.08792	0.209084	67	209	0.036138	0.038483	0.939064	0.552173
non-red	metal_cluster_binding	GO:0051540	40	143	0.008282	0.010709	0.773368	0.0439249	60	0.008282	1.00632	1	19	21	0.949607	0.75416	27	73	0.014563	0.013441	1.08348	0.620127
non-red	regulation_of_immune_effector_process	GO:0002697	8	39	0.001656	0.002921	0.566929	0.0450352	14	0.001656	0.8625	0.572549	4	4	0.999586	1	4	31	0.002157	0.005708	0.377891	0.0124035
red	ribonucleotide_catabolic_process	GO:0009261	59	201	0.012215	0.015053	0.811466	0.0456839	80	0.012215	1.11309	0.190459	24	35	0.813223	0.152347	30	98	0.016181	0.018045	0.896703	0.51931
red	phosphatase_activity	GO:0016791	75	249	0.015528	0.018647	0.832734	0.0458626	112	0.015528	1.01067	0.920037	29	46	0.773013	0.0486074	34	108	0.018339	0.019886	0.922207	0.608966
non-red	phosphorylase_activity	GO:0004645	11	18	0.002277	0.001348	1.68917	0.0458982	16	0.002277	1.03736	1	7	4	1.2722	0.548361	3	7	0.001618	0.001289	1.25524	0.696537
red	positive_regulation_of_protein_metabolic_process	GO:0051247	23	89	0.004762	0.006665	0.714479	0.046016	32	0.004762	1.08474	0.577549	9	14	0.782285	0.306143	18	63	0.009709	0.0116	0.836983	0.422848
red	macromolecule_methylation	GO:0043414	50	174	0.010352	0.013031	0.794413	0.0467672	61	0.010352	1.23709	0.00923884	23	27	0.919619	0.57373	28	84	0.015102	0.015467	0.976401	0.9083
non-red	cyclo-ligase_activity	GO:0016882	9	14	0.001863	0.001048	1.77767	0.0469008	9	0.001863	1.5085	0.0334368	5	4	1.11065	1	2	5	0.001079	0.000921	1.17155	1
red	L-methionine_biosynthetic_process_from_S-adenosylmethionine	GO:0019284	9	14	0.001863	0.001048	1.77767	0.0469008	11	0.001863	1.23459	0.35338	8	1	1.77704	0.038888	1	2	0.000539	0.000368	1.46467	1
non-red	peptidyl-arginine_modification	GO:0018195	9	14	0.001863	0.001048	1.77767	0.0469008	10	0.001863	1.35787	0.179877	6	3	1.33278	0.507405	5	7	0.002697	0.001289	2.09232	0.0499582
non-red	intracellular_signal_transduction	GO:0035556	94	306	0.019462	0.022916	0.849276	0.0469579	121	0.019462	1.17255	0.00656424	28	66	0.595498	6.62e-05	45	130	0.024272	0.023937	1.014	0.925512
red	sodium_ion_transmembrane_transport	GO:0035725	3	3	0.000621	0.000225	2.76	0.0473078	3	0.000621	1.50728	0.555515	2	1	1.33278	1	not in NEWFAM	not in NEWFAM	not in NEWFAM	not in NEWFAM	not in NEWFAM	not in NEWFAM
non-red	glutamate-1-semialdehyde_2,1-aminomutase_activity	GO:0042286	3	3	0.000621	0.000225	2.76	0.0473078	3	0.000621	1.50728	0.555515	3	0	1.99917	0.249845	not in NEWFAM	not in NEWFAM	not in NEWFAM	not in NEWFAM	not in NEWFAM	not in NEWFAM
non-red	pigment_binding	GO:0031409	3	3	0.000621	0.000225	2.76	0.0473078	3	0.000621	1.50728	0.555515					2	2	0.001079	0.000368	2.93207	0.116495
non-red	D-tyrosyl-tRNA(Tyr)_deacylase_activity	GO:0051500	3	3	0.000621	0.000225	2.76	0.0473078	3	0.000621	1.50728	0.555515	3	0	1.99917	0.249845	not in NEWFAM	not in NEWFAM	not in NEWFAM	not in NEWFAM	not in NEWFAM	not in NEWFAM
non-red	2-phosphosulfolactate_phosphatase_activity	GO:0050532	3	3	0.000621	0.000225	2.76	0.0473078	3	0.000621	1.50728	0.555515					1	1	0.000539	0.000184	2.92935	0.341374
non-red	snoRNA_binding	GO:0030515	3	3	0.000621	0.000225	2.76	0.0473078	3	0.000621	1.50728	0.555515	2	1	1.33278	1	1	1	0.000539	0.000184	2.92935	0.341374
non-red	regulation_of_sensory_perception_of_pain	GO:0051930	3	3	0.000621	0.000225	2.76	0.0473078	3	0.000621	1.50728	0.555515	1	2	0.666391	0.624767	not in NEWFAM	not in NEWFAM	not in NEWFAM	not in NEWFAM	not in NEWFAM	not in NEWFAM
non-red	selenocysteine_lyase_activity	GO:0009000	3	3	0.000621	0.000225	2.76	0.0473078	3	0.000621	1.50728	0.555515	3	0	1.99917	0.249845	not in NEWFAM	not in NEWFAM	not in NEWFAM	not in NEWFAM	not in NEWFAM	not in NEWFAM
red	mating_type_determination	GO:0007531	3	3	0.000621	0.000225	2.76	0.0473078	3	0.000621	1.50728	0.555515	3	0	1.99917	0.249845	2	2	0.001079	0.000368	2.93207	0.116495
non-red	CoA-disulfide_reductase_activity	GO:0050451	3	3	0.000621	0.000225	2.76	0.0473078	3	0.000621	1.50728	0.555515	3	0	1.99917	0.249845	1	1	0.000539	0.000184	2.92935	0.341374
non-red	aspartate-tRNA(Asn)_ligase_activity	GO:0050560	3	3	0.000621	0.000225	2.76	0.0473078	3	0.000621	1.50728	0.555515	3	0	1.99917	0.249845	1	1	0.000539	0.000184	2.92935	0.341374
non-red	2-alkenal_reductase_[NAD(P)]_activity	GO:0032440	3	3	0.000621	0.000225	2.76	0.0473078	3	0.000621	1.50728	0.555515					not in NEWFAM	not in NEWFAM	not in NEWFAM	not in NEWFAM	not in NEWFAM	not in NEWFAM
non-red	protein-phycocyanobilin_linkage	GO:0017009	3	3	0.000621	0.000225	2.76	0.0473078	3	0.000621	1.50728	0.555515					not in NEWFAM	not in NEWFAM	not in NEWFAM	not in NEWFAM	not in NEWFAM	not in NEWFAM
non-red	glycerol_kinase_activity	GO:0004370	3	3	0.000621	0.000225	2.76	0.0473078	3	0.000621	1.50728	0.555515	1	2	0.666391	0.624767	not in NEWFAM	not in NEWFAM	not in NEWFAM	not in NEWFAM	not in NEWFAM	not in NEWFAM
non-red	phosphate_acetyltransferase_activity	GO:0008959	3	3	0.000621	0.000225	2.76	0.0473078	3	0.000621	1.50728	0.555515	1	2	0.666391	0.624767	1	1	0.000539	0.000184	2.92935	0.341374
non-red	Golgi_cisterna	GO:0031985	3	3	0.000621	0.000225	2.76	0.0473078	3	0.000621	1.50728	0.555515	1	2	0.666391	0.624767	not in NEWFAM	not in NEWFAM	not in NEWFAM	not in NEWFAM	not in NEWFAM	not in NEWFAM
non-red	fructose_1,6-bisphosphate_metabolic_process	GO:0030388	3	3	0.000621	0.000225	2.76	0.0473078	3	0.000621	1.50728	0.555515	3	0	1.99917	0.249845	not in NEWFAM	not in NEWFAM	not in NEWFAM	not in NEWFAM	not in NEWFAM	not in NEWFAM
non-red	S-adenosylmethioninamine_metabolic_process	GO:0046499	3	3	0.000621	0.000225	2.76	0.0473078	3	0.000621	1.50728	0.555515					2	2	0.001079	0.000368	2.93207	0.116495
non-red	polyprenyltransferase_activity	GO:0002094	3	3	0.000621	0.000225	2.76	0.0473078	3	0.000621	1.50728	0.555515					not in NEWFAM	not in NEWFAM	not in NEWFAM	not in NEWFAM	not in NEWFAM	not in NEWFAM
red	organelle_subcompartment	GO:0031984	3	3	0.000621	0.000225	2.76	0.0473078	3	0.000621	1.50728	0.555515	1	2	0.666391	0.624767	not in NEWFAM	not in NEWFAM	not in NEWFAM	not in NEWFAM	not in NEWFAM	not in NEWFAM
red	regulation_of_sensory_perception	GO:0051931	3	3	0.000621	0.000225	2.76	0.0473078	3	0.000621	1.50728	0.555515	1	2	0.666391	0.624767	not in NEWFAM	not in NEWFAM	not in NEWFAM	not in NEWFAM	not in NEWFAM	not in NEWFAM
non-red	succinyldiaminopimelate_transaminase_activity	GO:0009016	3	3	0.000621	0.000225	2.76	0.0473078	3	0.000621	1.50728	0.555515	3	0	1.99917	0.249845	not in NEWFAM	not in NEWFAM	not in NEWFAM	not in NEWFAM	not in NEWFAM	not in NEWFAM
non-red	isochorismatase_activity	GO:0008908	3	3	0.000621	0.000225	2.76	0.0473078	3	0.000621	1.50728	0.555515					1	1	0.000539	0.000184	2.92935	0.341374
non-red	selenide,_water_dikinase_activity	GO:0004756	3	3	0.000621	0.000225	2.76	0.0473078	3	0.000621	1.50728	0.555515	3	0	1.99917	0.249845	not in NEWFAM	not in NEWFAM	not in NEWFAM	not in NEWFAM	not in NEWFAM	not in NEWFAM
red	asparagine-tRNA_ligase_activity	GO:0004816	3	3	0.000621	0.000225	2.76	0.0473078	3	0.000621	1.50728	0.555515	3	0	1.99917	0.249845	not in NEWFAM	not in NEWFAM	not in NEWFAM	not in NEWFAM	not in NEWFAM	not in NEWFAM
non-red	ureidoglycolate_hydrolase_activity	GO:0004848	3	3	0.000621	0.000225	2.76	0.0473078	3	0.000621	1.50728	0.555515	3	0	1.99917	0.249845	1	1	0.000539	0.000184	2.92935	0.341374
non-red	post-embryonic_morphogenesis	GO:0009886	3	3	0.000621	0.000225	2.76	0.0473078	3	0.000621	1.50728	0.555515					2	2	0.001079	0.000368	2.93207	0.116495
non-red	ether_biosynthetic_process	GO:1901503	3	3	0.000621	0.000225	2.76	0.0473078	3	0.000621	1.50728	0.555515	2	1	1.33278	1	1	1	0.000539	0.000184	2.92935	0.341374
non-red	oxidoreductase_activity,_acting_on_the_aldehyde_or_oxo_group_of_donors,_disulfide_as_acceptor	GO:0016624	3	3	0.000621	0.000225	2.76	0.0473078	3	0.000621	1.50728	0.555515	3	0	1.99917	0.249845	3	3	0.001618	0.000552	2.93116	0.0397399
non-red	hydroxymethylpyrimidine_kinase_activity	GO:0008902	3	3	0.000621	0.000225	2.76	0.0473078	3	0.000621	1.50728	0.555515	3	0	1.99917	0.249845	1	1	0.000539	0.000184	2.92935	0.341374
non-red	diamine_oxidase_activity	GO:0052597	3	3	0.000621	0.000225	2.76	0.0473078	3	0.000621	1.50728	0.555515	3	0	1.99917	0.249845	not in NEWFAM	not in NEWFAM	not in NEWFAM	not in NEWFAM	not in NEWFAM	not in NEWFAM
non-red	ornithine_decarboxylase_activity	GO:0004586	3	3	0.000621	0.000225	2.76	0.0473078	3	0.000621	1.50728	0.555515	3	0	1.99917	0.249845	1	1	0.000539	0.000184	2.92935	0.341374
red	adenosylmethionine_decarboxylase_activity	GO:0004014	3	3	0.000621	0.000225	2.76	0.0473078	3	0.000621	1.50728	0.555515					2	2	0.001079	0.000368	2.93207	0.116495
non-red	jasmonic_acid_biosynthetic_process	GO:0009695	3	3	0.000621	0.000225	2.76	0.0473078	3	0.000621	1.50728	0.555515	2	1	1.33278	1	not in NEWFAM	not in NEWFAM	not in NEWFAM	not in NEWFAM	not in NEWFAM	not in NEWFAM
red	pyrroloquinoline_quinone_biosynthetic_process	GO:0018189	3	3	0.000621	0.000225	2.76	0.0473078	3	0.000621	1.50728	0.555515	3	0	1.99917	0.249845	1	2	0.000539	0.000368	1.46467	1
non-red	maleylacetoacetate_isomerase_activity	GO:0016034	3	3	0.000621	0.000225	2.76	0.0473078	3	0.000621	1.50728	0.555515	3	0	1.99917	0.249845	not in NEWFAM	not in NEWFAM	not in NEWFAM	not in NEWFAM	not in NEWFAM	not in NEWFAM
non-red	D-gluconate_metabolic_process	GO:0019521	3	3	0.000621	0.000225	2.76	0.0473078	3	0.000621	1.50728	0.555515	2	1	1.33278	1	1	2	0.000539	0.000368	1.46467	1
non-red	tRNA_3'-trailer_cleavage	GO:0042779	3	3	0.000621	0.000225	2.76	0.0473078	3	0.000621	1.50728	0.555515					1	1	0.000539	0.000184	2.92935	0.341374
non-red	thiamine-phosphate_kinase_activity	GO:0009030	3	3	0.000621	0.000225	2.76	0.0473078	3	0.000621	1.50728	0.555515	3	0	1.99917	0.249845	not in NEWFAM	not in NEWFAM	not in NEWFAM	not in NEWFAM	not in NEWFAM	not in NEWFAM
red	jasmonic_acid_metabolic_process	GO:0009694	3	3	0.000621	0.000225	2.76	0.0473078	3	0.000621	1.50728	0.555515	2	1	1.33278	1	not in NEWFAM	not in NEWFAM	not in NEWFAM	not in NEWFAM	not in NEWFAM	not in NEWFAM
non-red	glycine-tRNA_ligase_activity	GO:0004820	3	3	0.000621	0.000225	2.76	0.0473078	3	0.000621	1.50728	0.555515	3	0	1.99917	0.249845	1	1	0.000539	0.000184	2.92935	0.341374
non-red	2-aminoadipate_transaminase_activity	GO:0047536	3	3	0.000621	0.000225	2.76	0.0473078	3	0.000621	1.50728	0.555515	3	0	1.99917	0.249845	not in NEWFAM	not in NEWFAM	not in NEWFAM	not in NEWFAM	not in NEWFAM	not in NEWFAM
non-red	queuine_tRNA-ribosyltransferase_activity	GO:0008479	3	3	0.000621	0.000225	2.76	0.0473078	3	0.000621	1.50728	0.555515	3	0	1.99917	0.249845	2	3	0.001079	0.000552	1.95471	0.270004
non-red	phosphatidylinositol_biosynthetic_process	GO:0006661	3	3	0.000621	0.000225	2.76	0.0473078	3	0.000621	1.50728	0.555515	1	2	0.666391	0.624767	3	3	0.001618	0.000552	2.93116	0.0397399
non-red	cAMP_metabolic_process	GO:0046058	3	3	0.000621	0.000225	2.76	0.0473078	3	0.000621	1.50728	0.555515	2	1	1.33278	1	3	3	0.001618	0.000552	2.93116	0.0397399
non-red	precorrin-4_C11-methyltransferase_activity	GO:0046026	3	3	0.000621	0.000225	2.76	0.0473078	3	0.000621	1.50728	0.555515	3	0	1.99917	0.249845	not in NEWFAM	not in NEWFAM	not in NEWFAM	not in NEWFAM	not in NEWFAM	not in NEWFAM
red	mating_type_switching	GO:0007533	3	3	0.000621	0.000225	2.76	0.0473078	3	0.000621	1.50728	0.555515	3	0	1.99917	0.249845	2	2	0.001079	0.000368	2.93207	0.116495
non-red	negative_regulation_of_cell_division	GO:0051782	3	3	0.000621	0.000225	2.76	0.0473078	3	0.000621	1.50728	0.555515	1	2	0.666391	0.624767	2	2	0.001079	0.000368	2.93207	0.116495
red	S-adenosylmethioninamine_biosynthetic_process	GO:0006557	3	3	0.000621	0.000225	2.76	0.0473078	3	0.000621	1.50728	0.555515					2	2	0.001079	0.000368	2.93207	0.116495
non-red	microtubule_anchoring	GO:0034453	3	3	0.000621	0.000225	2.76	0.0473078	3	0.000621	1.50728	0.555515					not in NEWFAM	not in NEWFAM	not in NEWFAM	not in NEWFAM	not in NEWFAM	not in NEWFAM
non-red	histidinol_dehydrogenase_activity	GO:0004399	3	3	0.000621	0.000225	2.76	0.0473078	3	0.000621	1.50728	0.555515	3	0	1.99917	0.249845	1	1	0.000539	0.000184	2.92935	0.341374
non-red	fucosylation	GO:0036065	3	3	0.000621	0.000225	2.76	0.0473078	3	0.000621	1.50728	0.555515	1	2	0.666391	0.624767	not in NEWFAM	not in NEWFAM	not in NEWFAM	not in NEWFAM	not in NEWFAM	not in NEWFAM
non-red	negative_regulation_of_blood_vessel_endothelial_cell_migration	GO:0043537	3	3	0.000621	0.000225	2.76	0.0473078	3	0.000621	1.50728	0.555515	2	1	1.33278	1	2	2	0.001079	0.000368	2.93207	0.116495
red	glutamine-fructose-6-phosphate_transaminase_(isomerizing)_activity	GO:0004360	3	3	0.000621	0.000225	2.76	0.0473078	3	0.000621	1.50728	0.555515	3	0	1.99917	0.249845	3	5	0.001618	0.000921	1.75679	0.345658
red	glycyl-tRNA_aminoacylation	GO:0006426	3	3	0.000621	0.000225	2.76	0.0473078	3	0.000621	1.50728	0.555515	3	0	1.99917	0.249845	1	1	0.000539	0.000184	2.92935	0.341374
red	protein-bilin_linkage	GO:0017007	3	3	0.000621	0.000225	2.76	0.0473078	3	0.000621	1.50728	0.555515					not in NEWFAM	not in NEWFAM	not in NEWFAM	not in NEWFAM	not in NEWFAM	not in NEWFAM
non-red	single-organism_carbohydrate_metabolic_process	GO:0044723	236	589	0.048861	0.04411	1.10771	0.0483485	404	0.048861	0.881681	0.000772513	125	111	1.05888	0.385612	77	251	0.041532	0.046216	0.89865	0.247193
red	single-organism_intracellular_transport	GO:1902582	27	101	0.00559	0.007564	0.739027	0.0485436	34	0.00559	1.19854	0.144325	15	12	1.11065	0.700301	19	58	0.010248	0.010679	0.95964	0.88991
red	immune_response-regulating_signaling_pathway	GO:0002764	5	28	0.001035	0.002097	0.493562	0.048614	7	0.001035	1.07812	1	2	3	0.799669	0.687241	8	24	0.004315	0.004419	0.976465	1
non-red	regulation_of_mitotic_cell_cycle	GO:0007346	5	28	0.001035	0.002097	0.493562	0.048614	8	0.001035	0.943482	1	4	1	1.59934	0.374741	6	22	0.003236	0.004051	0.798815	0.653471
non-red	peptide_metabolic_process	GO:0006518	42	91	0.008696	0.006815	1.27601	0.049241	54	0.008696	1.17402	0.0827753	19	23	0.904387	0.540481	21	42	0.011327	0.007733	1.46476	0.03387
non-red	intramolecular_oxidoreductase_activity	GO:0016860	56	125	0.011594	0.009361	1.23854	0.0493058	96	0.011594	0.880401	0.103651	39	17	1.39228	0.00433438	11	48	0.005933	0.008838	0.671306	0.125448
non-red	porphyrin-containing_compound_metabolic_process	GO:0006778	31	64	0.006418	0.004793	1.33904	0.0497536	39	0.006418	1.19963	0.0900317	21	10	1.35428	0.0698587	10	26	0.005394	0.004787	1.1268	0.680137
red	regulation_of_nucleoside_metabolic_process	GO:0009118	13	56	0.002692	0.004194	0.641869	0.0502985	18	0.002692	1.09032	0.803625					11	38	0.005933	0.006997	0.847935	0.607443
red	tryptophan_biosynthetic_process	GO:0000162	13	23	0.002692	0.001722	1.5633	0.0505991	13	0.002692	1.50981	0.00653235	2	11	0.307565	0.0127979	4	7	0.002157	0.001289	1.67339	0.239386
non-red	terpenoid_biosynthetic_process	GO:0016114	21	41	0.004348	0.00307	1.41629	0.0508856	29	0.004348	1.09301	0.559145	20	1	1.90397	2.02e-05	5	14	0.002697	0.002578	1.04616	1
red	carboxylic_acid_catabolic_process	GO:0046395	117	280	0.024224	0.020969	1.15523	0.0513359	219	0.024224	0.806365	8.11e-05	84	33	1.4353	2.03e-06	39	120	0.021036	0.022095	0.952071	0.770484
red	organic_acid_catabolic_process	GO:0016054	117	280	0.024224	0.020969	1.15523	0.0513359	219	0.024224	0.806365	8.11e-05	84	33	1.4353	2.03e-06	39	120	0.021036	0.022095	0.952071	0.770484
red	ribonucleoside_biosynthetic_process	GO:0042455	84	196	0.017391	0.014678	1.18483	0.051718	155	0.017391	0.817938	0.00189807	46	38	1.09478	0.441197	29	78	0.015642	0.014362	1.08912	0.55048
non-red	microtubule-based_process	GO:0007017	11	49	0.002277	0.00367	0.620436	0.0521407	16	0.002277	1.03736	1	3	8	0.545229	0.145412	5	16	0.002697	0.002946	0.915479	1
red	positive_regulation_of_cellular_process	GO:0048522	87	284	0.018012	0.021269	0.846866	0.0528936	122	0.018012	1.07631	0.247894	42	45	0.965118	0.747035	53	172	0.028587	0.03167	0.902652	0.369694
red	iron-sulfur_cluster_binding	GO:0051536	40	142	0.008282	0.010634	0.778823	0.0530179	60	0.008282	1.00632	1	19	21	0.949607	0.75416	27	72	0.014563	0.013257	1.09851	0.534216
red	response_to_nitrogen_compound	GO:1901698	25	94	0.005176	0.00704	0.735227	0.0530366	38	0.005176	0.992902	1	15	10	1.1995	0.423143	16	48	0.00863	0.008838	0.976465	1
non-red	cell_division	GO:0051301	25	95	0.005176	0.007115	0.727477	0.0531602	30	0.005176	1.25784	0.0527374	15	10	1.1995	0.423143	14	43	0.007551	0.007918	0.95365	0.873358
red	purine_ribonucleotide_catabolic_process	GO:0009154	59	200	0.012215	0.014978	0.815529	0.05363	79	0.012215	1.12716	0.120615	24	35	0.813223	0.152347	30	98	0.016181	0.018045	0.896703	0.51931
non-red	cation_transport	GO:0006812	59	200	0.012215	0.014978	0.815529	0.05363	116	0.012215	0.76766	0.000690971	35	24	1.18595	0.189799	32	110	0.01726	0.020254	0.852177	0.30959
red	regulation_of_defense_response	GO:0031347	22	85	0.004555	0.006366	0.71552	0.0537863	29	0.004555	1.14505	0.328564	5	17	0.454357	0.010428	12	59	0.006472	0.010864	0.595729	0.0265896
non-red	small_molecule_catabolic_process	GO:0044282	143	347	0.029607	0.025987	1.1393	0.0541204	269	0.029607	0.802358	6.97e-06	95	48	1.32812	8.26e-05	52	157	0.028047	0.028908	0.970216	0.864425
red	pentose-phosphate_shunt	GO:0006098	36	76	0.007453	0.005692	1.30938	0.0546028	60	0.007453	0.905589	0.337311	26	10	1.44385	0.0110344	5	18	0.002697	0.003314	0.81382	0.803922
non-red	regulation_of_angiogenesis	GO:0045765	4	24	0.000828	0.001797	0.460768	0.0547962	6	0.000828	1.00608	1	1	3	0.499793	0.374638	3	16	0.001618	0.002946	0.549219	0.290922
non-red	serine-type_exopeptidase_activity	GO:0070008	4	24	0.000828	0.001797	0.460768	0.0547962	4	0.000828	1.5082	0.307359	4	0	1.99917	0.124845	3	10	0.001618	0.001841	0.87887	1
red	negative_regulation_of_translation	GO:0017148	4	24	0.000828	0.001797	0.460768	0.0547962	5	0.000828	1.207	0.668698	1	3	0.499793	0.374638	3	12	0.001618	0.00221	0.732127	0.761707
red	protein_acetylation	GO:0006473	4	24	0.000828	0.001797	0.460768	0.0547962	7	0.000828	0.8625	0.694573	3	1	1.49938	0.624845	not in NEWFAM	not in NEWFAM	not in NEWFAM	not in NEWFAM	not in NEWFAM	not in NEWFAM
non-red	aspartic-type_peptidase_activity	GO:0070001	4	24	0.000828	0.001797	0.460768	0.0547962	5	0.000828	1.207	0.668698					2	13	0.001079	0.002394	0.45071	0.240938
red	signaling_receptor_activity	GO:0038023	46	159	0.009524	0.011907	0.799866	0.0565162	72	0.009524	0.96426	0.707431	16	30	0.695364	0.0389893	20	83	0.010787	0.015283	0.705817	0.0613338
red	malate_metabolic_process	GO:0006108	11	19	0.002277	0.001423	1.60014	0.0571011	19	0.002277	0.873753	0.470071	9	2	1.63569	0.0651298	3	4	0.001618	0.000737	2.19539	0.118305
non-red	amino_acid_kinase_activity	GO:0019202	11	19	0.002277	0.001423	1.60014	0.0571011	16	0.002277	1.03736	1	4	7	0.726972	0.386994	6	11	0.003236	0.002025	1.59802	0.201895
non-red	tRNA_wobble_base_modification	GO:0002097	11	19	0.002277	0.001423	1.60014	0.0571011	11	0.002277	1.50895	0.0202953	3	8	0.545229	0.145412	3	10	0.001618	0.001841	0.87887	1
red	acetyltransferase_activity	GO:0016407	82	191	0.016977	0.014304	1.18687	0.0576683	118	0.016977	1.0488	0.492917	44	38	1.07273	0.57786	12	32	0.006472	0.005892	1.09844	0.710201
non-red	oxidoreductase_activity,_acting_on_NAD(P)H,_quinone_or_similar_compound_as_acceptor	GO:0016655	14	25	0.002899	0.001872	1.54861	0.0582276	20	0.002899	1.05687	0.816633	5	9	0.71399	0.300897	2	6	0.001079	0.001105	0.976471	1
red	regulation_of_programmed_cell_death	GO:0043067	34	122	0.007039	0.009137	0.770384	0.0583828	49	0.007039	1.04716	0.762119	14	20	0.823189	0.308637	20	74	0.010787	0.013625	0.791706	0.217973
non-red	imidazole-containing_compound_metabolic_process	GO:0052803	25	51	0.005176	0.003819	1.35533	0.0588543	38	0.005176	0.992902	1	16	9	1.27947	0.228311	10	22	0.005394	0.004051	1.33152	0.266941
red	histidine_metabolic_process	GO:0006547	25	51	0.005176	0.003819	1.35533	0.0588543	38	0.005176	0.992902	1	16	9	1.27947	0.228311	10	22	0.005394	0.004051	1.33152	0.266941
non-red	purine-containing_compound_biosynthetic_process	GO:0072522	89	209	0.018427	0.015652	1.17729	0.0589945	158	0.018427	0.850189	0.0104631	40	49	0.898504	0.338185	33	93	0.017799	0.017124	1.03942	0.825534
non-red	cell_differentiation	GO:0030154	27	100	0.00559	0.007489	0.746428	0.0599642	46	0.00559	0.885895	0.277163	10	17	0.740434	0.183565	16	56	0.00863	0.010311	0.83697	0.47885
red	negative_regulation_of_phosphorylation	GO:0042326	6	31	0.001242	0.002322	0.534884	0.0604699	10	0.001242	0.905248	0.741414	2	4	0.666391	0.452688	5	21	0.002697	0.003867	0.69744	0.365998
red	positive_regulation_of_GTPase_activity	GO:0043547	6	31	0.001242	0.002322	0.534884	0.0604699	11	0.001242	0.823062	0.524445					7	25	0.003776	0.004603	0.820335	0.673285
non-red	cellular_response_to_organonitrogen_compound	GO:0071417	6	31	0.001242	0.002322	0.534884	0.0604699	10	0.001242	0.905248	0.741414	4	2	1.33278	0.687306	5	17	0.002697	0.00313	0.861661	0.801539
red	anatomical_structure_development	GO:0048856	48	165	0.009938	0.012357	0.804241	0.0607226	78	0.009938	0.928785	0.399858	19	29	0.791339	0.150239	30	93	0.016181	0.017124	0.944931	0.741808
non-red	isocitrate_dehydrogenase_activity	GO:0004448	4	5	0.000828	0.000374	2.2139	0.0607902	4	0.000828	1.5082	0.307359	4	0	1.99917	0.124845	1	2	0.000539	0.000368	1.46467	1
non-red	carbamate_kinase_activity	GO:0008804	4	5	0.000828	0.000374	2.2139	0.0607902	5	0.000828	1.207	0.668698	4	0	1.99917	0.124845	1	2	0.000539	0.000368	1.46467	1
non-red	lysine-tRNA_ligase_activity	GO:0004824	4	5	0.000828	0.000374	2.2139	0.0607902	4	0.000828	1.5082	0.307359	4	0	1.99917	0.124845	1	2	0.000539	0.000368	1.46467	1
non-red	glycine_hydroxymethyltransferase_activity	GO:0004372	4	5	0.000828	0.000374	2.2139	0.0607902	5	0.000828	1.207	0.668698	4	0	1.99917	0.124845	1	3	0.000539	0.000552	0.976449	1
non-red	L-serine_ammonia-lyase_activity	GO:0003941	4	5	0.000828	0.000374	2.2139	0.0607902	4	0.000828	1.5082	0.307359					1	2	0.000539	0.000368	1.46467	1
red	arginine_catabolic_process_to_glutamate	GO:0019544	4	5	0.000828	0.000374	2.2139	0.0607902	4	0.000828	1.5082	0.307359	1	3	0.499793	0.374638	2	3	0.001079	0.000552	1.95471	0.270004
non-red	3-isopropylmalate_dehydrogenase_activity	GO:0003862	4	5	0.000828	0.000374	2.2139	0.0607902	5	0.000828	1.207	0.668698	4	0	1.99917	0.124845	not in NEWFAM	not in NEWFAM	not in NEWFAM	not in NEWFAM	not in NEWFAM	not in NEWFAM
non-red	pyrimidine_deoxyribonucleoside_metabolic_process	GO:0046125	4	5	0.000828	0.000374	2.2139	0.0607902	5	0.000828	1.207	0.668698	3	1	1.49938	0.624845	2	2	0.001079	0.000368	2.93207	0.116495
non-red	S-adenosylmethionine_biosynthetic_process	GO:0006556	4	5	0.000828	0.000374	2.2139	0.0607902	5	0.000828	1.207	0.668698	3	1	1.49938	0.624845	1	2	0.000539	0.000368	1.46467	1
non-red	phosphoribosylformylglycinamidine_cyclo-ligase_activity	GO:0004641	4	5	0.000828	0.000374	2.2139	0.0607902	4	0.000828	1.5082	0.307359	3	1	1.49938	0.624845	1	2	0.000539	0.000368	1.46467	1
non-red	glycerone_kinase_activity	GO:0004371	4	5	0.000828	0.000374	2.2139	0.0607902	4	0.000828	1.5082	0.307359	3	1	1.49938	0.624845	2	3	0.001079	0.000552	1.95471	0.270004
non-red	UDP-glucose_6-dehydrogenase_activity	GO:0003979	4	5	0.000828	0.000374	2.2139	0.0607902	5	0.000828	1.207	0.668698	4	0	1.99917	0.124845	not in NEWFAM	not in NEWFAM	not in NEWFAM	not in NEWFAM	not in NEWFAM	not in NEWFAM
non-red	dTDP-rhamnose_biosynthetic_process	GO:0019305	4	5	0.000828	0.000374	2.2139	0.0607902	5	0.000828	1.207	0.668698	1	3	0.499793	0.374638	not in NEWFAM	not in NEWFAM	not in NEWFAM	not in NEWFAM	not in NEWFAM	not in NEWFAM
non-red	aspartate_kinase_activity	GO:0004072	4	5	0.000828	0.000374	2.2139	0.0607902	5	0.000828	1.207	0.668698	3	1	1.49938	0.624845	2	4	0.001079	0.000737	1.46404	0.609768
red	dTDP-rhamnose_metabolic_process	GO:0046383	4	5	0.000828	0.000374	2.2139	0.0607902	5	0.000828	1.207	0.668698	1	3	0.499793	0.374638	not in NEWFAM	not in NEWFAM	not in NEWFAM	not in NEWFAM	not in NEWFAM	not in NEWFAM
non-red	evasion_or_tolerance_of_host_immune_response	GO:0020012	4	5	0.000828	0.000374	2.2139	0.0607902	5	0.000828	1.207	0.668698	4	0	1.99917	0.124845	2	3	0.001079	0.000552	1.95471	0.270004
non-red	positive_regulation_of_DNA_binding	GO:0043388	4	5	0.000828	0.000374	2.2139	0.0607902	4	0.000828	1.5082	0.307359	2	2	0.999586	1	1	2	0.000539	0.000368	1.46467	1
red	evasion_or_tolerance_of_immune_response_of_other_organism_involved_in_symbiotic_interaction	GO:0051805	4	5	0.000828	0.000374	2.2139	0.0607902	5	0.000828	1.207	0.668698	4	0	1.99917	0.124845	2	3	0.001079	0.000552	1.95471	0.270004
non-red	galactoside_binding	GO:0016936	4	5	0.000828	0.000374	2.2139	0.0607902	5	0.000828	1.207	0.668698					1	2	0.000539	0.000368	1.46467	1
non-red	dTDP-glucose_4,6-dehydratase_activity	GO:0008460	4	5	0.000828	0.000374	2.2139	0.0607902	5	0.000828	1.207	0.668698					not in NEWFAM	not in NEWFAM	not in NEWFAM	not in NEWFAM	not in NEWFAM	not in NEWFAM
non-red	3,4-dihydroxy-2-butanone-4-phosphate_synthase_activity	GO:0008686	4	5	0.000828	0.000374	2.2139	0.0607902	5	0.000828	1.207	0.668698	2	2	0.999586	1	1	3	0.000539	0.000552	0.976449	1
non-red	homoserine_dehydrogenase_activity	GO:0004412	4	5	0.000828	0.000374	2.2139	0.0607902	5	0.000828	1.207	0.668698	4	0	1.99917	0.124845	1	2	0.000539	0.000368	1.46467	1
non-red	peptidyl-diphthamide_metabolic_process	GO:0017182	4	5	0.000828	0.000374	2.2139	0.0607902	4	0.000828	1.5082	0.307359	4	0	1.99917	0.124845	1	2	0.000539	0.000368	1.46467	1
red	peptidyl-diphthamide_biosynthetic_process_from_peptidyl-histidine	GO:0017183	4	5	0.000828	0.000374	2.2139	0.0607902	4	0.000828	1.5082	0.307359	4	0	1.99917	0.124845	1	2	0.000539	0.000368	1.46467	1
red	isocitrate_dehydrogenase_(NADP+)_activity	GO:0004450	4	5	0.000828	0.000374	2.2139	0.0607902	4	0.000828	1.5082	0.307359	4	0	1.99917	0.124845	1	2	0.000539	0.000368	1.46467	1
red	IMP_cyclohydrolase_activity	GO:0003937	4	5	0.000828	0.000374	2.2139	0.0607902	5	0.000828	1.207	0.668698	4	0	1.99917	0.124845	1	2	0.000539	0.000368	1.46467	1
non-red	recombinase_activity	GO:0000150	4	5	0.000828	0.000374	2.2139	0.0607902	5	0.000828	1.207	0.668698	1	3	0.499793	0.374638	2	4	0.001079	0.000737	1.46404	0.609768
red	phosphotransferase_activity,_paired_acceptors	GO:0016781	4	5	0.000828	0.000374	2.2139	0.0607902	4	0.000828	1.5082	0.307359	4	0	1.99917	0.124845	1	3	0.000539	0.000552	0.976449	1
non-red	regulation_of_ribosome_biogenesis	GO:0090069	4	5	0.000828	0.000374	2.2139	0.0607902	4	0.000828	1.5082	0.307359	1	3	0.499793	0.374638	2	3	0.001079	0.000552	1.95471	0.270004
red	anion_transmembrane_transport	GO:0098656	3	20	0.000621	0.001498	0.414553	0.0608573	9	0.000621	0.502834	0.0694457	2	1	1.33278	1	2	4	0.001079	0.000737	1.46404	0.609768
non-red	regulation_of_homeostatic_process	GO:0032844	3	20	0.000621	0.001498	0.414553	0.0608573	4	0.000621	1.13115	1	2	1	1.33278	1	2	12	0.001079	0.00221	0.488235	0.240573
non-red	translational_termination	GO:0006415	3	20	0.000621	0.001498	0.414553	0.0608573	4	0.000621	1.13115	1	2	1	1.33278	1	2	7	0.001079	0.001289	0.837083	1
non-red	modification_of_morphology_or_physiology_of_other_organism	GO:0035821	10	45	0.00207	0.00337	0.614243	0.0612854	18	0.00207	0.838396	0.329729	2	8	0.399834	0.0650752	9	35	0.004854	0.006444	0.753259	0.371864
non-red	GTPase_regulator_activity	GO:0030695	8	38	0.001656	0.002846	0.581869	0.0620471	8	0.001656	1.50957	0.0579594	2	6	0.499793	0.179189	9	26	0.004854	0.004787	1.014	1
non-red	oxo-acid-lyase_activity	GO:0016833	8	38	0.001656	0.002846	0.581869	0.0620471	30	0.001656	0.40243	1.47e-05	5	3	1.24948	0.726336	3	15	0.001618	0.002762	0.585807	0.290122
red	protein_homotetramerization	GO:0051289	8	38	0.001656	0.002846	0.581869	0.0620471	37	0.001656	0.326305	3.17e-08	2	6	0.499793	0.179189	7	20	0.003776	0.003683	1.02525	1
non-red	RNA_phosphodiester_bond_hydrolysis,_endonucleolytic	GO:0090502	15	61	0.003106	0.004568	0.679947	0.0620721	17	0.003106	1.3319	0.070476	3	12	0.399834	0.0210385	11	34	0.005933	0.00626	0.947764	1
non-red	transmembrane_signaling_receptor_activity	GO:0004888	21	81	0.004348	0.006066	0.716782	0.0629436	29	0.004348	1.09301	0.559145	4	17	0.380795	0.00425194	12	43	0.006472	0.007918	0.817378	0.424196
red	UDP-N-acetylglucosamine_metabolic_process	GO:0006047	9	15	0.001863	0.001123	1.65895	0.063059	13	0.001863	1.04487	1	5	4	1.11065	1	3	10	0.001618	0.001841	0.87887	1
red	cellular_catabolic_process	GO:0044248	345	1030	0.071429	0.077136	0.926014	0.0634561	586	0.071429	0.888597	0.000105288	185	160	1.07202	0.179897	160	492	0.0863	0.090591	0.952633	0.454655
non-red	structure-specific_DNA_binding	GO:0043566	23	46	0.004762	0.003445	1.38229	0.0640225	32	0.004762	1.08474	0.577549	9	14	0.782285	0.306143	9	24	0.004854	0.004419	1.09844	0.829559
red	organelle_lumen	GO:0043233	36	128	0.007453	0.009586	0.777488	0.0641913	71	0.007453	0.765274	0.00763132	24	12	1.33278	0.0642513	23	80	0.012406	0.01473	0.842227	0.343048
red	inorganic_cation_transmembrane_transporter_activity	GO:0022890	32	115	0.006625	0.008612	0.769275	0.0642589	67	0.006625	0.720814	0.0017501	18	14	1.12453	0.595383	20	74	0.010787	0.013625	0.791706	0.217973
non-red	electron_carrier_activity	GO:0009055	55	186	0.011387	0.013929	0.817503	0.0649588	75	0.011387	1.10682	0.220173	17	38	0.617926	0.00432638	30	84	0.016181	0.015467	1.04616	0.816706
red	receptor_signaling_protein_serine/threonine_kinase_activity	GO:0004702	2	16	0.000414	0.001198	0.345576	0.0657256	4	0.000414	0.754098	0.607342	1	1	0.999586	1	not in NEWFAM	not in NEWFAM	not in NEWFAM	not in NEWFAM	not in NEWFAM	not in NEWFAM
non-red	fatty_acid_derivative_biosynthetic_process	GO:1901570	2	16	0.000414	0.001198	0.345576	0.0657256	6	0.000414	0.503038	0.188662	1	1	0.999586	1	3	9	0.001618	0.001657	0.976463	1
non-red	arabinose_metabolic_process	GO:0019566	2	16	0.000414	0.001198	0.345576	0.0657256	10	0.000414	0.301749	0.00369502	1	1	0.999586	1	1	9	0.000539	0.001657	0.325287	0.179335
red	icosanoid_biosynthetic_process	GO:0046456	2	16	0.000414	0.001198	0.345576	0.0657256	6	0.000414	0.503038	0.188662	1	1	0.999586	1	3	9	0.001618	0.001657	0.976463	1
red	hemolysis_in_other_organism	GO:0044179	2	16	0.000414	0.001198	0.345576	0.0657256	5	0.000414	0.603499	0.343527	1	1	0.999586	1	3	14	0.001618	0.002578	0.627618	0.405834
red	DNA-methyltransferase_activity	GO:0009008	2	16	0.000414	0.001198	0.345576	0.0657256	3	0.000414	1.00485	1	2	0	1.99917	0.499897	1	6	0.000539	0.001105	0.487783	0.670887
non-red	lysozyme_activity	GO:0003796	2	16	0.000414	0.001198	0.345576	0.0657256	3	0.000414	1.00485	1					2	10	0.001079	0.001841	0.586095	0.510148
non-red	spliceosomal_complex	GO:0005681	2	16	0.000414	0.001198	0.345576	0.0657256	5	0.000414	0.603499	0.343527					3	9	0.001618	0.001657	0.976463	1
red	energy_coupled_proton_transmembrane_transport,_against_electrochemical_gradient	GO:0015988	2	16	0.000414	0.001198	0.345576	0.0657256	6	0.000414	0.503038	0.188662	1	1	0.999586	1	3	17	0.001618	0.00313	0.516933	0.202198
non-red	ATP_hydrolysis_coupled_proton_transport	GO:0015991	2	16	0.000414	0.001198	0.345576	0.0657256	6	0.000414	0.503038	0.188662	1	1	0.999586	1	3	17	0.001618	0.00313	0.516933	0.202198
non-red	regulation_of_neuron_projection_development	GO:0010975	2	16	0.000414	0.001198	0.345576	0.0657256	3	0.000414	1.00485	1					2	9	0.001079	0.001657	0.651177	0.727002
non-red	ligase_activity,_forming_phosphoric_ester_bonds	GO:0016886	2	16	0.000414	0.001198	0.345576	0.0657256	2	0.000414	1.51095	0.552785	2	0	1.99917	0.499897	4	14	0.002157	0.002578	0.836695	0.783264
non-red	cellular_response_to_extracellular_stimulus	GO:0031668	13	54	0.002692	0.004044	0.665678	0.0660924	25	0.002692	0.785069	0.141101	7	6	1.07648	1	14	39	0.007551	0.007181	1.05152	0.865779
non-red	cell_junction	GO:0030054	13	54	0.002692	0.004044	0.665678	0.0660924	22	0.002692	0.891981	0.501764	5	8	0.768912	0.423169	16	44	0.00863	0.008102	1.06517	0.751412
non-red	phosphoric_diester_hydrolase_activity	GO:0008081	13	55	0.002692	0.004119	0.653557	0.0664685	15	0.002692	1.30807	0.107698	3	10	0.461347	0.0569687	8	31	0.004315	0.005708	0.755957	0.447476
non-red	regulation_of_response_to_wounding	GO:1903034	13	55	0.002692	0.004119	0.653557	0.0664685	16	0.002692	1.22642	0.291215	2	11	0.307565	0.0127979	5	37	0.002697	0.006813	0.395861	0.00810397
red	oxidoreductase_activity,_acting_on_single_donors_with_incorporation_of_molecular_oxygen,_incorporation_of_one_atom_of_oxygen_(internal_monooxygenases_or_internal_mixed_function_oxidases)	GO:0016703	7	11	0.001449	0.000824	1.7585	0.0666786	8	0.001449	1.32088	0.280387	5	2	1.42798	0.452785	3	5	0.001618	0.000921	1.75679	0.345658
non-red	double-stranded_RNA-specific_ribonuclease_activity	GO:0032296	7	11	0.001449	0.000824	1.7585	0.0666786	7	0.001449	1.50937	0.103564	2	5	0.571192	0.288553	3	6	0.001618	0.001105	1.46425	0.417046
non-red	tetrahydrofolate_interconversion	GO:0035999	7	11	0.001449	0.000824	1.7585	0.0666786	10	0.001449	1.05612	1	4	3	1.14238	1	3	8	0.001618	0.001473	1.09844	1
non-red	regulation_of_DNA_binding	GO:0051101	7	11	0.001449	0.000824	1.7585	0.0666786	7	0.001449	1.50937	0.103564	3	4	0.856788	0.726279	2	5	0.001079	0.000921	1.17155	1
non-red	plasmid_maintenance	GO:0006276	7	11	0.001449	0.000824	1.7585	0.0666786	9	0.001449	1.17328	0.726797	3	4	0.856788	0.726279	3	5	0.001618	0.000921	1.75679	0.345658
non-red	external_side_of_plasma_membrane	GO:0009897	7	11	0.001449	0.000824	1.7585	0.0666786	7	0.001449	1.50937	0.103564	4	3	1.14238	1	4	9	0.002157	0.001657	1.30175	0.501406
non-red	fructose-bisphosphate_aldolase_activity	GO:0004332	7	11	0.001449	0.000824	1.7585	0.0666786	11	0.001449	0.960239	1	4	3	1.14238	1	2	4	0.001079	0.000737	1.46404	0.609768
red	ribonuclease_III_activity	GO:0004525	7	11	0.001449	0.000824	1.7585	0.0666786	7	0.001449	1.50937	0.103564	2	5	0.571192	0.288553	3	6	0.001618	0.001105	1.46425	0.417046
non-red	response_to_organic_substance	GO:0010033	92	297	0.019048	0.022242	0.856398	0.0667582	132	0.019048	1.05197	0.457487	35	57	0.760555	0.0207362	48	166	0.02589	0.030565	0.847047	0.158158
red	beta-lactam_antibiotic_catabolic_process	GO:0030655	1	12	0.000207	0.000899	0.230256	0.0668319	1	0.000207	1.51095	1					not in NEWFAM	not in NEWFAM	not in NEWFAM	not in NEWFAM	not in NEWFAM	not in NEWFAM
non-red	drug_transport	GO:0015893	1	12	0.000207	0.000899	0.230256	0.0668319	7	0.000207	0.215625	0.00732141					not in NEWFAM	not in NEWFAM	not in NEWFAM	not in NEWFAM	not in NEWFAM	not in NEWFAM
non-red	regulation_of_cyclin-dependent_protein_serine/threonine_kinase_activity	GO:0000079	1	12	0.000207	0.000899	0.230256	0.0668319	2	0.000207	0.755474	1					3	8	0.001618	0.001473	1.09844	1
non-red	steroid_hydroxylase_activity	GO:0008395	1	12	0.000207	0.000899	0.230256	0.0668319	2	0.000207	0.755474	1					1	2	0.000539	0.000368	1.46467	1
non-red	signal_release	GO:0023061	1	12	0.000207	0.000899	0.230256	0.0668319	3	0.000207	0.502427	0.264733	1	0	1.99917	1	1	7	0.000539	0.001289	0.418154	0.434379
non-red	actin_filament_binding	GO:0051015	1	12	0.000207	0.000899	0.230256	0.0668319	2	0.000207	0.755474	1					2	9	0.001079	0.001657	0.651177	0.727002
non-red	positive_regulation_of_angiogenesis	GO:0045766	1	12	0.000207	0.000899	0.230256	0.0668319	2	0.000207	0.755474	1					1	7	0.000539	0.001289	0.418154	0.434379
red	positive_regulation_of_catabolic_process	GO:0009896	1	12	0.000207	0.000899	0.230256	0.0668319	3	0.000207	0.502427	0.264733	1	0	1.99917	1	1	6	0.000539	0.001105	0.487783	0.670887
non-red	regulation_of_endocytosis	GO:0030100	1	12	0.000207	0.000899	0.230256	0.0668319	2	0.000207	0.755474	1					3	10	0.001618	0.001841	0.87887	1
non-red	thiosulfate_sulfurtransferase_activity	GO:0004792	1	12	0.000207	0.000899	0.230256	0.0668319	2	0.000207	0.755474	1					1	7	0.000539	0.001289	0.418154	0.434379
red	methylation	GO:0032259	148	363	0.030642	0.027185	1.12717	0.0676447	173	0.030642	1.29122	1.14e-08	84	64	1.13467	0.112391	60	163	0.032362	0.030013	1.07827	0.502316
red	membrane-enclosed_lumen	GO:0031974	42	146	0.008696	0.010934	0.795317	0.0686794	82	0.008696	0.773115	0.00470672	27	15	1.28518	0.0870509	28	91	0.015102	0.016756	0.901289	0.577401
non-red	manganese_ion_binding	GO:0030145	48	107	0.009938	0.008013	1.24023	0.0687206	80	0.009938	0.905595	0.236281	25	23	1.04124	0.88486	23	60	0.012406	0.011048	1.12292	0.495707
non-red	hydrolase_activity,_acting_on_carbon-nitrogen_(but_not_peptide)_bonds,_in_cyclic_amidines	GO:0016814	31	65	0.006418	0.004868	1.31841	0.0690818	55	0.006418	0.85063	0.151323	20	11	1.28979	0.148306	11	33	0.005933	0.006076	0.976465	1
non-red	glucosidase_activity	GO:0015926	11	47	0.002277	0.00352	0.646875	0.0697031	16	0.002277	1.03736	1	3	8	0.545229	0.145412	5	16	0.002697	0.002946	0.915479	1
non-red	negative_regulation_of_cell_proliferation	GO:0008285	11	47	0.002277	0.00352	0.646875	0.0697031	14	0.002277	1.18594	0.407804	5	6	0.908715	0.774087	6	25	0.003236	0.004603	0.70302	0.397916
non-red	negative_regulation_of_transferase_activity	GO:0051348	5	27	0.001035	0.002022	0.511869	0.0698912	9	0.001035	0.838057	0.497005					3	23	0.001618	0.004235	0.382054	0.0445105
non-red	intramolecular_lyase_activity	GO:0016872	5	27	0.001035	0.002022	0.511869	0.0698912	20	0.001035	0.377324	0.000191856					not in NEWFAM	not in NEWFAM	not in NEWFAM	not in NEWFAM	not in NEWFAM	not in NEWFAM
red	histone_methyltransferase_activity	GO:0042054	5	27	0.001035	0.002022	0.511869	0.0698912	5	0.001035	1.50875	0.174857	3	2	1.1995	1	4	12	0.002157	0.00221	0.976018	1
non-red	S-adenosylmethionine-dependent_methyltransferase_activity	GO:0008757	58	194	0.012008	0.014529	0.826485	0.0708771	70	0.012008	1.25057	0.00315843	34	24	1.17193	0.234215	30	94	0.016181	0.017308	0.934886	0.742169
red	flavin-containing_compound_biosynthetic_process	GO:0042727	20	40	0.004141	0.002996	1.38218	0.0718142	32	0.004141	0.94328	0.70859	7	13	0.69971	0.18819	11	25	0.005933	0.004603	1.28894	0.297581
red	nucleoside_diphosphate_metabolic_process	GO:0009132	20	40	0.004141	0.002996	1.38218	0.0718142	30	0.004141	1.00632	1	7	13	0.69971	0.18819	3	11	0.001618	0.002025	0.799012	0.758815
non-red	positive_regulation_of_multicellular_organismal_process	GO:0051240	9	41	0.001863	0.00307	0.60684	0.0721865	13	0.001863	1.04487	1	5	4	1.11065	1	8	27	0.004315	0.004971	0.868035	0.689032
red	pyrimidine_ribonucleoside_biosynthetic_process	GO:0046132	31	66	0.006418	0.004943	1.2984	0.0726355	57	0.006418	0.820821	0.0670213	16	15	1.03183	1	5	20	0.002697	0.003683	0.732283	0.483281
red	regulation_of_protein_maturation	GO:1903317	7	34	0.001449	0.002546	0.569128	0.0727203	12	0.001449	0.880316	0.553408	4	3	1.14238	1	4	25	0.002157	0.004603	0.468607	0.0586132
red	GTPase_activator_activity	GO:0005096	7	34	0.001449	0.002546	0.569128	0.0727203	7	0.001449	1.50937	0.103564	1	6	0.285596	0.0700296	9	25	0.004854	0.004603	1.05453	0.834925
red	ribosome_biogenesis	GO:0042254	7	34	0.001449	0.002546	0.569128	0.0727203	7	0.001449	1.50937	0.103564	2	5	0.571192	0.288553	5	18	0.002697	0.003314	0.81382	0.803922
non-red	regulation_of_protein_processing	GO:0070613	7	34	0.001449	0.002546	0.569128	0.0727203	12	0.001449	0.880316	0.553408	4	3	1.14238	1	4	25	0.002157	0.004603	0.468607	0.0586132
non-red	single-organism_membrane_organization	GO:0044802	14	57	0.002899	0.004269	0.679082	0.072941	20	0.002899	1.05687	0.816633	6	8	0.856788	0.606593	9	30	0.004854	0.005524	0.878711	0.703277
non-red	double-stranded_DNA_binding	GO:0003690	10	17	0.00207	0.001273	1.62608	0.0740597	13	0.00207	1.16096	0.562438	5	5	0.999586	1	5	10	0.002697	0.001841	1.46496	0.324475
non-red	flavin_adenine_dinucleotide_binding	GO:0050660	79	186	0.016356	0.013929	1.17424	0.0771313	121	0.016356	0.98542	0.846411	64	15	1.61958	1.79e-08	32	69	0.01726	0.012705	1.35852	0.0400794
red	rRNA_processing	GO:0006364	28	101	0.005797	0.007564	0.766393	0.0779782	33	0.005797	1.28054	0.0256544	9	19	0.642591	0.0606039	16	51	0.00863	0.009391	0.918965	0.767453
red	nucleotide_catabolic_process	GO:0009166	74	241	0.015321	0.018048	0.848903	0.0786489	104	0.015321	1.07395	0.347097	31	43	0.837491	0.162045	36	113	0.019417	0.020806	0.93324	0.68855
non-red	cell_wall_macromolecule_metabolic_process	GO:0044036	41	142	0.008489	0.010634	0.798289	0.0787488	51	0.008489	1.21341	0.0366017	20	21	0.975206	0.877054	17	56	0.009169	0.010311	0.889244	0.671083
red	RNA_phosphodiester_bond_hydrolysis	GO:0090501	21	79	0.004348	0.005916	0.734956	0.0788277	27	0.004348	1.17387	0.228353	5	16	0.475993	0.0166364	14	47	0.007551	0.008654	0.872544	0.643424
non-red	cysteine_biosynthetic_process	GO:0019344	12	22	0.002484	0.001648	1.50728	0.0790026	19	0.002484	0.953185	0.809845	9	3	1.49938	0.145496	2	7	0.001079	0.001289	0.837083	1
non-red	cobalt_ion_binding	GO:0050897	12	22	0.002484	0.001648	1.50728	0.0790026	16	0.002484	1.13166	0.60044	5	7	0.832988	0.580453	3	11	0.001618	0.002025	0.799012	0.758815
red	pyrimidine_nucleoside_biosynthetic_process	GO:0046134	32	69	0.006625	0.005167	1.28218	0.0797805	59	0.006625	0.818609	0.0536398	16	16	0.999586	1	7	24	0.003776	0.004419	0.854492	0.672526
non-red	negative_regulation_of_DNA_metabolic_process	GO:0051053	6	9	0.001242	0.000674	1.84273	0.0800902	6	0.001242	1.50911	0.103331	5	1	1.66598	0.218459	3	6	0.001618	0.001105	1.46425	0.417046
non-red	granulocyte_chemotaxis	GO:0071621	6	9	0.001242	0.000674	1.84273	0.0800902	7	0.001242	1.29375	0.435303	1	5	0.333195	0.124651	3	6	0.001618	0.001105	1.46425	0.417046
red	granulocyte_migration	GO:0097530	6	9	0.001242	0.000674	1.84273	0.0800902	7	0.001242	1.29375	0.435303	1	5	0.333195	0.124651	3	6	0.001618	0.001105	1.46425	0.417046
non-red	FMN_reductase_activity	GO:0008752	6	9	0.001242	0.000674	1.84273	0.0800902	9	0.001242	1.00567	1					not in NEWFAM	not in NEWFAM	not in NEWFAM	not in NEWFAM	not in NEWFAM	not in NEWFAM
non-red	aldonic_acid_metabolic_process	GO:0019520	6	9	0.001242	0.000674	1.84273	0.0800902	9	0.001242	1.00567	1	5	1	1.66598	0.218459	2	3	0.001079	0.000552	1.95471	0.270004
non-red	phosphoribosylglycinamide_formyltransferase_activity	GO:0004644	6	9	0.001242	0.000674	1.84273	0.0800902	6	0.001242	1.50911	0.103331	1	5	0.333195	0.124651	not in NEWFAM	not in NEWFAM	not in NEWFAM	not in NEWFAM	not in NEWFAM	not in NEWFAM
red	mismatch_repair_complex	GO:0032300	6	9	0.001242	0.000674	1.84273	0.0800902	7	0.001242	1.29375	0.435303	2	4	0.666391	0.452688	2	2	0.001079	0.000368	2.93207	0.116495
non-red	catechol-containing_compound_biosynthetic_process	GO:0009713	6	9	0.001242	0.000674	1.84273	0.0800902	7	0.001242	1.29375	0.435303	1	5	0.333195	0.124651	4	5	0.002157	0.000921	2.34202	0.04928
red	glycerol-3-phosphate_catabolic_process	GO:0046168	6	9	0.001242	0.000674	1.84273	0.0800902	6	0.001242	1.50911	0.103331	4	2	1.33278	0.687306	2	5	0.001079	0.000921	1.17155	1
red	glycerol-3-phosphate_dehydrogenase_complex	GO:0009331	6	9	0.001242	0.000674	1.84273	0.0800902	6	0.001242	1.50911	0.103331	4	2	1.33278	0.687306	2	5	0.001079	0.000921	1.17155	1
red	chemokine_receptor_binding	GO:0042379	8	13	0.001656	0.000974	1.70021	0.0801545	9	0.001656	1.34089	0.288323					1	4	0.000539	0.000737	0.731343	1
red	tryptophan_catabolic_process_to_kynurenine	GO:0019441	8	13	0.001656	0.000974	1.70021	0.0801545	11	0.001656	1.09742	0.76	7	1	1.74928	0.0700863	3	6	0.001618	0.001105	1.46425	0.417046
red	cysteine_biosynthetic_process_from_serine	GO:0006535	8	13	0.001656	0.000974	1.70021	0.0801545	12	0.001656	1.00608	1	8	0	1.99917	0.00776731	1	3	0.000539	0.000552	0.976449	1
red	5,10-methylenetetrahydrofolate-dependent_methyltransferase_activity	GO:0042083	8	13	0.001656	0.000974	1.70021	0.0801545	11	0.001656	1.09742	0.76	8	0	1.99917	0.00776731	4	7	0.002157	0.001289	1.67339	0.239386
red	glucose_6-phosphate_metabolic_process	GO:0051156	8	13	0.001656	0.000974	1.70021	0.0801545	10	0.001656	1.207	0.510931	5	3	1.24948	0.726336	4	7	0.002157	0.001289	1.67339	0.239386
red	pyrimidine_deoxyribonucleoside_diphosphate_metabolic_process	GO:0009196	8	13	0.001656	0.000974	1.70021	0.0801545	10	0.001656	1.207	0.510931					not in NEWFAM	not in NEWFAM	not in NEWFAM	not in NEWFAM	not in NEWFAM	not in NEWFAM
red	pyrimidine_deoxyribonucleoside_diphosphate_biosynthetic_process	GO:0009197	8	13	0.001656	0.000974	1.70021	0.0801545	10	0.001656	1.207	0.510931					not in NEWFAM	not in NEWFAM	not in NEWFAM	not in NEWFAM	not in NEWFAM	not in NEWFAM
red	response_to_biotic_stimulus	GO:0009607	57	190	0.011801	0.014229	0.829363	0.0802516	76	0.011801	1.13199	0.113648	21	36	0.736537	0.0465668	31	99	0.016721	0.018229	0.917275	0.59387
non-red	transmembrane_receptor_protein_kinase_activity	GO:0019199	4	23	0.000828	0.001722	0.480836	0.0804457	5	0.000828	1.207	0.668698					4	17	0.002157	0.00313	0.689137	0.448589
non-red	negative_regulation_of_response_to_external_stimulus	GO:0032102	4	23	0.000828	0.001722	0.480836	0.0804457	6	0.000828	1.00608	1	1	3	0.499793	0.374638	not in NEWFAM	not in NEWFAM	not in NEWFAM	not in NEWFAM	not in NEWFAM	not in NEWFAM
red	lipid_transporter_activity	GO:0005319	4	23	0.000828	0.001722	0.480836	0.0804457	5	0.000828	1.207	0.668698					3	11	0.001618	0.002025	0.799012	0.758815
red	exonuclease_activity,_active_with_either_ribo-_or_deoxyribonucleic_acids_and_producing_5'-phosphomonoesters	GO:0016796	4	23	0.000828	0.001722	0.480836	0.0804457	9	0.000828	0.670445	0.175646	1	3	0.499793	0.374638	5	15	0.002697	0.002762	0.976466	1
red	voltage-gated_ion_channel_activity	GO:0005244	4	23	0.000828	0.001722	0.480836	0.0804457	14	0.000828	0.43125	0.00755776	2	2	0.999586	1	3	12	0.001618	0.00221	0.732127	0.761707
red	aspartic-type_endopeptidase_activity	GO:0004190	4	23	0.000828	0.001722	0.480836	0.0804457	5	0.000828	1.207	0.668698					2	12	0.001079	0.00221	0.488235	0.240573
non-red	voltage-gated_channel_activity	GO:0022832	4	23	0.000828	0.001722	0.480836	0.0804457	14	0.000828	0.43125	0.00755776	2	2	0.999586	1	3	12	0.001618	0.00221	0.732127	0.761707
red	organic_substance_catabolic_process	GO:1901575	471	1385	0.097516	0.103722	0.940167	0.0813751	774	0.097516	0.918463	0.000966948	256	215	1.0866	0.052281	213	668	0.114887	0.122998	0.934056	0.206393
red	reactive_oxygen_species_metabolic_process	GO:0072593	29	61	0.006004	0.004568	1.31436	0.0815543	46	0.006004	0.951506	0.641352	12	17	0.827244	0.359989	10	21	0.005394	0.003867	1.39488	0.247749
non-red	positive_regulation_of_biosynthetic_process	GO:0009891	29	104	0.006004	0.007789	0.770831	0.0819254	40	0.006004	1.09422	0.503013	19	10	1.3098	0.134871	18	56	0.009709	0.010311	0.941616	0.887463
non-red	integral_component_of_plasma_membrane	GO:0005887	10	44	0.00207	0.003295	0.628225	0.0825497	22	0.00207	0.685885	0.0440673	4	6	0.799669	0.548276	9	28	0.004854	0.005156	0.941427	1
non-red	lyase_activity	GO:0016829	290	740	0.060041	0.055418	1.08342	0.0832603	545	0.060041	0.803117	6.27e-11	164	126	1.13057	0.0248791	99	282	0.053398	0.051924	1.02839	0.74718
non-red	plasma_membrane	GO:0005886	148	458	0.030642	0.034299	0.893379	0.08335	240	0.030642	0.930745	0.127266	73	75	0.986078	0.867857	81	231	0.043689	0.042534	1.02715	0.776845
non-red	positive_regulation_of_cellular_protein_metabolic_process	GO:0032270	22	82	0.004555	0.006141	0.741736	0.0839862	29	0.004555	1.14505	0.328564	8	14	0.726972	0.208855	17	56	0.009169	0.010311	0.889244	0.671083
red	regulation_of_cell_differentiation	GO:0045595	22	82	0.004555	0.006141	0.741736	0.0839862	29	0.004555	1.14505	0.328564	10	12	0.908715	0.676839	16	53	0.00863	0.009759	0.884312	0.662585
red	glucose_catabolic_process	GO:0006007	38	83	0.007867	0.006216	1.2656	0.084917	65	0.007867	0.882346	0.188985	27	11	1.42046	0.0134883	6	21	0.003236	0.003867	0.836824	0.653087
red	positive_regulation_of_defense_response	GO:0031349	8	36	0.001656	0.002696	0.614243	0.0849715	10	0.001656	1.207	0.510931	1	7	0.249897	0.0388493	4	20	0.002157	0.003683	0.585664	0.239419
non-red	alcohol_binding	GO:0043178	8	37	0.001656	0.002771	0.597618	0.0852263	11	0.001656	1.09742	0.76	3	5	0.74969	0.507314	5	19	0.002697	0.003498	0.771012	0.629564
red	detection_of_external_stimulus	GO:0009581	6	30	0.001242	0.002247	0.552737	0.0853243	12	0.001242	0.754557	0.236638	4	2	1.33278	0.687306	7	19	0.003776	0.003498	1.07947	0.811261
red	detection_of_abiotic_stimulus	GO:0009582	6	30	0.001242	0.002247	0.552737	0.0853243	12	0.001242	0.754557	0.236638	4	2	1.33278	0.687306	7	19	0.003776	0.003498	1.07947	0.811261
red	ion_binding	GO:0043167	1912	5157	0.395859	0.386205	1.025	0.0854389	2937	0.395859	0.982571	0.0906757	1050	862	1.09787	3.71e-08	751	2195	0.40507	0.404161	1.00225	0.930307
non-red	cysteine-type_peptidase_activity	GO:0008234	16	63	0.003313	0.004718	0.702204	0.0870758	26	0.003313	0.928792	0.678523	6	10	0.74969	0.331343	7	29	0.003776	0.00534	0.707116	0.327305
non-red	transferase_activity,_transferring_aldehyde_or_ketonic_groups	GO:0016744	13	24	0.002692	0.001797	1.49805	0.0871828	19	0.002692	1.033	1	13	0	1.99917	0.000240223	5	6	0.002697	0.001105	2.44072	0.0198466
red	cell_cycle	GO:0007049	35	122	0.007246	0.009137	0.793039	0.0887524	47	0.007246	1.12393	0.279444	15	20	0.856788	0.403166	25	72	0.013484	0.013257	1.01712	0.901058
red	NAD_metabolic_process	GO:0019674	30	64	0.006211	0.004793	1.29585	0.0893093	49	0.006211	0.923981	0.45185	22	8	1.46606	0.0158036	11	31	0.005933	0.005708	1.03942	0.85148
non-red	oxidoreductase_complex	GO:1990204	19	38	0.003934	0.002846	1.38229	0.0903192	22	0.003934	1.30351	0.0676811	12	7	1.26263	0.358327	6	17	0.003236	0.00313	1.03387	1
non-red	riboflavin_biosynthetic_process	GO:0009231	19	38	0.003934	0.002846	1.38229	0.0903192	31	0.003934	0.925212	0.570968	7	12	0.736537	0.26208	11	24	0.005933	0.004419	1.34261	0.280064
red	pyrimidine_nucleotide_metabolic_process	GO:0006220	54	124	0.01118	0.009286	1.20396	0.0912255	102	0.01118	0.799028	0.00583461	27	27	0.999586	1	14	39	0.007551	0.007181	1.05152	0.865779
non-red	adenylate_kinase_activity	GO:0004017	3	18	0.000621	0.001348	0.460682	0.0917498	6	0.000621	0.754557	0.412228					1	3	0.000539	0.000552	0.976449	1
non-red	activation_of_innate_immune_response	GO:0002218	3	18	0.000621	0.001348	0.460682	0.0917498	4	0.000621	1.13115	1	1	2	0.666391	0.624767	3	11	0.001618	0.002025	0.799012	0.758815
non-red	oxidoreductase_activity,_acting_on_paired_donors,_with_incorporation_or_reduction_of_molecular_oxygen,_reduced_flavin_or_flavoprotein_as_one_donor,_and_incorporation_of_one_atom_of_oxygen	GO:0016712	3	18	0.000621	0.001348	0.460682	0.0917498	8	0.000621	0.566089	0.129165	2	1	1.33278	1	2	5	0.001079	0.000921	1.17155	1
non-red	reproductive_structure_development	GO:0048608	3	18	0.000621	0.001348	0.460682	0.0917498	6	0.000621	0.754557	0.412228	2	1	1.33278	1	not in NEWFAM	not in NEWFAM	not in NEWFAM	not in NEWFAM	not in NEWFAM	not in NEWFAM
non-red	cell_cortex_part	GO:0044448	3	18	0.000621	0.001348	0.460682	0.0917498	3	0.000621	1.50728	0.555515					3	8	0.001618	0.001473	1.09844	1
non-red	hydrogen_peroxide_catabolic_process	GO:0042744	3	18	0.000621	0.001348	0.460682	0.0917498	12	0.000621	0.377278	0.00421018	1	2	0.666391	0.624767	3	9	0.001618	0.001657	0.976463	1
red	pseudouridine_synthesis	GO:0001522	3	18	0.000621	0.001348	0.460682	0.0917498	6	0.000621	0.754557	0.412228					3	12	0.001618	0.00221	0.732127	0.761707
red	cellular_response_to_radiation	GO:0071478	3	18	0.000621	0.001348	0.460682	0.0917498	7	0.000621	0.646875	0.235536	2	1	1.33278	1	6	13	0.003236	0.002394	1.35171	0.387003
red	ribonucleoprotein_complex_assembly	GO:0022618	3	19	0.000621	0.001423	0.436402	0.0918405	4	0.000621	1.13115	1					2	10	0.001079	0.001841	0.586095	0.510148
non-red	enoyl-CoA_hydratase_activity	GO:0004300	3	19	0.000621	0.001423	0.436402	0.0918405	15	0.000621	0.301749	0.000320574	2	1	1.33278	1	2	4	0.001079	0.000737	1.46404	0.609768
non-red	regulation_of_synaptic_transmission	GO:0050804	3	19	0.000621	0.001423	0.436402	0.0918405	4	0.000621	1.13115	1	1	2	0.666391	0.624767	3	14	0.001618	0.002578	0.627618	0.405834
non-red	enzyme_activator_activity	GO:0008047	20	75	0.004141	0.005617	0.737226	0.0921412	26	0.004141	1.16092	0.302641	5	15	0.499793	0.0262527	21	58	0.011327	0.010679	1.06068	0.781028
non-red	monocarboxylic_acid_biosynthetic_process	GO:0072330	72	170	0.014907	0.012731	1.17092	0.09227	115	0.014907	0.944976	0.426783	46	26	1.27725	0.0234125	24	53	0.012945	0.009759	1.32647	0.10821
red	nucleoside_catabolic_process	GO:0009164	69	224	0.014286	0.016775	0.851624	0.092886	98	0.014286	1.06271	0.451585	32	37	0.927152	0.547402	32	105	0.01726	0.019333	0.892774	0.467745
non-red	single-multicellular_organism_process	GO:0044707	69	225	0.014286	0.01685	0.847834	0.0928998	95	0.014286	1.09622	0.229254	26	43	0.753311	0.0398916	45	140	0.024272	0.025778	0.941578	0.652372
red	pyrimidine_nucleoside_metabolic_process	GO:0006213	39	87	0.008075	0.006515	1.23945	0.0941982	73	0.008075	0.806371	0.0246148	19	20	0.973956	0.874081	9	31	0.004854	0.005708	0.850385	0.70449
red	energy_derivation_by_oxidation_of_organic_compounds	GO:0015980	17	65	0.00352	0.004868	0.72309	0.0943283	37	0.00352	0.693596	0.0134813	11	6	1.29358	0.331445	9	37	0.004854	0.006813	0.712461	0.228024
non-red	response_to_abiotic_stimulus	GO:0009628	58	191	0.012008	0.014304	0.839485	0.0955874	89	0.012008	0.983537	0.822252	28	30	0.965118	0.793559	34	119	0.018339	0.021911	0.836977	0.20524
non-red	tissue_development	GO:0009888	9	39	0.001863	0.002921	0.637795	0.0966201	18	0.001863	0.754557	0.209768	3	6	0.666391	0.343138	6	15	0.003236	0.002762	1.17161	0.598195
red	cellular_response_to_nitrogen_compound	GO:1901699	9	39	0.001863	0.002921	0.637795	0.0966201	14	0.001863	0.970313	1	7	2	1.55491	0.17928	8	23	0.004315	0.004235	1.01889	1
red	regulation_of_apoptotic_process	GO:0042981	33	116	0.006832	0.008687	0.786463	0.0985042	47	0.006832	1.05972	0.644011	14	19	0.848134	0.389746	19	69	0.010248	0.012705	0.806612	0.306476
non-red	organelle_fission	GO:0048285	5	25	0.001035	0.001872	0.552885	0.0995922	8	0.001035	0.943482	1	2	3	0.799669	0.687241	2	16	0.001079	0.002946	0.366259	0.109308
red	peptidyl-prolyl_cis-trans_isomerase_activity	GO:0003755	5	25	0.001035	0.001872	0.552885	0.0995922	5	0.001035	1.50875	0.174857	4	1	1.59934	0.374741	5	14	0.002697	0.002578	1.04616	1
red	small_GTPase_regulator_activity	GO:0005083	5	25	0.001035	0.001872	0.552885	0.0995922	5	0.001035	1.50875	0.174857	1	4	0.399834	0.218362	5	15	0.002697	0.002762	0.976466	1
red	protein_peptidyl-prolyl_isomerization	GO:0000413	5	25	0.001035	0.001872	0.552885	0.0995922	5	0.001035	1.50875	0.174857	4	1	1.59934	0.374741	5	14	0.002697	0.002578	1.04616	1
red	immune_response-activating_signal_transduction	GO:0002757	5	25	0.001035	0.001872	0.552885	0.0995922	7	0.001035	1.07812	1	2	3	0.799669	0.687241	7	20	0.003776	0.003683	1.02525	1
non-red	O-acyltransferase_activity	GO:0008374	7	32	0.001449	0.002396	0.604758	0.0998974	23	0.001449	0.459271	0.000552177	6	1	1.71358	0.124728	4	11	0.002157	0.002025	1.06519	1
red	protein_kinase_binding	GO:0019901	7	32	0.001449	0.002396	0.604758	0.0998974	10	0.001449	1.05612	1	2	5	0.571192	0.288553	8	20	0.004315	0.003683	1.1716	0.638305
red	phospholipase_activity	GO:0004620	7	32	0.001449	0.002396	0.604758	0.0998974	7	0.001449	1.50937	0.103564	1	6	0.285596	0.0700296	3	20	0.001618	0.003683	0.439316	0.0961908
red	regulation_of_response_to_external_stimulus	GO:0032101	25	91	0.005176	0.006815	0.759501	0.100027	32	0.005176	1.17904	0.190564	5	20	0.399834	0.00242569	12	59	0.006472	0.010864	0.595729	0.0265896
non-red	glycogen_metabolic_process	GO:0005977	5	26	0.001035	0.001947	0.531587	0.10019	11	0.001035	0.685885	0.199346	3	2	1.1995	1	3	16	0.001618	0.002946	0.549219	0.290922
red	phosphatidylinositol_binding	GO:0035091	7	33	0.001449	0.002471	0.586402	0.100886	9	0.001449	1.17328	0.726797	5	2	1.42798	0.452785	5	18	0.002697	0.003314	0.81382	0.803922
red	macromolecular_complex_disassembly	GO:0032984	7	33	0.001449	0.002471	0.586402	0.100886	9	0.001449	1.17328	0.726797	3	4	0.856788	0.726279	5	14	0.002697	0.002578	1.04616	1
non-red	steroid_catabolic_process	GO:0006706	2	14	0.000414	0.001048	0.395038	0.101282	5	0.000414	0.603499	0.343527					2	5	0.001079	0.000921	1.17155	1
non-red	regulation_of_ERK1_and_ERK2_cascade	GO:0070372	2	14	0.000414	0.001048	0.395038	0.101282	5	0.000414	0.603499	0.343527					3	7	0.001618	0.001289	1.25524	0.696537
non-red	regulation_of_muscle_system_process	GO:0090257	2	14	0.000414	0.001048	0.395038	0.101282	2	0.000414	1.51095	0.552785	1	1	0.999586	1	2	13	0.001079	0.002394	0.45071	0.240938
red	histone_acetylation	GO:0016573	2	14	0.000414	0.001048	0.395038	0.101282	4	0.000414	0.754098	0.607342	2	0	1.99917	0.499897	not in NEWFAM	not in NEWFAM	not in NEWFAM	not in NEWFAM	not in NEWFAM	not in NEWFAM
non-red	virion_part	GO:0044423	2	14	0.000414	0.001048	0.395038	0.101282	6	0.000414	0.503038	0.188662	1	1	0.999586	1	1	5	0.000539	0.000921	0.585233	0.666897
non-red	protein_polyubiquitination	GO:0000209	2	14	0.000414	0.001048	0.395038	0.101282	3	0.000414	1.00485	1					3	7	0.001618	0.001289	1.25524	0.696537
non-red	regulation_of_cellular_carbohydrate_metabolic_process	GO:0010675	2	14	0.000414	0.001048	0.395038	0.101282	4	0.000414	0.754098	0.607342	2	0	1.99917	0.499897	2	7	0.001079	0.001289	0.837083	1
red	epithelium_development	GO:0060429	2	14	0.000414	0.001048	0.395038	0.101282	6	0.000414	0.503038	0.188662	1	1	0.999586	1	1	6	0.000539	0.001105	0.487783	0.670887
red	toll-like_receptor_signaling_pathway	GO:0002224	2	14	0.000414	0.001048	0.395038	0.101282	3	0.000414	1.00485	1	1	1	0.999586	1	3	10	0.001618	0.001841	0.87887	1
red	L-arabinose_metabolic_process	GO:0046373	2	14	0.000414	0.001048	0.395038	0.101282	8	0.000414	0.377393	0.0208993	1	1	0.999586	1	1	7	0.000539	0.001289	0.418154	0.434379
non-red	nucleolus	GO:0005730	12	49	0.002484	0.00367	0.676839	0.101419	20	0.002484	0.905578	0.636666	9	3	1.49938	0.145496	5	29	0.002697	0.00534	0.505056	0.0750103
non-red	single-organism_cellular_localization	GO:1902580	12	49	0.002484	0.00367	0.676839	0.101419	16	0.002484	1.13166	0.60044	6	6	0.999586	1	8	28	0.004315	0.005156	0.836889	0.690055
non-red	diphosphotransferase_activity	GO:0016778	11	20	0.002277	0.001498	1.52003	0.101762	16	0.002277	1.03736	1	5	6	0.908715	0.774087	5	16	0.002697	0.002946	0.915479	1
red	pyrimidine_deoxyribonucleoside_triphosphate_biosynthetic_process	GO:0009212	11	20	0.002277	0.001498	1.52003	0.101762	16	0.002277	1.03736	1	3	8	0.545229	0.145412	3	7	0.001618	0.001289	1.25524	0.696537
non-red	protein_methyltransferase_activity	GO:0008276	15	59	0.003106	0.004418	0.703033	0.102611	21	0.003106	1.0781	0.817756	7	8	0.932947	0.803253	9	24	0.004854	0.004419	1.09844	0.829559
non-red	mRNA_splicing,_via_spliceosome	GO:0000398	2	15	0.000414	0.001123	0.368655	0.103095	6	0.000414	0.503038	0.188662	1	1	0.999586	1	2	11	0.001079	0.002025	0.53284	0.3513
red	cellular_lactam_catabolic_process	GO:0072340	2	15	0.000414	0.001123	0.368655	0.103095	4	0.000414	0.754098	0.607342	1	1	0.999586	1	1	3	0.000539	0.000552	0.976449	1
non-red	photoreceptor_activity	GO:0009881	2	15	0.000414	0.001123	0.368655	0.103095	8	0.000414	0.377393	0.0208993	1	1	0.999586	1	5	11	0.002697	0.002025	1.33185	0.526229
non-red	nuclear_membrane	GO:0031965	2	15	0.000414	0.001123	0.368655	0.103095	8	0.000414	0.377393	0.0208993	1	1	0.999586	1	not in NEWFAM	not in NEWFAM	not in NEWFAM	not in NEWFAM	not in NEWFAM	not in NEWFAM
red	innate_immune_response-activating_signal_transduction	GO:0002758	2	15	0.000414	0.001123	0.368655	0.103095	3	0.000414	1.00485	1	1	1	0.999586	1	3	10	0.001618	0.001841	0.87887	1
non-red	pseudouridine_synthase_activity	GO:0009982	2	15	0.000414	0.001123	0.368655	0.103095	3	0.000414	1.00485	1					2	10	0.001079	0.001841	0.586095	0.510148
non-red	chaperone-mediated_protein_folding	GO:0061077	2	15	0.000414	0.001123	0.368655	0.103095	5	0.000414	0.603499	0.343527	2	0	1.99917	0.499897	2	11	0.001079	0.002025	0.53284	0.3513
red	RNA_splicing,_via_transesterification_reactions_with_bulged_adenosine_as_nucleophile	GO:0000377	2	15	0.000414	0.001123	0.368655	0.103095	6	0.000414	0.503038	0.188662	1	1	0.999586	1	2	11	0.001079	0.002025	0.53284	0.3513
non-red	inorganic_anion_transmembrane_transport	GO:0098661	2	15	0.000414	0.001123	0.368655	0.103095	7	0.000414	0.43125	0.0476016	1	1	0.999586	1	2	4	0.001079	0.000737	1.46404	0.609768
non-red	monovalent_inorganic_cation_homeostasis	GO:0055067	2	15	0.000414	0.001123	0.368655	0.103095	7	0.000414	0.43125	0.0476016	1	1	0.999586	1	1	10	0.000539	0.001841	0.292776	0.179669
red	tissue_homeostasis	GO:0001894	2	15	0.000414	0.001123	0.368655	0.103095	2	0.000414	1.51095	0.552785	1	1	0.999586	1	3	14	0.001618	0.002578	0.627618	0.405834
red	RNA_splicing,_via_transesterification_reactions	GO:0000375	2	15	0.000414	0.001123	0.368655	0.103095	6	0.000414	0.503038	0.188662	1	1	0.999586	1	2	11	0.001079	0.002025	0.53284	0.3513
red	pattern_recognition_receptor_signaling_pathway	GO:0002221	2	15	0.000414	0.001123	0.368655	0.103095	3	0.000414	1.00485	1	1	1	0.999586	1	3	10	0.001618	0.001841	0.87887	1
non-red	methyltransferase_complex	GO:0034708	2	15	0.000414	0.001123	0.368655	0.103095	7	0.000414	0.43125	0.0476016	2	0	1.99917	0.499897	not in NEWFAM	not in NEWFAM	not in NEWFAM	not in NEWFAM	not in NEWFAM	not in NEWFAM
non-red	response_to_vitamin	GO:0033273	2	15	0.000414	0.001123	0.368655	0.103095	6	0.000414	0.503038	0.188662	1	1	0.999586	1	3	5	0.001618	0.000921	1.75679	0.345658
non-red	transferase_activity,_transferring_sulfur-containing_groups	GO:0016782	24	50	0.004969	0.003744	1.32719	0.103692	29	0.004969	1.24912	0.0751405	14	10	1.16618	0.540237	10	22	0.005394	0.004051	1.33152	0.266941
red	flavin-containing_compound_metabolic_process	GO:0042726	20	41	0.004141	0.00307	1.34886	0.103918	32	0.004141	0.94328	0.70859	7	13	0.69971	0.18819	11	25	0.005933	0.004603	1.28894	0.297581
red	regulation_of_protein_modification_process	GO:0031399	30	106	0.006211	0.007938	0.782439	0.104114	41	0.006211	1.10437	0.409643	12	18	0.799669	0.279387	24	77	0.012945	0.014178	0.913034	0.629699
non-red	protein_disulfide_oxidoreductase_activity	GO:0015035	22	81	0.004555	0.006066	0.750907	0.104154	26	0.004555	1.27698	0.0596569	6	16	0.545229	0.0342305	8	14	0.004315	0.002578	1.67378	0.0892324
non-red	cellular_macromolecular_complex_assembly	GO:0034622	22	81	0.004555	0.006066	0.750907	0.104154	29	0.004555	1.14505	0.328564	12	10	1.09046	0.831428	14	43	0.007551	0.007918	0.95365	0.873358
non-red	transferase_activity,_transferring_pentosyl_groups	GO:0016763	58	135	0.012008	0.01011	1.18773	0.105287	108	0.012008	0.81053	0.00739475	23	35	0.792775	0.115162	20	46	0.010787	0.00847	1.27355	0.211085
non-red	circulatory_system_process	GO:0003013	1	10	0.000207	0.000749	0.276368	0.106072	3	0.000207	0.502427	0.264733					1	5	0.000539	0.000921	0.585233	0.666897
non-red	ER_to_Golgi_vesicle-mediated_transport	GO:0006888	1	10	0.000207	0.000749	0.276368	0.106072	3	0.000207	0.502427	0.264733	1	0	1.99917	1	1	6	0.000539	0.001105	0.487783	0.670887
red	intrinsic_component_of_membrane	GO:0031224	1	10	0.000207	0.000749	0.276368	0.106072	4	0.000207	0.377049	0.114742					1	6	0.000539	0.001105	0.487783	0.670887
red	oligosaccharide_transport	GO:0015772	1	10	0.000207	0.000749	0.276368	0.106072	2	0.000207	0.755474	1					1	6	0.000539	0.001105	0.487783	0.670887
red	MyD88-dependent_toll-like_receptor_signaling_pathway	GO:0002755	1	10	0.000207	0.000749	0.276368	0.106072	2	0.000207	0.755474	1					2	7	0.001079	0.001289	0.837083	1
non-red	lipoprotein_metabolic_process	GO:0042157	1	10	0.000207	0.000749	0.276368	0.106072	2	0.000207	0.755474	1	1	0	1.99917	1	3	9	0.001618	0.001657	0.976463	1
red	oxaloacetate_decarboxylase_activity	GO:0008948	1	10	0.000207	0.000749	0.276368	0.106072	9	0.000207	0.167611	0.00105233	1	0	1.99917	1	1	5	0.000539	0.000921	0.585233	0.666897
non-red	organophosphate_ester_transport	GO:0015748	1	10	0.000207	0.000749	0.276368	0.106072	2	0.000207	0.755474	1					1	7	0.000539	0.001289	0.418154	0.434379
red	tRNA_(adenine)_methyltransferase_activity	GO:0016426	1	10	0.000207	0.000749	0.276368	0.106072	5	0.000207	0.301749	0.0472736	1	0	1.99917	1	not in NEWFAM	not in NEWFAM	not in NEWFAM	not in NEWFAM	not in NEWFAM	not in NEWFAM
red	DNA_catabolic_process,_exonucleolytic	GO:0000738	1	10	0.000207	0.000749	0.276368	0.106072	2	0.000207	0.755474	1					2	3	0.001079	0.000552	1.95471	0.270004
red	regulation_of_intracellular_pH	GO:0051453	1	10	0.000207	0.000749	0.276368	0.106072	3	0.000207	0.502427	0.264733	1	0	1.99917	1	not in NEWFAM	not in NEWFAM	not in NEWFAM	not in NEWFAM	not in NEWFAM	not in NEWFAM
non-red	L-lactate_dehydrogenase_activity	GO:0004459	1	10	0.000207	0.000749	0.276368	0.106072	10	0.000207	0.150875	0.000391656	1	0	1.99917	1	not in NEWFAM	not in NEWFAM	not in NEWFAM	not in NEWFAM	not in NEWFAM	not in NEWFAM
red	response_to_organophosphorus	GO:0046683	1	10	0.000207	0.000749	0.276368	0.106072	3	0.000207	0.502427	0.264733					2	8	0.001079	0.001473	0.732519	0.72369
non-red	translation_release_factor_activity	GO:0003747	1	10	0.000207	0.000749	0.276368	0.106072	2	0.000207	0.755474	1					1	5	0.000539	0.000921	0.585233	0.666897
red	regulation_of_cellular_pH	GO:0030641	1	10	0.000207	0.000749	0.276368	0.106072	3	0.000207	0.502427	0.264733	1	0	1.99917	1	not in NEWFAM	not in NEWFAM	not in NEWFAM	not in NEWFAM	not in NEWFAM	not in NEWFAM
non-red	amylase_activity	GO:0016160	1	10	0.000207	0.000749	0.276368	0.106072	2	0.000207	0.755474	1					not in NEWFAM	not in NEWFAM	not in NEWFAM	not in NEWFAM	not in NEWFAM	not in NEWFAM
red	leukotriene_metabolic_process	GO:0006691	1	10	0.000207	0.000749	0.276368	0.106072	3	0.000207	0.502427	0.264733	1	0	1.99917	1	3	6	0.001618	0.001105	1.46425	0.417046
non-red	ribonuclease_T2_activity	GO:0033897	1	10	0.000207	0.000749	0.276368	0.106072	1	0.000207	1.51095	1					1	2	0.000539	0.000368	1.46467	1
non-red	regulation_of_blood_vessel_endothelial_cell_migration	GO:0043535	5	7	0.001035	0.000524	1.97519	0.106867	5	0.001035	1.50875	0.174857	3	2	1.1995	1	4	5	0.002157	0.000921	2.34202	0.04928
non-red	ribulose-bisphosphate_carboxylase_activity	GO:0016984	5	7	0.001035	0.000524	1.97519	0.106867	7	0.001035	1.07812	1	5	0	1.99917	0.0623707	1	3	0.000539	0.000552	0.976449	1
red	pyridoxal_kinase_activity	GO:0008478	5	7	0.001035	0.000524	1.97519	0.106867	6	0.001035	1.25759	0.670722	5	0	1.99917	0.0623707	1	4	0.000539	0.000737	0.731343	1
non-red	peptidyl-histidine_modification	GO:0018202	5	7	0.001035	0.000524	1.97519	0.106867	5	0.001035	1.50875	0.174857	5	0	1.99917	0.0623707	2	4	0.001079	0.000737	1.46404	0.609768
red	'de_novo'_NAD_biosynthetic_process_from_tryptophan	GO:0034354	5	7	0.001035	0.000524	1.97519	0.106867	6	0.001035	1.25759	0.670722	4	1	1.59934	0.374741	3	5	0.001618	0.000921	1.75679	0.345658
non-red	NADH_metabolic_process	GO:0006734	5	7	0.001035	0.000524	1.97519	0.106867	5	0.001035	1.50875	0.174857	4	1	1.59934	0.374741	not in NEWFAM	not in NEWFAM	not in NEWFAM	not in NEWFAM	not in NEWFAM	not in NEWFAM
non-red	D-tagatose_6-phosphate_catabolic_process	GO:2001059	5	7	0.001035	0.000524	1.97519	0.106867	6	0.001035	1.25759	0.670722					1	1	0.000539	0.000184	2.92935	0.341374
red	D-tagatose_6-phosphate_metabolic_process	GO:2001058	5	7	0.001035	0.000524	1.97519	0.106867	6	0.001035	1.25759	0.670722					1	1	0.000539	0.000184	2.92935	0.341374
non-red	NADH_binding	GO:0070404	5	7	0.001035	0.000524	1.97519	0.106867	7	0.001035	1.07812	1	4	1	1.59934	0.374741	1	1	0.000539	0.000184	2.92935	0.341374
non-red	regulation_of_protein_kinase_B_signaling	GO:0051896	5	7	0.001035	0.000524	1.97519	0.106867	6	0.001035	1.25759	0.670722	2	3	0.799669	0.687241	2	4	0.001079	0.000737	1.46404	0.609768
red	negative_regulation_of_DNA_replication	GO:0008156	5	7	0.001035	0.000524	1.97519	0.106867	5	0.001035	1.50875	0.174857	5	0	1.99917	0.0623707	3	5	0.001618	0.000921	1.75679	0.345658
red	cell_morphogenesis_involved_in_differentiation	GO:0000904	5	7	0.001035	0.000524	1.97519	0.106867	5	0.001035	1.50875	0.174857	1	4	0.399834	0.218362	2	4	0.001079	0.000737	1.46404	0.609768
non-red	tyrosine_catabolic_process	GO:0006572	5	7	0.001035	0.000524	1.97519	0.106867	7	0.001035	1.07812	1	4	1	1.59934	0.374741	1	3	0.000539	0.000552	0.976449	1
non-red	leukocyte_cell-cell_adhesion	GO:0007159	5	7	0.001035	0.000524	1.97519	0.106867	5	0.001035	1.50875	0.174857					not in NEWFAM	not in NEWFAM	not in NEWFAM	not in NEWFAM	not in NEWFAM	not in NEWFAM
non-red	endoplasmic_reticulum_unfolded_protein_response	GO:0030968	5	7	0.001035	0.000524	1.97519	0.106867	5	0.001035	1.50875	0.174857	3	2	1.1995	1	2	3	0.001079	0.000552	1.95471	0.270004
non-red	dimethylallyltranstransferase_activity	GO:0004161	5	7	0.001035	0.000524	1.97519	0.106867	6	0.001035	1.25759	0.670722	4	1	1.59934	0.374741	not in NEWFAM	not in NEWFAM	not in NEWFAM	not in NEWFAM	not in NEWFAM	not in NEWFAM
non-red	adenylosuccinate_synthase_activity	GO:0004019	5	7	0.001035	0.000524	1.97519	0.106867	6	0.001035	1.25759	0.670722	5	0	1.99917	0.0623707	not in NEWFAM	not in NEWFAM	not in NEWFAM	not in NEWFAM	not in NEWFAM	not in NEWFAM
non-red	AMP_binding	GO:0016208	5	7	0.001035	0.000524	1.97519	0.106867	6	0.001035	1.25759	0.670722	3	2	1.1995	1	4	6	0.002157	0.001105	1.95204	0.189657
red	superoxide_dismutase_activity	GO:0004784	14	27	0.002899	0.002022	1.43373	0.108252	23	0.002899	0.918859	0.659512	2	12	0.285596	0.00728789	4	9	0.002157	0.001657	1.30175	0.501406
non-red	regulation_of_cell_division	GO:0051302	14	27	0.002899	0.002022	1.43373	0.108252	16	0.002899	1.32073	0.108998	7	7	0.999586	1	8	21	0.004315	0.003867	1.11585	0.818076
non-red	G-protein_coupled_receptor_signaling_pathway	GO:0007186	10	42	0.00207	0.003145	0.658188	0.108338	14	0.00207	1.07812	0.784276	1	9	0.199917	0.0116139	6	22	0.003236	0.004051	0.798815	0.653471
non-red	acid-amino_acid_ligase_activity	GO:0016881	42	95	0.008696	0.007115	1.22221	0.108349	47	0.008696	1.34884	0.000498651	15	27	0.71399	0.064742	20	41	0.010787	0.007549	1.42893	0.0673054
non-red	rRNA_metabolic_process	GO:0016072	31	108	0.006418	0.008088	0.793521	0.108622	36	0.006418	1.29972	0.0122223	11	20	0.709384	0.108935	18	56	0.009709	0.010311	0.941616	0.887463
red	ribonucleotide_binding	GO:0032553	590	1551	0.122153	0.116154	1.05165	0.109127	836	0.122153	1.06518	0.00510923	315	275	1.06736	0.0865394	226	672	0.121899	0.123734	0.98517	0.794351
red	tetrahydrofolate_metabolic_process	GO:0046653	24	51	0.004969	0.003819	1.30113	0.10988	34	0.004969	1.06539	0.717082	10	14	0.832988	0.423046	8	20	0.004315	0.003683	1.1716	0.638305
red	NAD_biosynthetic_process	GO:0009435	24	51	0.004969	0.003819	1.30113	0.10988	37	0.004969	0.979113	0.862663	18	6	1.49938	0.0223281	10	27	0.005394	0.004971	1.08509	0.839116
non-red	aminopeptidase_activity	GO:0004177	23	84	0.004762	0.006291	0.756954	0.110281	52	0.004762	0.667601	0.00109709	11	12	0.956126	0.838385	13	36	0.007012	0.006629	1.05778	0.860362
red	positive_regulation_of_hydrolase_activity	GO:0051345	16	61	0.003313	0.004568	0.725263	0.110719	23	0.003313	1.05008	0.828163	4	12	0.499793	0.0486054	14	52	0.007551	0.009575	0.788616	0.305844
red	negative_regulation_of_macromolecule_metabolic_process	GO:0010605	80	191	0.016563	0.014304	1.15793	0.110961	106	0.016563	1.13913	0.0488505	45	35	1.12453	0.310261	44	117	0.023732	0.021543	1.10161	0.431331
red	membrane_organization	GO:0061024	16	62	0.003313	0.004643	0.713547	0.111093	23	0.003313	1.05008	0.828163	6	10	0.74969	0.331343	11	35	0.005933	0.006444	0.920701	0.858659
non-red	cellular_metabolic_compound_salvage	GO:0043094	43	97	0.008903	0.007264	1.22563	0.111119	75	0.008903	0.865377	0.110589	28	15	1.30179	0.0647976	8	29	0.004315	0.00534	0.808052	0.55789
non-red	rRNA_modification	GO:0000154	13	52	0.002692	0.003894	0.69132	0.111276	14	0.002692	1.40208	0.0443135	3	10	0.461347	0.0569687	8	26	0.004315	0.004787	0.9014	0.837157
red	mRNA_processing	GO:0006397	13	52	0.002692	0.003894	0.69132	0.111276	18	0.002692	1.09032	0.803625	6	7	0.922695	0.79018	8	27	0.004315	0.004971	0.868035	0.689032
red	protein_carboxyl_O-methyltransferase_activity	GO:0051998	1	11	0.000207	0.000824	0.251214	0.111285	2	0.000207	0.755474	1					1	4	0.000539	0.000737	0.731343	1
red	dUMP_metabolic_process	GO:0046078	1	11	0.000207	0.000824	0.251214	0.111285	10	0.000207	0.150875	0.000391656	1	0	1.99917	1	1	4	0.000539	0.000737	0.731343	1
non-red	solute:cation_symporter_activity	GO:0015294	1	11	0.000207	0.000824	0.251214	0.111285	3	0.000207	0.502427	0.264733					1	5	0.000539	0.000921	0.585233	0.666897
non-red	regulation_of_translational_termination	GO:0006449	1	11	0.000207	0.000824	0.251214	0.111285	3	0.000207	0.502427	0.264733	1	0	1.99917	1	not in NEWFAM	not in NEWFAM	not in NEWFAM	not in NEWFAM	not in NEWFAM	not in NEWFAM
non-red	response_to_purine-containing_compound	GO:0014074	1	11	0.000207	0.000824	0.251214	0.111285	3	0.000207	0.502427	0.264733					1	7	0.000539	0.001289	0.418154	0.434379
red	negative_regulation_of_coagulation	GO:0050819	1	11	0.000207	0.000824	0.251214	0.111285	1	0.000207	1.51095	1					2	10	0.001079	0.001841	0.586095	0.510148
non-red	carboxyl-O-methyltransferase_activity	GO:0010340	1	11	0.000207	0.000824	0.251214	0.111285	2	0.000207	0.755474	1					1	4	0.000539	0.000737	0.731343	1
non-red	cilium	GO:0005929	1	11	0.000207	0.000824	0.251214	0.111285	3	0.000207	0.502427	0.264733					5	9	0.002697	0.001657	1.62764	0.289207
non-red	RNA-DNA_hybrid_ribonuclease_activity	GO:0004523	1	11	0.000207	0.000824	0.251214	0.111285	1	0.000207	1.51095	1					1	3	0.000539	0.000552	0.976449	1
red	pectin_metabolic_process	GO:0045488	1	11	0.000207	0.000824	0.251214	0.111285	2	0.000207	0.755474	1					1	4	0.000539	0.000737	0.731343	1
non-red	cellulose_binding	GO:0030248	1	11	0.000207	0.000824	0.251214	0.111285	2	0.000207	0.755474	1					1	3	0.000539	0.000552	0.976449	1
non-red	ornithine_carbamoyltransferase_activity	GO:0004585	1	11	0.000207	0.000824	0.251214	0.111285	10	0.000207	0.150875	0.000391656					1	4	0.000539	0.000737	0.731343	1
non-red	dUMP_biosynthetic_process	GO:0006226	1	11	0.000207	0.000824	0.251214	0.111285	10	0.000207	0.150875	0.000391656	1	0	1.99917	1	not in NEWFAM	not in NEWFAM	not in NEWFAM	not in NEWFAM	not in NEWFAM	not in NEWFAM
red	translation_termination_factor_activity	GO:0008079	1	11	0.000207	0.000824	0.251214	0.111285	2	0.000207	0.755474	1					1	5	0.000539	0.000921	0.585233	0.666897
non-red	negative_regulation_of_angiogenesis	GO:0016525	1	11	0.000207	0.000824	0.251214	0.111285	2	0.000207	0.755474	1	1	0	1.99917	1	1	8	0.000539	0.001473	0.36592	0.278299
red	exodeoxyribonuclease_activity,_producing_5'-phosphomonoesters	GO:0016895	1	11	0.000207	0.000824	0.251214	0.111285	2	0.000207	0.755474	1					2	4	0.001079	0.000737	1.46404	0.609768
non-red	positive_regulation_of_cellular_catabolic_process	GO:0031331	1	11	0.000207	0.000824	0.251214	0.111285	2	0.000207	0.755474	1	1	0	1.99917	1	1	5	0.000539	0.000921	0.585233	0.666897
red	galacturonan_metabolic_process	GO:0010393	1	11	0.000207	0.000824	0.251214	0.111285	2	0.000207	0.755474	1					1	4	0.000539	0.000737	0.731343	1
non-red	exodeoxyribonuclease_activity	GO:0004529	1	11	0.000207	0.000824	0.251214	0.111285	2	0.000207	0.755474	1					2	4	0.001079	0.000737	1.46404	0.609768
red	guanylyltransferase_activity	GO:0070568	1	11	0.000207	0.000824	0.251214	0.111285	5	0.000207	0.301749	0.0472736					1	5	0.000539	0.000921	0.585233	0.666897
red	drug_transmembrane_transport	GO:0006855	1	11	0.000207	0.000824	0.251214	0.111285	6	0.000207	0.251519	0.01883					not in NEWFAM	not in NEWFAM	not in NEWFAM	not in NEWFAM	not in NEWFAM	not in NEWFAM
red	drug_transmembrane_transporter_activity	GO:0015238	1	11	0.000207	0.000824	0.251214	0.111285	5	0.000207	0.301749	0.0472736					not in NEWFAM	not in NEWFAM	not in NEWFAM	not in NEWFAM	not in NEWFAM	not in NEWFAM
non-red	protein-cofactor_linkage	GO:0018065	1	11	0.000207	0.000824	0.251214	0.111285	1	0.000207	1.51095	1	1	0	1.99917	1	not in NEWFAM	not in NEWFAM	not in NEWFAM	not in NEWFAM	not in NEWFAM	not in NEWFAM
red	drug_transporter_activity	GO:0090484	1	11	0.000207	0.000824	0.251214	0.111285	5	0.000207	0.301749	0.0472736					not in NEWFAM	not in NEWFAM	not in NEWFAM	not in NEWFAM	not in NEWFAM	not in NEWFAM
non-red	phosphatidylinositol_phosphate_binding	GO:1901981	1	11	0.000207	0.000824	0.251214	0.111285	2	0.000207	0.755474	1	1	0	1.99917	1	1	9	0.000539	0.001657	0.325287	0.179335
red	negative_regulation_of_immune_response	GO:0050777	1	11	0.000207	0.000824	0.251214	0.111285	4	0.000207	0.377049	0.114742	1	0	1.99917	1	not in NEWFAM	not in NEWFAM	not in NEWFAM	not in NEWFAM	not in NEWFAM	not in NEWFAM
red	multicellular_organismal_process	GO:0032501	72	231	0.014907	0.017299	0.861726	0.112663	98	0.014907	1.1089	0.133536	28	44	0.777456	0.0583883	46	143	0.024811	0.02633	0.942309	0.655612
non-red	glutamine_metabolic_process	GO:0006541	8	35	0.001656	0.002621	0.63182	0.114243	21	0.001656	0.5748	0.00960683	5	3	1.24948	0.726336	10	27	0.005394	0.004971	1.08509	0.839116
red	'de_novo'_IMP_biosynthetic_process	GO:0006189	29	63	0.006004	0.004718	1.27257	0.114751	48	0.006004	0.911908	0.443913	12	17	0.827244	0.359989	6	25	0.003236	0.004603	0.70302	0.397916
red	nuclear_division	GO:0000280	4	21	0.000828	0.001573	0.526383	0.115762	7	0.000828	0.8625	0.694573	1	3	0.499793	0.374638	2	15	0.001079	0.002762	0.390659	0.105903
red	small_GTPase_binding	GO:0031267	4	21	0.000828	0.001573	0.526383	0.115762	6	0.000828	1.00608	1					2	11	0.001079	0.002025	0.53284	0.3513
non-red	platelet_activation	GO:0030168	4	21	0.000828	0.001573	0.526383	0.115762	7	0.000828	0.8625	0.694573	2	2	0.999586	1	5	17	0.002697	0.00313	0.861661	0.801539
red	archaeal_or_bacterial-type_flagellum-dependent_cell_motility	GO:0097588	4	21	0.000828	0.001573	0.526383	0.115762	5	0.000828	1.207	0.668698	3	1	1.49938	0.624845	4	11	0.002157	0.002025	1.06519	1
red	Ras_GTPase_binding	GO:0017016	4	21	0.000828	0.001573	0.526383	0.115762	6	0.000828	1.00608	1					2	11	0.001079	0.002025	0.53284	0.3513
red	pyrimidine_ribonucleoside_triphosphate_metabolic_process	GO:0009208	4	21	0.000828	0.001573	0.526383	0.115762	19	0.000828	0.317728	6.98e-05					2	14	0.001079	0.002578	0.418542	0.159734
non-red	regulation_of_anion_transport	GO:0044070	4	21	0.000828	0.001573	0.526383	0.115762	7	0.000828	0.8625	0.694573	2	2	0.999586	1	2	8	0.001079	0.001473	0.732519	0.72369
non-red	cilium_or_flagellum-dependent_cell_motility	GO:0001539	4	21	0.000828	0.001573	0.526383	0.115762	5	0.000828	1.207	0.668698	3	1	1.49938	0.624845	4	11	0.002157	0.002025	1.06519	1
non-red	regulation_of_cellular_localization	GO:0060341	24	86	0.004969	0.006441	0.771464	0.115949	30	0.004969	1.20753	0.12438	12	12	0.999586	1	17	57	0.009169	0.010495	0.873654	0.575006
red	IMP_metabolic_process	GO:0046040	34	75	0.007039	0.005617	1.25316	0.116582	59	0.007039	0.869764	0.167977	16	18	0.940787	0.734891	8	30	0.004315	0.005524	0.781137	0.444997
non-red	GTPase_binding	GO:0051020	4	22	0.000828	0.001648	0.502427	0.117649	6	0.000828	1.00608	1					2	11	0.001079	0.002025	0.53284	0.3513
red	negative_regulation_of_kinase_activity	GO:0033673	4	22	0.000828	0.001648	0.502427	0.117649	8	0.000828	0.754786	0.455322					2	18	0.001079	0.003314	0.325588	0.0450775
red	DNA-directed_RNA_polymerase_activity	GO:0003899	4	22	0.000828	0.001648	0.502427	0.117649	5	0.000828	1.207	0.668698	3	1	1.49938	0.624845	4	13	0.002157	0.002394	0.901003	1
non-red	cellular_response_to_abiotic_stimulus	GO:0071214	6	28	0.001242	0.002097	0.592275	0.117716	10	0.001242	0.905248	0.741414	3	3	0.999586	1	8	18	0.004315	0.003314	1.30205	0.455242
red	detection_of_light_stimulus	GO:0009583	6	28	0.001242	0.002097	0.592275	0.117716	12	0.001242	0.754557	0.236638	4	2	1.33278	0.687306	7	18	0.003776	0.003314	1.13941	0.629436
red	cellular_protein_complex_disassembly	GO:0043624	6	28	0.001242	0.002097	0.592275	0.117716	7	0.001242	1.29375	0.435303	2	4	0.666391	0.452688	4	10	0.002157	0.001841	1.17165	0.743143
non-red	peptidyl-proline_modification	GO:0018208	6	28	0.001242	0.002097	0.592275	0.117716	6	0.001242	1.50911	0.103331	5	1	1.66598	0.218459	5	14	0.002697	0.002578	1.04616	1
non-red	regulation_of_cell_adhesion	GO:0030155	6	29	0.001242	0.002172	0.571823	0.119776	9	0.001242	1.00567	1	3	3	0.999586	1	3	15	0.001618	0.002762	0.585807	0.290122
non-red	DNA_polymerase_activity	GO:0034061	11	45	0.002277	0.00337	0.675668	0.120073	15	0.002277	1.10641	0.785596	2	9	0.363486	0.0383022	5	21	0.002697	0.003867	0.69744	0.365998
red	positive_regulation_of_cell_differentiation	GO:0045597	11	45	0.002277	0.00337	0.675668	0.120073	14	0.002277	1.18594	0.407804	5	6	0.908715	0.774087	7	26	0.003776	0.004787	0.788803	0.536706
red	positive_regulation_of_cellular_biosynthetic_process	GO:0031328	29	101	0.006004	0.007564	0.79376	0.120364	40	0.006004	1.09422	0.503013	19	10	1.3098	0.134871	18	54	0.009709	0.009943	0.976466	1
red	purine_nucleotide_biosynthetic_process	GO:0006164	76	182	0.015735	0.01363	1.15444	0.120462	134	0.015735	0.856047	0.0210134	36	40	0.946976	0.646073	27	80	0.014563	0.01473	0.988663	1
non-red	protein_tetramerization	GO:0051262	14	55	0.002899	0.004119	0.703812	0.121176	54	0.002899	0.391387	1.63e-09	2	12	0.285596	0.00728789	13	32	0.007012	0.005892	1.19009	0.457244
non-red	monocarboxylic_acid_binding	GO:0033293	14	55	0.002899	0.004119	0.703812	0.121176	18	0.002899	1.17416	0.454324	5	9	0.71399	0.300897	10	20	0.005394	0.003683	1.46457	0.157071
non-red	response_to_drug	GO:0042493	14	55	0.002899	0.004119	0.703812	0.121176	24	0.002899	0.88062	0.396575	7	7	0.999586	1	10	38	0.005394	0.006997	0.770902	0.391141
non-red	metal_ion_transmembrane_transporter_activity	GO:0046873	21	77	0.004348	0.005766	0.754076	0.121672	47	0.004348	0.674422	0.00284136	12	9	1.14238	0.662926	10	41	0.005394	0.007549	0.714532	0.24662
non-red	cytosol	GO:0005829	203	515	0.042029	0.038568	1.08974	0.122781	304	0.042029	1.00787	0.901405	113	90	1.11284	0.114459	117	334	0.063107	0.061499	1.02615	0.721138
red	N-acyltransferase_activity	GO:0016410	70	167	0.014493	0.012507	1.15879	0.124029	94	0.014493	1.12401	0.0996417	35	35	0.999586	1	7	29	0.003776	0.00534	0.707116	0.327305
red	folic_acid-containing_compound_biosynthetic_process	GO:0009396	26	56	0.005383	0.004194	1.2835	0.125057	35	0.005383	1.12122	0.372936	10	16	0.768912	0.24636	7	18	0.003776	0.003314	1.13941	0.629436
red	regulation_of_phosphorylation	GO:0042325	30	104	0.006211	0.007789	0.797407	0.125199	40	0.006211	1.13195	0.314252	11	19	0.73303	0.148221	23	72	0.012406	0.013257	0.935807	0.802575
red	adenyl_nucleotide_binding	GO:0030554	486	1274	0.100621	0.095409	1.05463	0.125395	697	0.100621	1.05241	0.0431792	255	231	1.04895	0.27129	196	577	0.105717	0.106242	0.995058	0.962971
non-red	regulation_of_cell_proliferation	GO:0042127	30	105	0.006211	0.007863	0.789902	0.125679	41	0.006211	1.10437	0.409643	12	18	0.799669	0.279387	12	51	0.006472	0.009391	0.68917	0.13709
non-red	positive_regulation_of_catalytic_activity	GO:0043085	35	119	0.007246	0.008912	0.813061	0.126423	49	0.007246	1.07795	0.54465	11	24	0.628311	0.0281983	32	93	0.01726	0.017124	1.00794	1
red	cell_communication	GO:0007154	26	92	0.005383	0.00689	0.781277	0.127458	43	0.005383	0.912682	0.422102	12	14	0.922695	0.700241	24	61	0.012945	0.011232	1.15251	0.415882
red	purine-containing_compound_catabolic_process	GO:0072523	72	230	0.014907	0.017225	0.865428	0.128012	102	0.014907	1.06539	0.399271	35	37	0.97182	0.81369	38	114	0.020496	0.020991	0.976418	0.920612
red	amino_sugar_catabolic_process	GO:0046348	9	38	0.001863	0.002846	0.654603	0.128502	12	0.001863	1.13183	0.761467	4	5	0.888521	0.7536	8	24	0.004315	0.004419	0.976465	1
non-red	nucleobase_catabolic_process	GO:0046113	12	23	0.002484	0.001722	1.44251	0.128981	20	0.002484	0.905578	0.636666	11	1	1.83258	0.0062878	9	17	0.004854	0.00313	1.5508	0.124167
non-red	cell_septum_assembly	GO:0090529	12	23	0.002484	0.001722	1.44251	0.128981	14	0.002484	1.29375	0.160967	5	7	0.832988	0.580453	5	9	0.002697	0.001657	1.62764	0.289207
red	barrier_septum_assembly	GO:0000917	12	23	0.002484	0.001722	1.44251	0.128981	14	0.002484	1.29375	0.160967	5	7	0.832988	0.580453	5	9	0.002697	0.001657	1.62764	0.289207
red	proline_biosynthetic_process	GO:0006561	12	23	0.002484	0.001722	1.44251	0.128981	20	0.002484	0.905578	0.636666	10	2	1.66598	0.0383411	4	10	0.002157	0.001841	1.17165	0.743143
red	catechol-containing_compound_metabolic_process	GO:0009712	15	30	0.003106	0.002247	1.38229	0.129051	23	0.003106	0.984469	1	9	6	1.1995	0.606669	6	12	0.003236	0.00221	1.46425	0.359925
red	endonuclease_activity,_active_with_either_ribo-_or_deoxyribonucleic_acids_and_producing_3'-phosphomonoesters	GO:0016894	15	30	0.003106	0.002247	1.38229	0.129051	15	0.003106	1.50923	0.00407024	4	11	0.533113	0.0762699	11	18	0.005933	0.003314	1.79028	0.0228546
non-red	diphosphate-fructose-6-phosphate_1-phosphotransferase_activity	GO:0047334	2	2	0.000414	0.00015	2.76	0.130822	2	0.000414	1.51095	0.552785	2	0	1.99917	0.499897	1	1	0.000539	0.000184	2.92935	0.341374
non-red	hexulose-6-phosphate_synthase_activity	GO:0043801	2	2	0.000414	0.00015	2.76	0.130822	2	0.000414	1.51095	0.552785					not in NEWFAM	not in NEWFAM	not in NEWFAM	not in NEWFAM	not in NEWFAM	not in NEWFAM
non-red	metallodipeptidase_activity	GO:0070573	2	2	0.000414	0.00015	2.76	0.130822	2	0.000414	1.51095	0.552785	2	0	1.99917	0.499897	2	2	0.001079	0.000368	2.93207	0.116495
non-red	actin_filament_capping	GO:0051693	2	2	0.000414	0.00015	2.76	0.130822	2	0.000414	1.51095	0.552785					2	2	0.001079	0.000368	2.93207	0.116495
non-red	negative_regulation_of_oxidoreductase_activity	GO:0051354	2	2	0.000414	0.00015	2.76	0.130822	2	0.000414	1.51095	0.552785					not in NEWFAM	not in NEWFAM	not in NEWFAM	not in NEWFAM	not in NEWFAM	not in NEWFAM
red	cellular_lipid_biosynthetic_process	GO:0097384	2	2	0.000414	0.00015	2.76	0.130822	2	0.000414	1.51095	0.552785	2	0	1.99917	0.499897	1	1	0.000539	0.000184	2.92935	0.341374
non-red	trivalent_inorganic_anion_homeostasis	GO:0072506	2	2	0.000414	0.00015	2.76	0.130822	2	0.000414	1.51095	0.552785					not in NEWFAM	not in NEWFAM	not in NEWFAM	not in NEWFAM	not in NEWFAM	not in NEWFAM
non-red	pyridine_nucleotide_catabolic_process	GO:0019364	2	2	0.000414	0.00015	2.76	0.130822	2	0.000414	1.51095	0.552785	2	0	1.99917	0.499897	not in NEWFAM	not in NEWFAM	not in NEWFAM	not in NEWFAM	not in NEWFAM	not in NEWFAM
non-red	methionine-oxo-acid_transaminase_activity	GO:0010326	2	2	0.000414	0.00015	2.76	0.130822	2	0.000414	1.51095	0.552785	2	0	1.99917	0.499897	not in NEWFAM	not in NEWFAM	not in NEWFAM	not in NEWFAM	not in NEWFAM	not in NEWFAM
non-red	positive_regulation_of_T_cell_chemotaxis	GO:0010820	2	2	0.000414	0.00015	2.76	0.130822	2	0.000414	1.51095	0.552785					1	1	0.000539	0.000184	2.92935	0.341374
non-red	aromatic-amino-acid:2-oxoglutarate_aminotransferase_activity	GO:0008793	2	2	0.000414	0.00015	2.76	0.130822	2	0.000414	1.51095	0.552785	2	0	1.99917	0.499897	not in NEWFAM	not in NEWFAM	not in NEWFAM	not in NEWFAM	not in NEWFAM	not in NEWFAM
non-red	body_morphogenesis	GO:0010171	2	2	0.000414	0.00015	2.76	0.130822	2	0.000414	1.51095	0.552785	1	1	0.999586	1	1	1	0.000539	0.000184	2.92935	0.341374
red	formation_of_primary_germ_layer	GO:0001704	2	2	0.000414	0.00015	2.76	0.130822	2	0.000414	1.51095	0.552785	1	1	0.999586	1	1	1	0.000539	0.000184	2.92935	0.341374
non-red	xylan_alpha-1,2-glucuronosidase_activity	GO:0033939	2	2	0.000414	0.00015	2.76	0.130822	2	0.000414	1.51095	0.552785	1	1	0.999586	1	1	1	0.000539	0.000184	2.92935	0.341374
non-red	1-deoxy-D-xylulose_5-phosphate_metabolic_process	GO:0052863	2	2	0.000414	0.00015	2.76	0.130822	2	0.000414	1.51095	0.552785	2	0	1.99917	0.499897	not in NEWFAM	not in NEWFAM	not in NEWFAM	not in NEWFAM	not in NEWFAM	not in NEWFAM
non-red	dolichol-linked_oligosaccharide_biosynthetic_process	GO:0006488	2	2	0.000414	0.00015	2.76	0.130822	2	0.000414	1.51095	0.552785	1	1	0.999586	1	not in NEWFAM	not in NEWFAM	not in NEWFAM	not in NEWFAM	not in NEWFAM	not in NEWFAM
non-red	positive_regulation_of_p38MAPK_cascade	GO:1900745	2	2	0.000414	0.00015	2.76	0.130822	2	0.000414	1.51095	0.552785	1	1	0.999586	1	2	3	0.001079	0.000552	1.95471	0.270004
non-red	leukocyte_aggregation	GO:0070486	2	2	0.000414	0.00015	2.76	0.130822	2	0.000414	1.51095	0.552785					not in NEWFAM	not in NEWFAM	not in NEWFAM	not in NEWFAM	not in NEWFAM	not in NEWFAM
red	aspartate_dehydrogenase_activity	GO:0033735	2	2	0.000414	0.00015	2.76	0.130822	2	0.000414	1.51095	0.552785	2	0	1.99917	0.499897	not in NEWFAM	not in NEWFAM	not in NEWFAM	not in NEWFAM	not in NEWFAM	not in NEWFAM
non-red	pyruvate_dehydrogenase_complex	GO:0045254	2	2	0.000414	0.00015	2.76	0.130822	2	0.000414	1.51095	0.552785	2	0	1.99917	0.499897	1	1	0.000539	0.000184	2.92935	0.341374
non-red	C-palmitoyltransferase_activity	GO:0016454	2	2	0.000414	0.00015	2.76	0.130822	2	0.000414	1.51095	0.552785	2	0	1.99917	0.499897	not in NEWFAM	not in NEWFAM	not in NEWFAM	not in NEWFAM	not in NEWFAM	not in NEWFAM
non-red	propanediol_metabolic_process	GO:0051143	2	2	0.000414	0.00015	2.76	0.130822	2	0.000414	1.51095	0.552785	1	1	0.999586	1	not in NEWFAM	not in NEWFAM	not in NEWFAM	not in NEWFAM	not in NEWFAM	not in NEWFAM
non-red	novobiocin_metabolic_process	GO:0043641	2	2	0.000414	0.00015	2.76	0.130822	2	0.000414	1.51095	0.552785	1	1	0.999586	1	1	1	0.000539	0.000184	2.92935	0.341374
non-red	homoserine_biosynthetic_process	GO:0009090	2	2	0.000414	0.00015	2.76	0.130822	2	0.000414	1.51095	0.552785	2	0	1.99917	0.499897	not in NEWFAM	not in NEWFAM	not in NEWFAM	not in NEWFAM	not in NEWFAM	not in NEWFAM
non-red	regulation_of_Notch_signaling_pathway	GO:0008593	2	2	0.000414	0.00015	2.76	0.130822	2	0.000414	1.51095	0.552785	2	0	1.99917	0.499897	1	2	0.000539	0.000368	1.46467	1
non-red	ADP-sugar_diphosphatase_activity	GO:0019144	2	2	0.000414	0.00015	2.76	0.130822	2	0.000414	1.51095	0.552785	2	0	1.99917	0.499897	1	1	0.000539	0.000184	2.92935	0.341374
red	cellular_phosphate_ion_homeostasis	GO:0030643	2	2	0.000414	0.00015	2.76	0.130822	2	0.000414	1.51095	0.552785					not in NEWFAM	not in NEWFAM	not in NEWFAM	not in NEWFAM	not in NEWFAM	not in NEWFAM
non-red	mast_cell_activation	GO:0045576	2	2	0.000414	0.00015	2.76	0.130822	2	0.000414	1.51095	0.552785	1	1	0.999586	1	1	2	0.000539	0.000368	1.46467	1
non-red	coenzyme_F420_binding	GO:0070967	2	2	0.000414	0.00015	2.76	0.130822	2	0.000414	1.51095	0.552785	1	1	0.999586	1	not in NEWFAM	not in NEWFAM	not in NEWFAM	not in NEWFAM	not in NEWFAM	not in NEWFAM
red	NADP_catabolic_process	GO:0006742	2	2	0.000414	0.00015	2.76	0.130822	2	0.000414	1.51095	0.552785	2	0	1.99917	0.499897	not in NEWFAM	not in NEWFAM	not in NEWFAM	not in NEWFAM	not in NEWFAM	not in NEWFAM
non-red	kynureninase_activity	GO:0030429	2	2	0.000414	0.00015	2.76	0.130822	2	0.000414	1.51095	0.552785	2	0	1.99917	0.499897	1	1	0.000539	0.000184	2.92935	0.341374
non-red	superoxide_dismutase_copper_chaperone_activity	GO:0016532	2	2	0.000414	0.00015	2.76	0.130822	2	0.000414	1.51095	0.552785					1	1	0.000539	0.000184	2.92935	0.341374
non-red	O-phosphoserine_sulfhydrylase_activity	GO:0033847	2	2	0.000414	0.00015	2.76	0.130822	2	0.000414	1.51095	0.552785	2	0	1.99917	0.499897	not in NEWFAM	not in NEWFAM	not in NEWFAM	not in NEWFAM	not in NEWFAM	not in NEWFAM
non-red	pyrimidine_nucleotide_binding	GO:0019103	2	2	0.000414	0.00015	2.76	0.130822	2	0.000414	1.51095	0.552785	2	0	1.99917	0.499897	1	1	0.000539	0.000184	2.92935	0.341374
red	pyruvate_dehydrogenase_activity	GO:0004738	2	2	0.000414	0.00015	2.76	0.130822	2	0.000414	1.51095	0.552785	2	0	1.99917	0.499897	1	1	0.000539	0.000184	2.92935	0.341374
non-red	allantoin_biosynthetic_process	GO:0019428	2	2	0.000414	0.00015	2.76	0.130822	2	0.000414	1.51095	0.552785					1	1	0.000539	0.000184	2.92935	0.341374
non-red	branching_involved_in_labyrinthine_layer_morphogenesis	GO:0060670	2	2	0.000414	0.00015	2.76	0.130822	2	0.000414	1.51095	0.552785	2	0	1.99917	0.499897	1	1	0.000539	0.000184	2.92935	0.341374
non-red	ethanol:cytochrome_c_oxidoreductase_activity	GO:0052935	2	2	0.000414	0.00015	2.76	0.130822	2	0.000414	1.51095	0.552785					1	1	0.000539	0.000184	2.92935	0.341374
red	appendage_morphogenesis	GO:0035107	2	2	0.000414	0.00015	2.76	0.130822	2	0.000414	1.51095	0.552785					1	1	0.000539	0.000184	2.92935	0.341374
red	1-deoxy-D-xylulose-5-phosphate_synthase_activity	GO:0008661	2	2	0.000414	0.00015	2.76	0.130822	2	0.000414	1.51095	0.552785	2	0	1.99917	0.499897	not in NEWFAM	not in NEWFAM	not in NEWFAM	not in NEWFAM	not in NEWFAM	not in NEWFAM
non-red	ornithine-oxo-acid_transaminase_activity	GO:0004587	2	2	0.000414	0.00015	2.76	0.130822	2	0.000414	1.51095	0.552785	2	0	1.99917	0.499897	not in NEWFAM	not in NEWFAM	not in NEWFAM	not in NEWFAM	not in NEWFAM	not in NEWFAM
non-red	primary_root_development	GO:0080022	2	2	0.000414	0.00015	2.76	0.130822	2	0.000414	1.51095	0.552785	2	0	1.99917	0.499897	not in NEWFAM	not in NEWFAM	not in NEWFAM	not in NEWFAM	not in NEWFAM	not in NEWFAM
non-red	oxidoreductase_activity,_acting_on_CH_or_CH2_groups,_with_an_iron-sulfur_protein_as_acceptor	GO:0052592	2	2	0.000414	0.00015	2.76	0.130822	2	0.000414	1.51095	0.552785	2	0	1.99917	0.499897	2	2	0.001079	0.000368	2.93207	0.116495
red	regulation_of_p38MAPK_cascade	GO:1900744	2	2	0.000414	0.00015	2.76	0.130822	2	0.000414	1.51095	0.552785	1	1	0.999586	1	2	3	0.001079	0.000552	1.95471	0.270004
non-red	oxidoreductase_activity,_acting_on_the_CH-NH2_group_of_donors,_disulfide_as_acceptor	GO:0016642	2	2	0.000414	0.00015	2.76	0.130822	2	0.000414	1.51095	0.552785	2	0	1.99917	0.499897	1	1	0.000539	0.000184	2.92935	0.341374
non-red	negative_regulation_of_fat_cell_differentiation	GO:0045599	2	2	0.000414	0.00015	2.76	0.130822	2	0.000414	1.51095	0.552785	1	1	0.999586	1	2	2	0.001079	0.000368	2.93207	0.116495
non-red	repressing_transcription_factor_binding	GO:0070491	2	2	0.000414	0.00015	2.76	0.130822	2	0.000414	1.51095	0.552785	1	1	0.999586	1	not in NEWFAM	not in NEWFAM	not in NEWFAM	not in NEWFAM	not in NEWFAM	not in NEWFAM
non-red	nor-spermidine_metabolic_process	GO:0046204	2	2	0.000414	0.00015	2.76	0.130822	2	0.000414	1.51095	0.552785	2	0	1.99917	0.499897	not in NEWFAM	not in NEWFAM	not in NEWFAM	not in NEWFAM	not in NEWFAM	not in NEWFAM
non-red	2-methylcitrate_dehydratase_activity	GO:0047547	2	2	0.000414	0.00015	2.76	0.130822	2	0.000414	1.51095	0.552785	2	0	1.99917	0.499897	1	1	0.000539	0.000184	2.92935	0.341374
non-red	regulation_of_vasculogenesis	GO:2001212	2	2	0.000414	0.00015	2.76	0.130822	2	0.000414	1.51095	0.552785	2	0	1.99917	0.499897	2	3	0.001079	0.000552	1.95471	0.270004
non-red	polyphosphate_kinase_complex	GO:0009358	2	2	0.000414	0.00015	2.76	0.130822	2	0.000414	1.51095	0.552785	2	0	1.99917	0.499897	1	1	0.000539	0.000184	2.92935	0.341374
non-red	alkanal_monooxygenase_(FMN-linked)_activity	GO:0047646	2	2	0.000414	0.00015	2.76	0.130822	2	0.000414	1.51095	0.552785	1	1	0.999586	1	2	2	0.001079	0.000368	2.93207	0.116495
non-red	ATP:3'-cytidine-cytidine-tRNA_adenylyltransferase_activity	GO:0052929	2	2	0.000414	0.00015	2.76	0.130822	2	0.000414	1.51095	0.552785	1	1	0.999586	1	1	2	0.000539	0.000368	1.46467	1
non-red	glycerol-3-phosphate_dehydrogenase_[NADP+]_activity	GO:0036439	2	2	0.000414	0.00015	2.76	0.130822	2	0.000414	1.51095	0.552785	1	1	0.999586	1	not in NEWFAM	not in NEWFAM	not in NEWFAM	not in NEWFAM	not in NEWFAM	not in NEWFAM
non-red	receptor_biosynthetic_process	GO:0032800	2	2	0.000414	0.00015	2.76	0.130822	2	0.000414	1.51095	0.552785	1	1	0.999586	1	1	1	0.000539	0.000184	2.92935	0.341374
non-red	cis-stilbene-oxide_hydrolase_activity	GO:0033961	2	2	0.000414	0.00015	2.76	0.130822	2	0.000414	1.51095	0.552785	2	0	1.99917	0.499897	not in NEWFAM	not in NEWFAM	not in NEWFAM	not in NEWFAM	not in NEWFAM	not in NEWFAM
red	chemokine_production	GO:0032602	2	2	0.000414	0.00015	2.76	0.130822	2	0.000414	1.51095	0.552785					not in NEWFAM	not in NEWFAM	not in NEWFAM	not in NEWFAM	not in NEWFAM	not in NEWFAM
non-red	acyl-[acyl-carrier-protein]_hydrolase_activity	GO:0016297	2	2	0.000414	0.00015	2.76	0.130822	2	0.000414	1.51095	0.552785	2	0	1.99917	0.499897	2	3	0.001079	0.000552	1.95471	0.270004
red	tRNA_3'-terminal_CCA_addition	GO:0001680	2	2	0.000414	0.00015	2.76	0.130822	2	0.000414	1.51095	0.552785	1	1	0.999586	1	1	2	0.000539	0.000368	1.46467	1
non-red	2,3-bisphosphoglycerate-dependent_phosphoglycerate_mutase_activity	GO:0046538	2	2	0.000414	0.00015	2.76	0.130822	2	0.000414	1.51095	0.552785					not in NEWFAM	not in NEWFAM	not in NEWFAM	not in NEWFAM	not in NEWFAM	not in NEWFAM
non-red	regulation_of_DNA-templated_transcription,_initiation	GO:2000142	2	2	0.000414	0.00015	2.76	0.130822	2	0.000414	1.51095	0.552785	1	1	0.999586	1	1	1	0.000539	0.000184	2.92935	0.341374
non-red	precorrin-2_C20-methyltransferase_activity	GO:0030788	2	2	0.000414	0.00015	2.76	0.130822	2	0.000414	1.51095	0.552785	2	0	1.99917	0.499897	not in NEWFAM	not in NEWFAM	not in NEWFAM	not in NEWFAM	not in NEWFAM	not in NEWFAM
non-red	regulation_of_interferon-alpha_production	GO:0032647	2	2	0.000414	0.00015	2.76	0.130822	2	0.000414	1.51095	0.552785	2	0	1.99917	0.499897	1	1	0.000539	0.000184	2.92935	0.341374
non-red	protocatechuate_biosynthetic_process	GO:0046279	2	2	0.000414	0.00015	2.76	0.130822	2	0.000414	1.51095	0.552785					1	1	0.000539	0.000184	2.92935	0.341374
non-red	ubiquitin-dependent_protein_catabolic_process_via_the_multivesicular_body_sorting_pathway	GO:0043162	2	2	0.000414	0.00015	2.76	0.130822	2	0.000414	1.51095	0.552785					1	1	0.000539	0.000184	2.92935	0.341374
non-red	beta-ureidopropionase_activity	GO:0003837	2	2	0.000414	0.00015	2.76	0.130822	2	0.000414	1.51095	0.552785	2	0	1.99917	0.499897	1	1	0.000539	0.000184	2.92935	0.341374
red	glycerol-3-phosphate_biosynthetic_process	GO:0046167	2	2	0.000414	0.00015	2.76	0.130822	2	0.000414	1.51095	0.552785	1	1	0.999586	1	not in NEWFAM	not in NEWFAM	not in NEWFAM	not in NEWFAM	not in NEWFAM	not in NEWFAM
non-red	propionate_kinase_activity	GO:0008980	2	2	0.000414	0.00015	2.76	0.130822	2	0.000414	1.51095	0.552785	2	0	1.99917	0.499897	not in NEWFAM	not in NEWFAM	not in NEWFAM	not in NEWFAM	not in NEWFAM	not in NEWFAM
non-red	quinate_3-dehydrogenase_(NAD+)_activity	GO:0030266	2	2	0.000414	0.00015	2.76	0.130822	2	0.000414	1.51095	0.552785					not in NEWFAM	not in NEWFAM	not in NEWFAM	not in NEWFAM	not in NEWFAM	not in NEWFAM
red	cAMP_biosynthetic_process	GO:0006171	2	2	0.000414	0.00015	2.76	0.130822	2	0.000414	1.51095	0.552785	1	1	0.999586	1	2	2	0.001079	0.000368	2.93207	0.116495
non-red	aspartate-ammonia_ligase_activity	GO:0004071	2	2	0.000414	0.00015	2.76	0.130822	2	0.000414	1.51095	0.552785	1	1	0.999586	1	1	1	0.000539	0.000184	2.92935	0.341374
red	CTP:3'-cytidine-tRNA_cytidylyltransferase_activity	GO:0052928	2	2	0.000414	0.00015	2.76	0.130822	2	0.000414	1.51095	0.552785	1	1	0.999586	1	1	2	0.000539	0.000368	1.46467	1
non-red	hydroxypyruvate_reductase_activity	GO:0016618	2	2	0.000414	0.00015	2.76	0.130822	2	0.000414	1.51095	0.552785	2	0	1.99917	0.499897	1	1	0.000539	0.000184	2.92935	0.341374
non-red	glucuronoxylan_metabolic_process	GO:0010413	2	2	0.000414	0.00015	2.76	0.130822	2	0.000414	1.51095	0.552785	1	1	0.999586	1	1	1	0.000539	0.000184	2.92935	0.341374
non-red	serine_racemase_activity	GO:0030378	2	2	0.000414	0.00015	2.76	0.130822	2	0.000414	1.51095	0.552785					not in NEWFAM	not in NEWFAM	not in NEWFAM	not in NEWFAM	not in NEWFAM	not in NEWFAM
non-red	nucleobase_binding	GO:0002054	2	2	0.000414	0.00015	2.76	0.130822	2	0.000414	1.51095	0.552785	1	1	0.999586	1	1	2	0.000539	0.000368	1.46467	1
red	CTP:tRNA_cytidylyltransferase_activity	GO:0052927	2	2	0.000414	0.00015	2.76	0.130822	2	0.000414	1.51095	0.552785	1	1	0.999586	1	1	2	0.000539	0.000368	1.46467	1
non-red	protein-DNA_loading_ATPase_activity	GO:0033170	2	2	0.000414	0.00015	2.76	0.130822	2	0.000414	1.51095	0.552785	1	1	0.999586	1	2	2	0.001079	0.000368	2.93207	0.116495
non-red	chlorocatechol_1,2-dioxygenase_activity	GO:0018575	2	2	0.000414	0.00015	2.76	0.130822	2	0.000414	1.51095	0.552785	2	0	1.99917	0.499897	not in NEWFAM	not in NEWFAM	not in NEWFAM	not in NEWFAM	not in NEWFAM	not in NEWFAM
non-red	lamellipodium_membrane	GO:0031258	2	2	0.000414	0.00015	2.76	0.130822	2	0.000414	1.51095	0.552785	1	1	0.999586	1	2	5	0.001079	0.000921	1.17155	1
non-red	beta-alanine_metabolic_process	GO:0019482	2	2	0.000414	0.00015	2.76	0.130822	2	0.000414	1.51095	0.552785	1	1	0.999586	1	2	2	0.001079	0.000368	2.93207	0.116495
non-red	acetolactate_decarboxylase_activity	GO:0047605	2	2	0.000414	0.00015	2.76	0.130822	2	0.000414	1.51095	0.552785					1	1	0.000539	0.000184	2.92935	0.341374
non-red	polynucleotide_5'-phosphatase_activity	GO:0004651	2	2	0.000414	0.00015	2.76	0.130822	2	0.000414	1.51095	0.552785	2	0	1.99917	0.499897	1	1	0.000539	0.000184	2.92935	0.341374
non-red	NAD(P)+_nucleosidase_activity	GO:0050135	2	2	0.000414	0.00015	2.76	0.130822	2	0.000414	1.51095	0.552785					1	1	0.000539	0.000184	2.92935	0.341374
red	positive_regulation_of_transmembrane_receptor_protein_serine/threonine_kinase_signaling_pathway	GO:0090100	2	2	0.000414	0.00015	2.76	0.130822	2	0.000414	1.51095	0.552785	1	1	0.999586	1	2	2	0.001079	0.000368	2.93207	0.116495
red	glycerol_ether_biosynthetic_process	GO:0046504	2	2	0.000414	0.00015	2.76	0.130822	2	0.000414	1.51095	0.552785	2	0	1.99917	0.499897	1	1	0.000539	0.000184	2.92935	0.341374
non-red	detection_of_oxygen	GO:0003032	2	2	0.000414	0.00015	2.76	0.130822	2	0.000414	1.51095	0.552785					not in NEWFAM	not in NEWFAM	not in NEWFAM	not in NEWFAM	not in NEWFAM	not in NEWFAM
non-red	protein_O-linked_fucosylation	GO:0036066	2	2	0.000414	0.00015	2.76	0.130822	2	0.000414	1.51095	0.552785	1	1	0.999586	1	not in NEWFAM	not in NEWFAM	not in NEWFAM	not in NEWFAM	not in NEWFAM	not in NEWFAM
red	neutrophil_aggregation	GO:0070488	2	2	0.000414	0.00015	2.76	0.130822	2	0.000414	1.51095	0.552785					not in NEWFAM	not in NEWFAM	not in NEWFAM	not in NEWFAM	not in NEWFAM	not in NEWFAM
non-red	galactitol_catabolic_process	GO:0019404	2	2	0.000414	0.00015	2.76	0.130822	2	0.000414	1.51095	0.552785	1	1	0.999586	1	1	1	0.000539	0.000184	2.92935	0.341374
non-red	regulation_of_superoxide_dismutase_activity	GO:1901668	2	2	0.000414	0.00015	2.76	0.130822	2	0.000414	1.51095	0.552785					not in NEWFAM	not in NEWFAM	not in NEWFAM	not in NEWFAM	not in NEWFAM	not in NEWFAM
non-red	aminoglycoside_3-N-acetyltransferase_activity	GO:0046353	2	2	0.000414	0.00015	2.76	0.130822	2	0.000414	1.51095	0.552785	1	1	0.999586	1	1	1	0.000539	0.000184	2.92935	0.341374
non-red	dynein_light_intermediate_chain_binding	GO:0051959	2	2	0.000414	0.00015	2.76	0.130822	2	0.000414	1.51095	0.552785	1	1	0.999586	1	not in NEWFAM	not in NEWFAM	not in NEWFAM	not in NEWFAM	not in NEWFAM	not in NEWFAM
red	purine_nucleobase_binding	GO:0002060	2	2	0.000414	0.00015	2.76	0.130822	2	0.000414	1.51095	0.552785	1	1	0.999586	1	1	2	0.000539	0.000368	1.46467	1
non-red	adenyl-nucleotide_exchange_factor_activity	GO:0000774	2	2	0.000414	0.00015	2.76	0.130822	2	0.000414	1.51095	0.552785	1	1	0.999586	1	2	3	0.001079	0.000552	1.95471	0.270004
non-red	long_term_synaptic_depression	GO:0060292	2	2	0.000414	0.00015	2.76	0.130822	2	0.000414	1.51095	0.552785					1	1	0.000539	0.000184	2.92935	0.341374
non-red	interleukin-6_receptor_binding	GO:0005138	2	2	0.000414	0.00015	2.76	0.130822	2	0.000414	1.51095	0.552785					not in NEWFAM	not in NEWFAM	not in NEWFAM	not in NEWFAM	not in NEWFAM	not in NEWFAM
non-red	sulfur_incorporation_into_metallo-sulfur_cluster	GO:0031162	2	2	0.000414	0.00015	2.76	0.130822	2	0.000414	1.51095	0.552785	1	1	0.999586	1	1	1	0.000539	0.000184	2.92935	0.341374
non-red	6,7-dihydropteridine_reductase_activity	GO:0004155	2	2	0.000414	0.00015	2.76	0.130822	2	0.000414	1.51095	0.552785	2	0	1.99917	0.499897	not in NEWFAM	not in NEWFAM	not in NEWFAM	not in NEWFAM	not in NEWFAM	not in NEWFAM
non-red	microvillus_membrane	GO:0031528	2	2	0.000414	0.00015	2.76	0.130822	2	0.000414	1.51095	0.552785	1	1	0.999586	1	1	1	0.000539	0.000184	2.92935	0.341374
non-red	intrinsic_apoptotic_signaling_pathway_by_p53_class_mediator	GO:0072332	2	2	0.000414	0.00015	2.76	0.130822	2	0.000414	1.51095	0.552785	1	1	0.999586	1	not in NEWFAM	not in NEWFAM	not in NEWFAM	not in NEWFAM	not in NEWFAM	not in NEWFAM
red	1-deoxy-D-xylulose_5-phosphate_biosynthetic_process	GO:0052865	2	2	0.000414	0.00015	2.76	0.130822	2	0.000414	1.51095	0.552785	2	0	1.99917	0.499897	not in NEWFAM	not in NEWFAM	not in NEWFAM	not in NEWFAM	not in NEWFAM	not in NEWFAM
red	negative_regulation_of_cytokinesis	GO:0032466	2	2	0.000414	0.00015	2.76	0.130822	2	0.000414	1.51095	0.552785	1	1	0.999586	1	1	1	0.000539	0.000184	2.92935	0.341374
red	alkylglycerone-phosphate_synthase_activity	GO:0008609	2	2	0.000414	0.00015	2.76	0.130822	2	0.000414	1.51095	0.552785	2	0	1.99917	0.499897	1	1	0.000539	0.000184	2.92935	0.341374
non-red	AU-rich_element_binding	GO:0017091	2	2	0.000414	0.00015	2.76	0.130822	2	0.000414	1.51095	0.552785					not in NEWFAM	not in NEWFAM	not in NEWFAM	not in NEWFAM	not in NEWFAM	not in NEWFAM
red	response_to_azide	GO:0097184	2	2	0.000414	0.00015	2.76	0.130822	2	0.000414	1.51095	0.552785	2	0	1.99917	0.499897	not in NEWFAM	not in NEWFAM	not in NEWFAM	not in NEWFAM	not in NEWFAM	not in NEWFAM
red	ether_lipid_metabolic_process	GO:0046485	2	2	0.000414	0.00015	2.76	0.130822	2	0.000414	1.51095	0.552785	2	0	1.99917	0.499897	1	1	0.000539	0.000184	2.92935	0.341374
non-red	regulation_of_secondary_metabolic_process	GO:0043455	2	2	0.000414	0.00015	2.76	0.130822	2	0.000414	1.51095	0.552785	1	1	0.999586	1	not in NEWFAM	not in NEWFAM	not in NEWFAM	not in NEWFAM	not in NEWFAM	not in NEWFAM
red	polyphosphate_biosynthetic_process	GO:0006799	2	2	0.000414	0.00015	2.76	0.130822	2	0.000414	1.51095	0.552785	2	0	1.99917	0.499897	1	1	0.000539	0.000184	2.92935	0.341374
red	oxidoreductase_activity,_acting_on_the_CH-OH_group_of_donors,_cytochrome_as_acceptor	GO:0016898	2	2	0.000414	0.00015	2.76	0.130822	2	0.000414	1.51095	0.552785					1	1	0.000539	0.000184	2.92935	0.341374
non-red	alpha-N-acetylgalactosaminidase_activity	GO:0008456	2	2	0.000414	0.00015	2.76	0.130822	2	0.000414	1.51095	0.552785	1	1	0.999586	1	1	1	0.000539	0.000184	2.92935	0.341374
non-red	di-trans,poly-cis-decaprenylcistransferase_activity	GO:0008834	2	2	0.000414	0.00015	2.76	0.130822	2	0.000414	1.51095	0.552785	2	0	1.99917	0.499897	1	1	0.000539	0.000184	2.92935	0.341374
non-red	deoxyribonucleotide_binding	GO:0032552	2	2	0.000414	0.00015	2.76	0.130822	2	0.000414	1.51095	0.552785	2	0	1.99917	0.499897	not in NEWFAM	not in NEWFAM	not in NEWFAM	not in NEWFAM	not in NEWFAM	not in NEWFAM
non-red	nicotine_metabolic_process	GO:0018933	2	2	0.000414	0.00015	2.76	0.130822	2	0.000414	1.51095	0.552785					not in NEWFAM	not in NEWFAM	not in NEWFAM	not in NEWFAM	not in NEWFAM	not in NEWFAM
red	negative_regulation_of_synaptic_transmission	GO:0050805	2	2	0.000414	0.00015	2.76	0.130822	2	0.000414	1.51095	0.552785					1	2	0.000539	0.000368	1.46467	1
non-red	dynactin_complex	GO:0005869	2	2	0.000414	0.00015	2.76	0.130822	2	0.000414	1.51095	0.552785	1	1	0.999586	1	1	1	0.000539	0.000184	2.92935	0.341374
non-red	polyamine-transporting_ATPase_activity	GO:0015417	2	2	0.000414	0.00015	2.76	0.130822	2	0.000414	1.51095	0.552785					not in NEWFAM	not in NEWFAM	not in NEWFAM	not in NEWFAM	not in NEWFAM	not in NEWFAM
non-red	steroid_delta-isomerase_activity	GO:0004769	2	2	0.000414	0.00015	2.76	0.130822	2	0.000414	1.51095	0.552785					not in NEWFAM	not in NEWFAM	not in NEWFAM	not in NEWFAM	not in NEWFAM	not in NEWFAM
non-red	regulation_of_mononuclear_cell_migration	GO:0071675	2	2	0.000414	0.00015	2.76	0.130822	2	0.000414	1.51095	0.552785					not in NEWFAM	not in NEWFAM	not in NEWFAM	not in NEWFAM	not in NEWFAM	not in NEWFAM
non-red	catecholamine_biosynthetic_process	GO:0042423	2	2	0.000414	0.00015	2.76	0.130822	2	0.000414	1.51095	0.552785					1	1	0.000539	0.000184	2.92935	0.341374
red	DNA_clamp_loader_activity	GO:0003689	2	2	0.000414	0.00015	2.76	0.130822	2	0.000414	1.51095	0.552785	1	1	0.999586	1	2	2	0.001079	0.000368	2.93207	0.116495
red	regulation_of_removal_of_superoxide_radicals	GO:2000121	2	2	0.000414	0.00015	2.76	0.130822	2	0.000414	1.51095	0.552785					not in NEWFAM	not in NEWFAM	not in NEWFAM	not in NEWFAM	not in NEWFAM	not in NEWFAM
non-red	isoleucine_catabolic_process	GO:0006550	2	2	0.000414	0.00015	2.76	0.130822	2	0.000414	1.51095	0.552785	2	0	1.99917	0.499897	1	1	0.000539	0.000184	2.92935	0.341374
non-red	S-methyl-5-thioribose_kinase_activity	GO:0046522	2	2	0.000414	0.00015	2.76	0.130822	2	0.000414	1.51095	0.552785	2	0	1.99917	0.499897	1	1	0.000539	0.000184	2.92935	0.341374
red	ether_lipid_biosynthetic_process	GO:0008611	2	2	0.000414	0.00015	2.76	0.130822	2	0.000414	1.51095	0.552785	2	0	1.99917	0.499897	1	1	0.000539	0.000184	2.92935	0.341374
red	myristoyl-[acyl-carrier-protein]_hydrolase_activity	GO:0016295	2	2	0.000414	0.00015	2.76	0.130822	2	0.000414	1.51095	0.552785	2	0	1.99917	0.499897	2	3	0.001079	0.000552	1.95471	0.270004
non-red	negative_regulation_of_extracellular_matrix_organization	GO:1903054	2	2	0.000414	0.00015	2.76	0.130822	2	0.000414	1.51095	0.552785	2	0	1.99917	0.499897	1	3	0.000539	0.000552	0.976449	1
non-red	tropane_alkaloid_metabolic_process	GO:0046448	2	2	0.000414	0.00015	2.76	0.130822	2	0.000414	1.51095	0.552785					1	3	0.000539	0.000552	0.976449	1
non-red	UDP-N-acetylglucosamine_4-epimerase_activity	GO:0003974	2	2	0.000414	0.00015	2.76	0.130822	2	0.000414	1.51095	0.552785					not in NEWFAM	not in NEWFAM	not in NEWFAM	not in NEWFAM	not in NEWFAM	not in NEWFAM
non-red	spermidine_acetylation	GO:0032918	2	2	0.000414	0.00015	2.76	0.130822	2	0.000414	1.51095	0.552785	2	0	1.99917	0.499897	not in NEWFAM	not in NEWFAM	not in NEWFAM	not in NEWFAM	not in NEWFAM	not in NEWFAM
red	palmitoyl-[acyl-carrier-protein]_hydrolase_activity	GO:0016296	2	2	0.000414	0.00015	2.76	0.130822	2	0.000414	1.51095	0.552785	2	0	1.99917	0.499897	2	3	0.001079	0.000552	1.95471	0.270004
non-red	GDP-L-fucose_synthase_activity	GO:0050577	2	2	0.000414	0.00015	2.76	0.130822	2	0.000414	1.51095	0.552785					not in NEWFAM	not in NEWFAM	not in NEWFAM	not in NEWFAM	not in NEWFAM	not in NEWFAM
red	negative_regulation_of_secondary_metabolite_biosynthetic_process	GO:1900377	2	2	0.000414	0.00015	2.76	0.130822	2	0.000414	1.51095	0.552785	1	1	0.999586	1	not in NEWFAM	not in NEWFAM	not in NEWFAM	not in NEWFAM	not in NEWFAM	not in NEWFAM
red	cellular_anion_homeostasis	GO:0030002	2	2	0.000414	0.00015	2.76	0.130822	2	0.000414	1.51095	0.552785					not in NEWFAM	not in NEWFAM	not in NEWFAM	not in NEWFAM	not in NEWFAM	not in NEWFAM
non-red	fatty_acid_beta-oxidation_using_acyl-CoA_oxidase	GO:0033540	2	2	0.000414	0.00015	2.76	0.130822	2	0.000414	1.51095	0.552785	2	0	1.99917	0.499897	1	1	0.000539	0.000184	2.92935	0.341374
red	ribonucleoside_diphosphate_catabolic_process	GO:0009191	2	2	0.000414	0.00015	2.76	0.130822	2	0.000414	1.51095	0.552785	1	1	0.999586	1	1	1	0.000539	0.000184	2.92935	0.341374
non-red	cadmium_ion_binding	GO:0046870	2	2	0.000414	0.00015	2.76	0.130822	2	0.000414	1.51095	0.552785					2	2	0.001079	0.000368	2.93207	0.116495
non-red	regulation_of_microtubule_polymerization	GO:0031113	2	2	0.000414	0.00015	2.76	0.130822	2	0.000414	1.51095	0.552785	2	0	1.99917	0.499897	1	2	0.000539	0.000368	1.46467	1
non-red	3-oxoadipate_enol-lactonase_activity	GO:0047570	2	2	0.000414	0.00015	2.76	0.130822	2	0.000414	1.51095	0.552785					1	1	0.000539	0.000184	2.92935	0.341374
red	positive_regulation_of_pathway-restricted_SMAD_protein_phosphorylation	GO:0010862	2	2	0.000414	0.00015	2.76	0.130822	2	0.000414	1.51095	0.552785	1	1	0.999586	1	2	2	0.001079	0.000368	2.93207	0.116495
red	tRNA_cytidylyltransferase_activity	GO:0016437	2	2	0.000414	0.00015	2.76	0.130822	2	0.000414	1.51095	0.552785	1	1	0.999586	1	1	2	0.000539	0.000368	1.46467	1
non-red	L-methionine-(R)-S-oxide_reductase_activity	GO:0033745	2	2	0.000414	0.00015	2.76	0.130822	2	0.000414	1.51095	0.552785					not in NEWFAM	not in NEWFAM	not in NEWFAM	not in NEWFAM	not in NEWFAM	not in NEWFAM
non-red	NAD-dependent_histone_deacetylase_activity	GO:0017136	2	2	0.000414	0.00015	2.76	0.130822	2	0.000414	1.51095	0.552785					2	2	0.001079	0.000368	2.93207	0.116495
non-red	sulfite_oxidase_activity	GO:0008482	2	2	0.000414	0.00015	2.76	0.130822	2	0.000414	1.51095	0.552785	1	1	0.999586	1	1	1	0.000539	0.000184	2.92935	0.341374
red	4-hydroxy-3-methylbut-2-en-1-yl_diphosphate_synthase_activity	GO:0046429	2	2	0.000414	0.00015	2.76	0.130822	2	0.000414	1.51095	0.552785	2	0	1.99917	0.499897	2	2	0.001079	0.000368	2.93207	0.116495
red	phosphate_ion_homeostasis	GO:0055062	2	2	0.000414	0.00015	2.76	0.130822	2	0.000414	1.51095	0.552785					not in NEWFAM	not in NEWFAM	not in NEWFAM	not in NEWFAM	not in NEWFAM	not in NEWFAM
non-red	L-phenylalanine:pyruvate_aminotransferase_activity	GO:0047312	2	2	0.000414	0.00015	2.76	0.130822	2	0.000414	1.51095	0.552785	2	0	1.99917	0.499897	not in NEWFAM	not in NEWFAM	not in NEWFAM	not in NEWFAM	not in NEWFAM	not in NEWFAM
red	polynucleotide_phosphatase_activity	GO:0098518	2	2	0.000414	0.00015	2.76	0.130822	2	0.000414	1.51095	0.552785	2	0	1.99917	0.499897	1	1	0.000539	0.000184	2.92935	0.341374
non-red	enoyl-[acyl-carrier-protein]_reductase_(NADPH,_B-specific)_activity	GO:0004319	2	2	0.000414	0.00015	2.76	0.130822	2	0.000414	1.51095	0.552785	1	1	0.999586	1	1	3	0.000539	0.000552	0.976449	1
non-red	glyceraldehyde-3-phosphate_biosynthetic_process	GO:0046166	2	2	0.000414	0.00015	2.76	0.130822	2	0.000414	1.51095	0.552785	2	0	1.99917	0.499897	1	1	0.000539	0.000184	2.92935	0.341374
red	L-asparagine_biosynthetic_process	GO:0070981	2	2	0.000414	0.00015	2.76	0.130822	2	0.000414	1.51095	0.552785	1	1	0.999586	1	1	1	0.000539	0.000184	2.92935	0.341374
non-red	D-amino-acid_oxidase_activity	GO:0003884	2	2	0.000414	0.00015	2.76	0.130822	2	0.000414	1.51095	0.552785					1	1	0.000539	0.000184	2.92935	0.341374
non-red	molybdopterin_synthase_complex	GO:0019008	2	2	0.000414	0.00015	2.76	0.130822	2	0.000414	1.51095	0.552785					1	1	0.000539	0.000184	2.92935	0.341374
red	ureidoglycolate_lyase_activity	GO:0050385	2	2	0.000414	0.00015	2.76	0.130822	2	0.000414	1.51095	0.552785	2	0	1.99917	0.499897	1	1	0.000539	0.000184	2.92935	0.341374
non-red	cobalamin-transporting_ATPase_activity	GO:0015420	2	2	0.000414	0.00015	2.76	0.130822	2	0.000414	1.51095	0.552785	2	0	1.99917	0.499897	1	1	0.000539	0.000184	2.92935	0.341374
red	putrescine_catabolic_process	GO:0009447	2	2	0.000414	0.00015	2.76	0.130822	2	0.000414	1.51095	0.552785	2	0	1.99917	0.499897	not in NEWFAM	not in NEWFAM	not in NEWFAM	not in NEWFAM	not in NEWFAM	not in NEWFAM
non-red	D-alanine_catabolic_process	GO:0055130	2	2	0.000414	0.00015	2.76	0.130822	2	0.000414	1.51095	0.552785	1	1	0.999586	1	not in NEWFAM	not in NEWFAM	not in NEWFAM	not in NEWFAM	not in NEWFAM	not in NEWFAM
non-red	aminoglycoside_6'-N-acetyltransferase_activity	GO:0047663	2	2	0.000414	0.00015	2.76	0.130822	2	0.000414	1.51095	0.552785	2	0	1.99917	0.499897	not in NEWFAM	not in NEWFAM	not in NEWFAM	not in NEWFAM	not in NEWFAM	not in NEWFAM
non-red	positive_regulation_of_transcription_regulatory_region_DNA_binding	GO:2000679	2	2	0.000414	0.00015	2.76	0.130822	2	0.000414	1.51095	0.552785	1	1	0.999586	1	1	1	0.000539	0.000184	2.92935	0.341374
red	oxoglutarate_dehydrogenase_(succinyl-transferring)_activity	GO:0004591	2	2	0.000414	0.00015	2.76	0.130822	2	0.000414	1.51095	0.552785	2	0	1.99917	0.499897	2	2	0.001079	0.000368	2.93207	0.116495
non-red	succinyl-diaminopimelate_desuccinylase_activity	GO:0009014	2	2	0.000414	0.00015	2.76	0.130822	2	0.000414	1.51095	0.552785	2	0	1.99917	0.499897	not in NEWFAM	not in NEWFAM	not in NEWFAM	not in NEWFAM	not in NEWFAM	not in NEWFAM
red	acetoin_biosynthetic_process	GO:0045151	2	2	0.000414	0.00015	2.76	0.130822	2	0.000414	1.51095	0.552785					1	1	0.000539	0.000184	2.92935	0.341374
red	detection_of_hypoxia	GO:0070483	2	2	0.000414	0.00015	2.76	0.130822	2	0.000414	1.51095	0.552785					not in NEWFAM	not in NEWFAM	not in NEWFAM	not in NEWFAM	not in NEWFAM	not in NEWFAM
non-red	UDP-glucose:hexose-1-phosphate_uridylyltransferase_activity	GO:0008108	2	2	0.000414	0.00015	2.76	0.130822	2	0.000414	1.51095	0.552785	2	0	1.99917	0.499897	1	1	0.000539	0.000184	2.92935	0.341374
non-red	pollen_tube_growth	GO:0009860	2	2	0.000414	0.00015	2.76	0.130822	2	0.000414	1.51095	0.552785					1	2	0.000539	0.000368	1.46467	1
non-red	mitochondrial_DNA_metabolic_process	GO:0032042	2	2	0.000414	0.00015	2.76	0.130822	2	0.000414	1.51095	0.552785	1	1	0.999586	1	1	1	0.000539	0.000184	2.92935	0.341374
red	nicotine_catabolic_process	GO:0019608	2	2	0.000414	0.00015	2.76	0.130822	2	0.000414	1.51095	0.552785					not in NEWFAM	not in NEWFAM	not in NEWFAM	not in NEWFAM	not in NEWFAM	not in NEWFAM
non-red	regulation_of_cofactor_metabolic_process	GO:0051193	2	2	0.000414	0.00015	2.76	0.130822	2	0.000414	1.51095	0.552785	1	1	0.999586	1	1	1	0.000539	0.000184	2.92935	0.341374
non-red	regulation_of_cell_septum_assembly	GO:1901891	2	2	0.000414	0.00015	2.76	0.130822	2	0.000414	1.51095	0.552785	1	1	0.999586	1	1	1	0.000539	0.000184	2.92935	0.341374
non-red	spermine_biosynthetic_process	GO:0006597	2	2	0.000414	0.00015	2.76	0.130822	2	0.000414	1.51095	0.552785	1	1	0.999586	1	2	2	0.001079	0.000368	2.93207	0.116495
non-red	glycerate_dehydrogenase_activity	GO:0008465	2	2	0.000414	0.00015	2.76	0.130822	2	0.000414	1.51095	0.552785	2	0	1.99917	0.499897	not in NEWFAM	not in NEWFAM	not in NEWFAM	not in NEWFAM	not in NEWFAM	not in NEWFAM
non-red	activation_of_protein_kinase_B_activity	GO:0032148	2	2	0.000414	0.00015	2.76	0.130822	2	0.000414	1.51095	0.552785					not in NEWFAM	not in NEWFAM	not in NEWFAM	not in NEWFAM	not in NEWFAM	not in NEWFAM
non-red	regulation_of_rRNA_processing	GO:2000232	2	2	0.000414	0.00015	2.76	0.130822	2	0.000414	1.51095	0.552785	1	1	0.999586	1	1	1	0.000539	0.000184	2.92935	0.341374
non-red	negative_regulation_of_interferon-gamma_production	GO:0032689	2	2	0.000414	0.00015	2.76	0.130822	2	0.000414	1.51095	0.552785	1	1	0.999586	1	1	1	0.000539	0.000184	2.92935	0.341374
non-red	core_RNA_polymerase_I_binding_transcription_factor_activity	GO:0001181	2	2	0.000414	0.00015	2.76	0.130822	2	0.000414	1.51095	0.552785	1	1	0.999586	1	1	1	0.000539	0.000184	2.92935	0.341374
non-red	negative_regulation_of_chronic_inflammatory_response	GO:0002677	2	2	0.000414	0.00015	2.76	0.130822	2	0.000414	1.51095	0.552785	1	1	0.999586	1	not in NEWFAM	not in NEWFAM	not in NEWFAM	not in NEWFAM	not in NEWFAM	not in NEWFAM
non-red	alpha-glucan_metabolic_process	GO:0030978	2	2	0.000414	0.00015	2.76	0.130822	2	0.000414	1.51095	0.552785	2	0	1.99917	0.499897	1	1	0.000539	0.000184	2.92935	0.341374
non-red	FMN_reductase_(NADH)_activity	GO:0052874	2	2	0.000414	0.00015	2.76	0.130822	2	0.000414	1.51095	0.552785	1	1	0.999586	1	1	1	0.000539	0.000184	2.92935	0.341374
red	Toll-like_receptor_binding	GO:0035325	2	2	0.000414	0.00015	2.76	0.130822	2	0.000414	1.51095	0.552785					not in NEWFAM	not in NEWFAM	not in NEWFAM	not in NEWFAM	not in NEWFAM	not in NEWFAM
red	sequestering_of_zinc_ion	GO:0032119	2	2	0.000414	0.00015	2.76	0.130822	2	0.000414	1.51095	0.552785					not in NEWFAM	not in NEWFAM	not in NEWFAM	not in NEWFAM	not in NEWFAM	not in NEWFAM
non-red	isopentenyl_diphosphate_biosynthetic_process,_methylerythritol_4-phosphate_pathway_involved_in_terpenoid_biosynthetic_process	GO:0051484	2	2	0.000414	0.00015	2.76	0.130822	2	0.000414	1.51095	0.552785	2	0	1.99917	0.499897	not in NEWFAM	not in NEWFAM	not in NEWFAM	not in NEWFAM	not in NEWFAM	not in NEWFAM
red	positive_regulation_of_DNA-templated_transcription,_initiation	GO:2000144	2	2	0.000414	0.00015	2.76	0.130822	2	0.000414	1.51095	0.552785	1	1	0.999586	1	1	1	0.000539	0.000184	2.92935	0.341374
non-red	hydrogen-translocating_pyrophosphatase_activity	GO:0009678	2	2	0.000414	0.00015	2.76	0.130822	2	0.000414	1.51095	0.552785	2	0	1.99917	0.499897	not in NEWFAM	not in NEWFAM	not in NEWFAM	not in NEWFAM	not in NEWFAM	not in NEWFAM
red	regulation_of_barrier_septum_assembly	GO:0032955	2	2	0.000414	0.00015	2.76	0.130822	2	0.000414	1.51095	0.552785	1	1	0.999586	1	1	1	0.000539	0.000184	2.92935	0.341374
non-red	phosphopantothenate--cysteine_ligase_activity	GO:0004632	2	2	0.000414	0.00015	2.76	0.130822	2	0.000414	1.51095	0.552785	1	1	0.999586	1	1	1	0.000539	0.000184	2.92935	0.341374
red	L-asparagine_metabolic_process	GO:0070982	2	2	0.000414	0.00015	2.76	0.130822	2	0.000414	1.51095	0.552785	1	1	0.999586	1	1	1	0.000539	0.000184	2.92935	0.341374
red	regulation_of_secondary_metabolite_biosynthetic_process	GO:1900376	2	2	0.000414	0.00015	2.76	0.130822	2	0.000414	1.51095	0.552785	1	1	0.999586	1	not in NEWFAM	not in NEWFAM	not in NEWFAM	not in NEWFAM	not in NEWFAM	not in NEWFAM
non-red	long-chain_fatty-acyl-CoA_metabolic_process	GO:0035336	2	2	0.000414	0.00015	2.76	0.130822	2	0.000414	1.51095	0.552785	2	0	1.99917	0.499897	1	1	0.000539	0.000184	2.92935	0.341374
non-red	adenosine_biosynthetic_process	GO:0046086	2	2	0.000414	0.00015	2.76	0.130822	2	0.000414	1.51095	0.552785	1	1	0.999586	1	not in NEWFAM	not in NEWFAM	not in NEWFAM	not in NEWFAM	not in NEWFAM	not in NEWFAM
non-red	haloacetate_dehalogenase_activity	GO:0018785	2	2	0.000414	0.00015	2.76	0.130822	2	0.000414	1.51095	0.552785					not in NEWFAM	not in NEWFAM	not in NEWFAM	not in NEWFAM	not in NEWFAM	not in NEWFAM
non-red	heptaprenyl_diphosphate_synthase_activity	GO:0036422	2	2	0.000414	0.00015	2.76	0.130822	2	0.000414	1.51095	0.552785	2	0	1.99917	0.499897	1	1	0.000539	0.000184	2.92935	0.341374
non-red	glyceraldehyde-3-phosphate_dehydrogenase_(NAD(P)+)_(phosphorylating)_activity	GO:0043891	2	2	0.000414	0.00015	2.76	0.130822	2	0.000414	1.51095	0.552785	2	0	1.99917	0.499897	not in NEWFAM	not in NEWFAM	not in NEWFAM	not in NEWFAM	not in NEWFAM	not in NEWFAM
red	positive_regulation_of_intrinsic_apoptotic_signaling_pathway	GO:2001244	2	2	0.000414	0.00015	2.76	0.130822	2	0.000414	1.51095	0.552785					not in NEWFAM	not in NEWFAM	not in NEWFAM	not in NEWFAM	not in NEWFAM	not in NEWFAM
non-red	regulation_of_membrane_protein_ectodomain_proteolysis	GO:0051043	2	2	0.000414	0.00015	2.76	0.130822	2	0.000414	1.51095	0.552785	2	0	1.99917	0.499897	1	1	0.000539	0.000184	2.92935	0.341374
non-red	mesoderm_formation	GO:0001707	2	2	0.000414	0.00015	2.76	0.130822	2	0.000414	1.51095	0.552785	1	1	0.999586	1	1	1	0.000539	0.000184	2.92935	0.341374
red	novobiocin_biosynthetic_process	GO:0043642	2	2	0.000414	0.00015	2.76	0.130822	2	0.000414	1.51095	0.552785	1	1	0.999586	1	1	1	0.000539	0.000184	2.92935	0.341374
red	regulation_of_extracellular_matrix_disassembly	GO:0010715	2	2	0.000414	0.00015	2.76	0.130822	2	0.000414	1.51095	0.552785	2	0	1.99917	0.499897	1	3	0.000539	0.000552	0.976449	1
red	negative_regulation_of_actin_filament_depolymerization	GO:0030835	2	2	0.000414	0.00015	2.76	0.130822	2	0.000414	1.51095	0.552785					2	2	0.001079	0.000368	2.93207	0.116495
non-red	pyrimidine_nucleoside_binding	GO:0001884	2	2	0.000414	0.00015	2.76	0.130822	2	0.000414	1.51095	0.552785	2	0	1.99917	0.499897	not in NEWFAM	not in NEWFAM	not in NEWFAM	not in NEWFAM	not in NEWFAM	not in NEWFAM
red	Toll-like_receptor_4_binding	GO:0035662	2	2	0.000414	0.00015	2.76	0.130822	2	0.000414	1.51095	0.552785					not in NEWFAM	not in NEWFAM	not in NEWFAM	not in NEWFAM	not in NEWFAM	not in NEWFAM
non-red	tRNA_aminoacylation_for_mitochondrial_protein_translation	GO:0070127	2	2	0.000414	0.00015	2.76	0.130822	2	0.000414	1.51095	0.552785	2	0	1.99917	0.499897	1	1	0.000539	0.000184	2.92935	0.341374
red	2-chloroethanol:cytochrome_c_oxidoreductase_activity	GO:0052936	2	2	0.000414	0.00015	2.76	0.130822	2	0.000414	1.51095	0.552785					1	1	0.000539	0.000184	2.92935	0.341374
non-red	L-ascorbic_acid_catabolic_process	GO:0019854	2	2	0.000414	0.00015	2.76	0.130822	2	0.000414	1.51095	0.552785	1	1	0.999586	1	not in NEWFAM	not in NEWFAM	not in NEWFAM	not in NEWFAM	not in NEWFAM	not in NEWFAM
non-red	L,L-diaminopimelate_aminotransferase_activity	GO:0010285	2	2	0.000414	0.00015	2.76	0.130822	2	0.000414	1.51095	0.552785	2	0	1.99917	0.499897	not in NEWFAM	not in NEWFAM	not in NEWFAM	not in NEWFAM	not in NEWFAM	not in NEWFAM
non-red	aryldialkylphosphatase_activity	GO:0004063	2	2	0.000414	0.00015	2.76	0.130822	2	0.000414	1.51095	0.552785	1	1	0.999586	1	not in NEWFAM	not in NEWFAM	not in NEWFAM	not in NEWFAM	not in NEWFAM	not in NEWFAM
red	alpha-glucuronidase_activity	GO:0046559	2	2	0.000414	0.00015	2.76	0.130822	2	0.000414	1.51095	0.552785	1	1	0.999586	1	1	1	0.000539	0.000184	2.92935	0.341374
red	polyamine_transmembrane_transporter_activity	GO:0015203	2	2	0.000414	0.00015	2.76	0.130822	2	0.000414	1.51095	0.552785					not in NEWFAM	not in NEWFAM	not in NEWFAM	not in NEWFAM	not in NEWFAM	not in NEWFAM
non-red	1-aminocyclopropane-1-carboxylate_deaminase_activity	GO:0008660	2	2	0.000414	0.00015	2.76	0.130822	2	0.000414	1.51095	0.552785	2	0	1.99917	0.499897	not in NEWFAM	not in NEWFAM	not in NEWFAM	not in NEWFAM	not in NEWFAM	not in NEWFAM
non-red	mannosyl-3-phosphoglycerate_synthase_activity	GO:0050504	2	2	0.000414	0.00015	2.76	0.130822	2	0.000414	1.51095	0.552785	1	1	0.999586	1	1	1	0.000539	0.000184	2.92935	0.341374
red	cell_tip_growth	GO:0009932	2	2	0.000414	0.00015	2.76	0.130822	2	0.000414	1.51095	0.552785					1	2	0.000539	0.000368	1.46467	1
non-red	thymidine_metabolic_process	GO:0046104	2	2	0.000414	0.00015	2.76	0.130822	2	0.000414	1.51095	0.552785	1	1	0.999586	1	1	1	0.000539	0.000184	2.92935	0.341374
non-red	positive_regulation_of_ion_transmembrane_transport	GO:0034767	2	2	0.000414	0.00015	2.76	0.130822	2	0.000414	1.51095	0.552785	1	1	0.999586	1	1	1	0.000539	0.000184	2.92935	0.341374
red	nucleoside_diphosphate_catabolic_process	GO:0009134	2	2	0.000414	0.00015	2.76	0.130822	2	0.000414	1.51095	0.552785	1	1	0.999586	1	1	1	0.000539	0.000184	2.92935	0.341374
non-red	organic_acid_phosphorylation	GO:0031388	2	2	0.000414	0.00015	2.76	0.130822	2	0.000414	1.51095	0.552785					1	1	0.000539	0.000184	2.92935	0.341374
non-red	monocyte_chemotaxis	GO:0002548	2	2	0.000414	0.00015	2.76	0.130822	2	0.000414	1.51095	0.552785					1	2	0.000539	0.000368	1.46467	1
red	mitochondrial_pyruvate_dehydrogenase_complex	GO:0005967	2	2	0.000414	0.00015	2.76	0.130822	2	0.000414	1.51095	0.552785	2	0	1.99917	0.499897	1	1	0.000539	0.000184	2.92935	0.341374
red	cellular_response_to_azide	GO:0097185	2	2	0.000414	0.00015	2.76	0.130822	2	0.000414	1.51095	0.552785	2	0	1.99917	0.499897	not in NEWFAM	not in NEWFAM	not in NEWFAM	not in NEWFAM	not in NEWFAM	not in NEWFAM
non-red	negative_regulation_of_neuron_differentiation	GO:0045665	2	2	0.000414	0.00015	2.76	0.130822	2	0.000414	1.51095	0.552785					not in NEWFAM	not in NEWFAM	not in NEWFAM	not in NEWFAM	not in NEWFAM	not in NEWFAM
red	dynein_intermediate_chain_binding	GO:0045505	2	2	0.000414	0.00015	2.76	0.130822	2	0.000414	1.51095	0.552785	1	1	0.999586	1	not in NEWFAM	not in NEWFAM	not in NEWFAM	not in NEWFAM	not in NEWFAM	not in NEWFAM
non-red	negative_regulation_of_acute_inflammatory_response	GO:0002674	2	2	0.000414	0.00015	2.76	0.130822	2	0.000414	1.51095	0.552785					not in NEWFAM	not in NEWFAM	not in NEWFAM	not in NEWFAM	not in NEWFAM	not in NEWFAM
red	polyamine_acetylation	GO:0032917	2	2	0.000414	0.00015	2.76	0.130822	2	0.000414	1.51095	0.552785	2	0	1.99917	0.499897	not in NEWFAM	not in NEWFAM	not in NEWFAM	not in NEWFAM	not in NEWFAM	not in NEWFAM
non-red	S-adenosylmethionine_catabolic_process	GO:0050843	2	2	0.000414	0.00015	2.76	0.130822	2	0.000414	1.51095	0.552785	2	0	1.99917	0.499897	1	1	0.000539	0.000184	2.92935	0.341374
red	alcohol_dehydrogenase_(cytochrome_c)_activity	GO:0052934	2	2	0.000414	0.00015	2.76	0.130822	2	0.000414	1.51095	0.552785					1	1	0.000539	0.000184	2.92935	0.341374
non-red	methylenetetrahydrofolate_dehydrogenase_(NAD+)_activity	GO:0004487	2	2	0.000414	0.00015	2.76	0.130822	2	0.000414	1.51095	0.552785	1	1	0.999586	1	1	1	0.000539	0.000184	2.92935	0.341374
red	glycerol-3-phosphate_dehydrogenase_[NAD(P)+]_activity	GO:0047952	2	2	0.000414	0.00015	2.76	0.130822	2	0.000414	1.51095	0.552785	1	1	0.999586	1	not in NEWFAM	not in NEWFAM	not in NEWFAM	not in NEWFAM	not in NEWFAM	not in NEWFAM
red	peptide-O-fucosyltransferase_activity	GO:0046922	2	2	0.000414	0.00015	2.76	0.130822	2	0.000414	1.51095	0.552785	1	1	0.999586	1	not in NEWFAM	not in NEWFAM	not in NEWFAM	not in NEWFAM	not in NEWFAM	not in NEWFAM
red	glycine_dehydrogenase_(decarboxylating)_activity	GO:0004375	2	2	0.000414	0.00015	2.76	0.130822	2	0.000414	1.51095	0.552785	2	0	1.99917	0.499897	1	1	0.000539	0.000184	2.92935	0.341374
red	regulation_of_T_cell_chemotaxis	GO:0010819	2	2	0.000414	0.00015	2.76	0.130822	2	0.000414	1.51095	0.552785					1	1	0.000539	0.000184	2.92935	0.341374
red	cellular_trivalent_inorganic_anion_homeostasis	GO:0072502	2	2	0.000414	0.00015	2.76	0.130822	2	0.000414	1.51095	0.552785					not in NEWFAM	not in NEWFAM	not in NEWFAM	not in NEWFAM	not in NEWFAM	not in NEWFAM
red	regulation_of_cytokinetic_process	GO:0032954	2	2	0.000414	0.00015	2.76	0.130822	2	0.000414	1.51095	0.552785	1	1	0.999586	1	1	1	0.000539	0.000184	2.92935	0.341374
red	negative_regulation_of_protein_export_from_nucleus	GO:0046826	2	2	0.000414	0.00015	2.76	0.130822	2	0.000414	1.51095	0.552785					not in NEWFAM	not in NEWFAM	not in NEWFAM	not in NEWFAM	not in NEWFAM	not in NEWFAM
non-red	hydroxymethylglutaryl-CoA_reductase_activity	GO:0042282	2	2	0.000414	0.00015	2.76	0.130822	2	0.000414	1.51095	0.552785	2	0	1.99917	0.499897	1	1	0.000539	0.000184	2.92935	0.341374
red	oleoyl-[acyl-carrier-protein]_hydrolase_activity	GO:0004320	2	2	0.000414	0.00015	2.76	0.130822	2	0.000414	1.51095	0.552785	2	0	1.99917	0.499897	2	3	0.001079	0.000552	1.95471	0.270004
red	type_2_immune_response	GO:0042092	2	2	0.000414	0.00015	2.76	0.130822	2	0.000414	1.51095	0.552785	1	1	0.999586	1	not in NEWFAM	not in NEWFAM	not in NEWFAM	not in NEWFAM	not in NEWFAM	not in NEWFAM
non-red	regulation_of_interleukin-13_production	GO:0032656	2	2	0.000414	0.00015	2.76	0.130822	2	0.000414	1.51095	0.552785					1	2	0.000539	0.000368	1.46467	1
red	negative_regulation_of_extracellular_matrix_disassembly	GO:0010716	2	2	0.000414	0.00015	2.76	0.130822	2	0.000414	1.51095	0.552785	2	0	1.99917	0.499897	1	3	0.000539	0.000552	0.976449	1
non-red	4-phosphoerythronate_dehydrogenase_activity	GO:0033711	2	2	0.000414	0.00015	2.76	0.130822	2	0.000414	1.51095	0.552785					not in NEWFAM	not in NEWFAM	not in NEWFAM	not in NEWFAM	not in NEWFAM	not in NEWFAM
red	serine_C-palmitoyltransferase_activity	GO:0004758	2	2	0.000414	0.00015	2.76	0.130822	2	0.000414	1.51095	0.552785	2	0	1.99917	0.499897	not in NEWFAM	not in NEWFAM	not in NEWFAM	not in NEWFAM	not in NEWFAM	not in NEWFAM
red	deoxyribonucleotide_biosynthetic_process	GO:0009263	22	47	0.004555	0.00352	1.29403	0.131071	36	0.004555	0.922438	0.596323	13	9	1.18133	0.522507	5	15	0.002697	0.002762	0.976466	1
red	negative_regulation_of_programmed_cell_death	GO:0043069	15	58	0.003106	0.004344	0.715009	0.131089	22	0.003106	1.02916	1	4	11	0.533113	0.0762699	7	31	0.003776	0.005708	0.661528	0.189612
red	glucose_metabolic_process	GO:0006006	59	139	0.012215	0.01041	1.17339	0.131447	101	0.012215	0.881631	0.111374	41	18	1.38925	0.00358745	16	49	0.00863	0.009022	0.956551	0.880822
red	cellular_protein_complex_assembly	GO:0043623	12	48	0.002484	0.003595	0.69096	0.131785	17	0.002484	1.06518	0.802417	6	6	0.999586	1	10	29	0.005394	0.00534	1.01011	1
red	riboflavin_metabolic_process	GO:0006771	19	39	0.003934	0.002921	1.3468	0.131831	31	0.003934	0.925212	0.570968	7	12	0.736537	0.26208	11	24	0.005933	0.004419	1.34261	0.280064
red	pyrimidine_ribonucleotide_biosynthetic_process	GO:0009220	31	69	0.006418	0.005167	1.24211	0.133172	59	0.006418	0.793031	0.0370126	16	15	1.03183	1	5	23	0.002697	0.004235	0.636836	0.272213
red	positive_regulation_of_metabolic_process	GO:0009893	54	176	0.01118	0.013181	0.848191	0.133921	76	0.01118	1.07242	0.396409	29	25	1.07363	0.681794	40	111	0.021575	0.020438	1.05563	0.686305
red	response_to_external_biotic_stimulus	GO:0043207	54	176	0.01118	0.013181	0.848191	0.133921	72	0.01118	1.13192	0.132755	21	33	0.777456	0.102744	30	92	0.016181	0.01694	0.955195	0.824836
non-red	uridylyltransferase_activity	GO:0070569	3	17	0.000621	0.001273	0.487824	0.133945	11	0.000621	0.411531	0.00953701	2	1	1.33278	1	3	9	0.001618	0.001657	0.976463	1
red	positive_regulation_of_Ras_GTPase_activity	GO:0032320	3	17	0.000621	0.001273	0.487824	0.133945	6	0.000621	0.754557	0.412228					5	16	0.002697	0.002946	0.915479	1
non-red	gene_silencing	GO:0016458	3	17	0.000621	0.001273	0.487824	0.133945	5	0.000621	0.905248	1	1	2	0.666391	0.624767	4	14	0.002157	0.002578	0.836695	0.783264
red	cellular_lactam_metabolic_process	GO:0072338	3	17	0.000621	0.001273	0.487824	0.133945	5	0.000621	0.905248	1	1	2	0.666391	0.624767	3	6	0.001618	0.001105	1.46425	0.417046
non-red	chromosome,_centromeric_region	GO:0000775	7	12	0.001449	0.000899	1.61179	0.134771	7	0.001449	1.50937	0.103564	4	3	1.14238	1	4	8	0.002157	0.001473	1.46436	0.457228
non-red	transcription_coactivator_activity	GO:0003713	7	12	0.001449	0.000899	1.61179	0.134771	8	0.001449	1.32088	0.280387	1	6	0.285596	0.0700296	1	3	0.000539	0.000552	0.976449	1
red	pentose-phosphate_shunt,_non-oxidative_branch	GO:0009052	7	12	0.001449	0.000899	1.61179	0.134771	9	0.001449	1.17328	0.726797	2	5	0.571192	0.288553	2	5	0.001079	0.000921	1.17155	1
red	energy_reserve_metabolic_process	GO:0006112	7	31	0.001449	0.002322	0.624031	0.135547	13	0.001449	0.812675	0.383272	4	3	1.14238	1	5	18	0.002697	0.003314	0.81382	0.803922
red	cellular_response_to_growth_factor_stimulus	GO:0071363	7	31	0.001449	0.002322	0.624031	0.135547	13	0.001449	0.812675	0.383272	3	4	0.856788	0.726279	4	18	0.002157	0.003314	0.650875	0.331219
red	cellular_response_to_organic_substance	GO:0071310	55	179	0.011387	0.013405	0.849459	0.136915	76	0.011387	1.09228	0.274966	21	34	0.76332	0.079605	30	100	0.016181	0.018413	0.878781	0.396893
non-red	response_to_ethylene	GO:0009723	3	4	0.000621	0.0003	2.07	0.137915	3	0.000621	1.50728	0.555515	3	0	1.99917	0.249845	1	1	0.000539	0.000184	2.92935	0.341374
non-red	CMP-keto-3-deoxy-D-manno-octulosonic_acid_biosynthetic_process	GO:0033468	3	4	0.000621	0.0003	2.07	0.137915	3	0.000621	1.50728	0.555515					1	2	0.000539	0.000368	1.46467	1
non-red	hydrogen_sulfide_biosynthetic_process	GO:0070814	3	4	0.000621	0.0003	2.07	0.137915	4	0.000621	1.13115	1	1	2	0.666391	0.624767	3	4	0.001618	0.000737	2.19539	0.118305
non-red	histone_deacetylase_activity	GO:0004407	3	4	0.000621	0.0003	2.07	0.137915	3	0.000621	1.50728	0.555515					2	2	0.001079	0.000368	2.93207	0.116495
non-red	phosphoglycerate_dehydrogenase_activity	GO:0004617	3	4	0.000621	0.0003	2.07	0.137915	4	0.000621	1.13115	1	3	0	1.99917	0.249845	1	2	0.000539	0.000368	1.46467	1
non-red	nitrite_reductase_(cytochrome,_ammonia-forming)_activity	GO:0042279	3	4	0.000621	0.0003	2.07	0.137915	4	0.000621	1.13115	1	1	2	0.666391	0.624767	1	2	0.000539	0.000368	1.46467	1
red	reproductive_process_in_single-celled_organism	GO:0022413	3	4	0.000621	0.0003	2.07	0.137915	3	0.000621	1.50728	0.555515	3	0	1.99917	0.249845	2	2	0.001079	0.000368	2.93207	0.116495
non-red	superoxide_reductase_activity	GO:0050605	3	4	0.000621	0.0003	2.07	0.137915	4	0.000621	1.13115	1	1	2	0.666391	0.624767	2	4	0.001079	0.000737	1.46404	0.609768
non-red	regulation_of_DNA_topoisomerase_(ATP-hydrolyzing)_activity	GO:2000371	3	4	0.000621	0.0003	2.07	0.137915	3	0.000621	1.50728	0.555515					1	4	0.000539	0.000737	0.731343	1
red	siroheme_biosynthetic_process	GO:0019354	3	4	0.000621	0.0003	2.07	0.137915	4	0.000621	1.13115	1	3	0	1.99917	0.249845	1	2	0.000539	0.000368	1.46467	1
red	diphthine_synthase_activity	GO:0004164	3	4	0.000621	0.0003	2.07	0.137915	3	0.000621	1.50728	0.555515	3	0	1.99917	0.249845	1	2	0.000539	0.000368	1.46467	1
non-red	S-ribosylhomocysteine_lyase_activity	GO:0043768	3	4	0.000621	0.0003	2.07	0.137915	3	0.000621	1.50728	0.555515	3	0	1.99917	0.249845	1	2	0.000539	0.000368	1.46467	1
non-red	protein_O-linked_glycosylation	GO:0006493	3	4	0.000621	0.0003	2.07	0.137915	3	0.000621	1.50728	0.555515	2	1	1.33278	1	1	2	0.000539	0.000368	1.46467	1
non-red	regulation_of_chronic_inflammatory_response	GO:0002676	3	4	0.000621	0.0003	2.07	0.137915	3	0.000621	1.50728	0.555515	1	2	0.666391	0.624767	not in NEWFAM	not in NEWFAM	not in NEWFAM	not in NEWFAM	not in NEWFAM	not in NEWFAM
non-red	DNA_binding,_bending	GO:0008301	3	4	0.000621	0.0003	2.07	0.137915	3	0.000621	1.50728	0.555515	3	0	1.99917	0.249845	2	2	0.001079	0.000368	2.93207	0.116495
non-red	regulation_of_response_to_reactive_oxygen_species	GO:1901031	3	4	0.000621	0.0003	2.07	0.137915	3	0.000621	1.50728	0.555515					not in NEWFAM	not in NEWFAM	not in NEWFAM	not in NEWFAM	not in NEWFAM	not in NEWFAM
non-red	UDP-N-acetylglucosamine_2-epimerase_activity	GO:0008761	3	4	0.000621	0.0003	2.07	0.137915	4	0.000621	1.13115	1					1	3	0.000539	0.000552	0.976449	1
red	3-deoxy-manno-octulosonate_cytidylyltransferase_activity	GO:0008690	3	4	0.000621	0.0003	2.07	0.137915	3	0.000621	1.50728	0.555515					1	2	0.000539	0.000368	1.46467	1
red	farnesyl_diphosphate_metabolic_process	GO:0045338	3	4	0.000621	0.0003	2.07	0.137915	4	0.000621	1.13115	1	3	0	1.99917	0.249845	not in NEWFAM	not in NEWFAM	not in NEWFAM	not in NEWFAM	not in NEWFAM	not in NEWFAM
red	negative_regulation_of_DNA_topoisomerase_(ATP-hydrolyzing)_activity	GO:2000372	3	4	0.000621	0.0003	2.07	0.137915	3	0.000621	1.50728	0.555515					1	4	0.000539	0.000737	0.731343	1
red	DNA_topoisomerase_(ATP-hydrolyzing)_inhibitor_activity	GO:0008657	3	4	0.000621	0.0003	2.07	0.137915	3	0.000621	1.50728	0.555515					1	4	0.000539	0.000737	0.731343	1
red	geranyl_diphosphate_biosynthetic_process	GO:0033384	3	4	0.000621	0.0003	2.07	0.137915	4	0.000621	1.13115	1	3	0	1.99917	0.249845	not in NEWFAM	not in NEWFAM	not in NEWFAM	not in NEWFAM	not in NEWFAM	not in NEWFAM
non-red	siroheme_metabolic_process	GO:0046156	3	4	0.000621	0.0003	2.07	0.137915	4	0.000621	1.13115	1	3	0	1.99917	0.249845	1	2	0.000539	0.000368	1.46467	1
non-red	intracellular_mRNA_localization	GO:0008298	3	4	0.000621	0.0003	2.07	0.137915	3	0.000621	1.50728	0.555515	3	0	1.99917	0.249845	3	4	0.001618	0.000737	2.19539	0.118305
non-red	tryptophan_dimethylallyltransferase_activity	GO:0050364	3	4	0.000621	0.0003	2.07	0.137915	4	0.000621	1.13115	1					not in NEWFAM	not in NEWFAM	not in NEWFAM	not in NEWFAM	not in NEWFAM	not in NEWFAM
red	intramolecular_transferase_activity,_transferring_amino_groups	GO:0016869	3	4	0.000621	0.0003	2.07	0.137915	4	0.000621	1.13115	1	3	0	1.99917	0.249845	not in NEWFAM	not in NEWFAM	not in NEWFAM	not in NEWFAM	not in NEWFAM	not in NEWFAM
non-red	regulation_of_isotype_switching	GO:0045191	3	4	0.000621	0.0003	2.07	0.137915	3	0.000621	1.50728	0.555515	2	1	1.33278	1	1	2	0.000539	0.000368	1.46467	1
non-red	response_to_cytokinin	GO:0009735	3	4	0.000621	0.0003	2.07	0.137915	3	0.000621	1.50728	0.555515	1	2	0.666391	0.624767	1	1	0.000539	0.000184	2.92935	0.341374
non-red	lactose_catabolic_process_via_tagatose-6-phosphate	GO:0019512	3	4	0.000621	0.0003	2.07	0.137915	3	0.000621	1.50728	0.555515					not in NEWFAM	not in NEWFAM	not in NEWFAM	not in NEWFAM	not in NEWFAM	not in NEWFAM
non-red	auxin-activated_signaling_pathway	GO:0009734	3	4	0.000621	0.0003	2.07	0.137915	3	0.000621	1.50728	0.555515					2	3	0.001079	0.000552	1.95471	0.270004
red	S-formylglutathione_hydrolase_activity	GO:0018738	3	4	0.000621	0.0003	2.07	0.137915	3	0.000621	1.50728	0.555515					1	3	0.000539	0.000552	0.976449	1
red	RNA_localization	GO:0006403	3	4	0.000621	0.0003	2.07	0.137915	3	0.000621	1.50728	0.555515	3	0	1.99917	0.249845	3	4	0.001618	0.000737	2.19539	0.118305
red	methionine_adenosyltransferase_activity	GO:0004478	3	4	0.000621	0.0003	2.07	0.137915	4	0.000621	1.13115	1	3	0	1.99917	0.249845	1	2	0.000539	0.000368	1.46467	1
red	DNA_topoisomerase_(ATP-hydrolyzing)_regulator_activity	GO:0072586	3	4	0.000621	0.0003	2.07	0.137915	3	0.000621	1.50728	0.555515					1	4	0.000539	0.000737	0.731343	1
non-red	response_to_cholesterol	GO:0070723	3	4	0.000621	0.0003	2.07	0.137915	3	0.000621	1.50728	0.555515	1	2	0.666391	0.624767	3	5	0.001618	0.000921	1.75679	0.345658
non-red	intron_homing	GO:0006314	3	4	0.000621	0.0003	2.07	0.137915	3	0.000621	1.50728	0.555515	1	2	0.666391	0.624767	3	3	0.001618	0.000552	2.93116	0.0397399
non-red	malate_dehydrogenase_(decarboxylating)_(NAD+)_activity	GO:0004471	3	4	0.000621	0.0003	2.07	0.137915	4	0.000621	1.13115	1	3	0	1.99917	0.249845	1	2	0.000539	0.000368	1.46467	1
non-red	galactitol_metabolic_process	GO:0019402	3	4	0.000621	0.0003	2.07	0.137915	3	0.000621	1.50728	0.555515	1	2	0.666391	0.624767	1	2	0.000539	0.000368	1.46467	1
non-red	histone_deacetylase_complex	GO:0000118	3	4	0.000621	0.0003	2.07	0.137915	3	0.000621	1.50728	0.555515	1	2	0.666391	0.624767	1	1	0.000539	0.000184	2.92935	0.341374
non-red	aldehyde_dehydrogenase_[NAD(P)+]_activity	GO:0004030	3	4	0.000621	0.0003	2.07	0.137915	4	0.000621	1.13115	1	3	0	1.99917	0.249845	not in NEWFAM	not in NEWFAM	not in NEWFAM	not in NEWFAM	not in NEWFAM	not in NEWFAM
non-red	phosphoadenylyl-sulfate_reductase_(thioredoxin)_activity	GO:0004604	3	4	0.000621	0.0003	2.07	0.137915	4	0.000621	1.13115	1					1	2	0.000539	0.000368	1.46467	1
non-red	positive_regulation_of_T_cell_migration	GO:2000406	3	4	0.000621	0.0003	2.07	0.137915	3	0.000621	1.50728	0.555515					1	1	0.000539	0.000184	2.92935	0.341374
red	positive_regulation_of_protein_kinase_B_signaling	GO:0051897	3	4	0.000621	0.0003	2.07	0.137915	4	0.000621	1.13115	1	1	2	0.666391	0.624767	1	3	0.000539	0.000552	0.976449	1
non-red	root_development	GO:0048364	3	4	0.000621	0.0003	2.07	0.137915	3	0.000621	1.50728	0.555515	2	1	1.33278	1	not in NEWFAM	not in NEWFAM	not in NEWFAM	not in NEWFAM	not in NEWFAM	not in NEWFAM
red	positive_regulation_of_MHC_class_II_biosynthetic_process	GO:0045348	3	4	0.000621	0.0003	2.07	0.137915	3	0.000621	1.50728	0.555515	2	1	1.33278	1	1	2	0.000539	0.000368	1.46467	1
red	glycine_biosynthetic_process_from_serine	GO:0019264	3	4	0.000621	0.0003	2.07	0.137915	4	0.000621	1.13115	1	3	0	1.99917	0.249845	not in NEWFAM	not in NEWFAM	not in NEWFAM	not in NEWFAM	not in NEWFAM	not in NEWFAM
red	response_to_sterol	GO:0036314	3	4	0.000621	0.0003	2.07	0.137915	3	0.000621	1.50728	0.555515	1	2	0.666391	0.624767	3	5	0.001618	0.000921	1.75679	0.345658
non-red	receptor_internalization	GO:0031623	3	4	0.000621	0.0003	2.07	0.137915	3	0.000621	1.50728	0.555515	1	2	0.666391	0.624767	2	3	0.001079	0.000552	1.95471	0.270004
non-red	D-serine_ammonia-lyase_activity	GO:0008721	3	4	0.000621	0.0003	2.07	0.137915	3	0.000621	1.50728	0.555515	1	2	0.666391	0.624767	not in NEWFAM	not in NEWFAM	not in NEWFAM	not in NEWFAM	not in NEWFAM	not in NEWFAM
red	malic_enzyme_activity	GO:0004470	3	4	0.000621	0.0003	2.07	0.137915	4	0.000621	1.13115	1	3	0	1.99917	0.249845	1	2	0.000539	0.000368	1.46467	1
non-red	L-alanine:2-oxoglutarate_aminotransferase_activity	GO:0004021	3	4	0.000621	0.0003	2.07	0.137915	3	0.000621	1.50728	0.555515	3	0	1.99917	0.249845	not in NEWFAM	not in NEWFAM	not in NEWFAM	not in NEWFAM	not in NEWFAM	not in NEWFAM
red	regulation_of_isomerase_activity	GO:0010911	3	4	0.000621	0.0003	2.07	0.137915	3	0.000621	1.50728	0.555515					1	4	0.000539	0.000737	0.731343	1
red	hydrogen_sulfide_metabolic_process	GO:0070813	3	4	0.000621	0.0003	2.07	0.137915	4	0.000621	1.13115	1	1	2	0.666391	0.624767	3	4	0.001618	0.000737	2.19539	0.118305
non-red	pyrimidine-nucleoside_phosphorylase_activity	GO:0016154	3	4	0.000621	0.0003	2.07	0.137915	3	0.000621	1.50728	0.555515					not in NEWFAM	not in NEWFAM	not in NEWFAM	not in NEWFAM	not in NEWFAM	not in NEWFAM
red	negative_regulation_of_ATPase_activity	GO:0032780	3	4	0.000621	0.0003	2.07	0.137915	3	0.000621	1.50728	0.555515					1	4	0.000539	0.000737	0.731343	1
red	sulfate_assimilation,_phosphoadenylyl_sulfate_reduction_by_phosphoadenylyl-sulfate_reductase_(thioredoxin)	GO:0019379	3	4	0.000621	0.0003	2.07	0.137915	4	0.000621	1.13115	1					1	2	0.000539	0.000368	1.46467	1
non-red	diaminohydroxyphosphoribosylaminopyrimidine_deaminase_activity	GO:0008835	3	4	0.000621	0.0003	2.07	0.137915	4	0.000621	1.13115	1	2	1	1.33278	1	1	2	0.000539	0.000368	1.46467	1
red	lysyl-tRNA_aminoacylation	GO:0006430	3	4	0.000621	0.0003	2.07	0.137915	3	0.000621	1.50728	0.555515	3	0	1.99917	0.249845	1	2	0.000539	0.000368	1.46467	1
red	fucosyltransferase_activity	GO:0008417	3	4	0.000621	0.0003	2.07	0.137915	3	0.000621	1.50728	0.555515	1	2	0.666391	0.624767	1	2	0.000539	0.000368	1.46467	1
non-red	precorrin-8X_methylmutase_activity	GO:0016993	3	4	0.000621	0.0003	2.07	0.137915	4	0.000621	1.13115	1	1	2	0.666391	0.624767	1	3	0.000539	0.000552	0.976449	1
non-red	nicotinate-nucleotide-dimethylbenzimidazole_phosphoribosyltransferase_activity	GO:0008939	3	4	0.000621	0.0003	2.07	0.137915	3	0.000621	1.50728	0.555515	2	1	1.33278	1	1	2	0.000539	0.000368	1.46467	1
red	alanine-oxo-acid_transaminase_activity	GO:0047635	3	4	0.000621	0.0003	2.07	0.137915	3	0.000621	1.50728	0.555515	3	0	1.99917	0.249845	not in NEWFAM	not in NEWFAM	not in NEWFAM	not in NEWFAM	not in NEWFAM	not in NEWFAM
red	protein_citrullination	GO:0018101	3	4	0.000621	0.0003	2.07	0.137915	4	0.000621	1.13115	1	1	2	0.666391	0.624767	2	3	0.001079	0.000552	1.95471	0.270004
non-red	response_to_redox_state	GO:0051775	3	4	0.000621	0.0003	2.07	0.137915	4	0.000621	1.13115	1	3	0	1.99917	0.249845	1	1	0.000539	0.000184	2.92935	0.341374
non-red	mitochondrial_RNA_metabolic_process	GO:0000959	3	4	0.000621	0.0003	2.07	0.137915	3	0.000621	1.50728	0.555515	2	1	1.33278	1	2	3	0.001079	0.000552	1.95471	0.270004
red	regulation_of_bacterial-type_flagellum_assembly	GO:1902208	3	4	0.000621	0.0003	2.07	0.137915	4	0.000621	1.13115	1	3	0	1.99917	0.249845	2	2	0.001079	0.000368	2.93207	0.116495
red	CMP-keto-3-deoxy-D-manno-octulosonic_acid_metabolic_process	GO:0033467	3	4	0.000621	0.0003	2.07	0.137915	3	0.000621	1.50728	0.555515					1	2	0.000539	0.000368	1.46467	1
non-red	proline_racemase_activity	GO:0018112	3	4	0.000621	0.0003	2.07	0.137915	3	0.000621	1.50728	0.555515	3	0	1.99917	0.249845	1	2	0.000539	0.000368	1.46467	1
non-red	formate_dehydrogenase_(NAD+)_activity	GO:0008863	3	4	0.000621	0.0003	2.07	0.137915	3	0.000621	1.50728	0.555515	3	0	1.99917	0.249845	2	3	0.001079	0.000552	1.95471	0.270004
red	arginine_deiminase_activity	GO:0016990	3	4	0.000621	0.0003	2.07	0.137915	4	0.000621	1.13115	1	1	2	0.666391	0.624767	2	3	0.001079	0.000552	1.95471	0.270004
red	sulfate_reduction	GO:0019419	3	4	0.000621	0.0003	2.07	0.137915	4	0.000621	1.13115	1					1	2	0.000539	0.000368	1.46467	1
red	farnesyl_diphosphate_biosynthetic_process	GO:0045337	3	4	0.000621	0.0003	2.07	0.137915	4	0.000621	1.13115	1	3	0	1.99917	0.249845	not in NEWFAM	not in NEWFAM	not in NEWFAM	not in NEWFAM	not in NEWFAM	not in NEWFAM
non-red	bacteriocin_immunity	GO:0030153	3	4	0.000621	0.0003	2.07	0.137915	4	0.000621	1.13115	1	2	1	1.33278	1	3	4	0.001618	0.000737	2.19539	0.118305
red	ATPase_inhibitor_activity	GO:0042030	3	4	0.000621	0.0003	2.07	0.137915	3	0.000621	1.50728	0.555515					1	4	0.000539	0.000737	0.731343	1
red	geranyl_diphosphate_metabolic_process	GO:0033383	3	4	0.000621	0.0003	2.07	0.137915	4	0.000621	1.13115	1	3	0	1.99917	0.249845	not in NEWFAM	not in NEWFAM	not in NEWFAM	not in NEWFAM	not in NEWFAM	not in NEWFAM
red	leucine_biosynthetic_process	GO:0009098	10	18	0.00207	0.001348	1.53561	0.137919	14	0.00207	1.07812	0.784276	7	3	1.39942	0.34324	4	8	0.002157	0.001473	1.46436	0.457228
non-red	galactose_metabolic_process	GO:0006012	10	18	0.00207	0.001348	1.53561	0.137919	13	0.00207	1.16096	0.562438	3	7	0.599752	0.225931	6	9	0.003236	0.001657	1.95293	0.0706768
non-red	nucleoid	GO:0009295	10	18	0.00207	0.001348	1.53561	0.137919	15	0.00207	1.00583	1	6	4	1.1995	0.753651	4	7	0.002157	0.001289	1.67339	0.239386
non-red	positive_regulation_of_protein_serine/threonine_kinase_activity	GO:0071902	5	24	0.001035	0.001797	0.57596	0.13905	8	0.001035	0.943482	1	2	3	0.799669	0.687241	8	22	0.004315	0.004051	1.06517	0.824273
red	protein_localization_to_membrane	GO:0072657	5	24	0.001035	0.001797	0.57596	0.13905	7	0.001035	1.07812	1	2	3	0.799669	0.687241	3	15	0.001618	0.002762	0.585807	0.290122
red	regulation_of_cell_projection_organization	GO:0031344	5	24	0.001035	0.001797	0.57596	0.13905	7	0.001035	1.07812	1	3	2	1.1995	1	4	14	0.002157	0.002578	0.836695	0.783264
non-red	endoplasmic_reticulum_lumen	GO:0005788	5	24	0.001035	0.001797	0.57596	0.13905	7	0.001035	1.07812	1	1	4	0.399834	0.218362	7	26	0.003776	0.004787	0.788803	0.536706
non-red	exocytosis	GO:0006887	5	24	0.001035	0.001797	0.57596	0.13905	8	0.001035	0.943482	1	2	3	0.799669	0.687241	6	19	0.003236	0.003498	0.9251	1
non-red	endoplasmic_reticulum	GO:0005783	33	113	0.006832	0.008463	0.807279	0.140057	45	0.006832	1.10676	0.346817	15	18	0.908715	0.606236	16	66	0.00863	0.012152	0.710171	0.0910565
non-red	cytokine_activity	GO:0005125	19	40	0.003934	0.002996	1.31308	0.140711	24	0.003934	1.19502	0.202137	6	13	0.631318	0.114493	5	14	0.002697	0.002578	1.04616	1
red	endoribonuclease_activity	GO:0004521	20	72	0.004141	0.005392	0.76799	0.142265	22	0.004141	1.3721	0.0122538	6	14	0.599752	0.0776504	14	40	0.007551	0.007365	1.02525	0.869046
red	rRNA_methyltransferase_activity	GO:0008649	13	50	0.002692	0.003744	0.719017	0.142887	14	0.002692	1.40208	0.0443135	3	10	0.461347	0.0569687	8	23	0.004315	0.004235	1.01889	1
red	positive_regulation_of_cellular_metabolic_process	GO:0031325	51	167	0.010559	0.012507	0.844247	0.14447	71	0.010559	1.0842	0.377591	26	25	1.01919	1	37	101	0.019957	0.018597	1.07313	0.597438
non-red	galactose_catabolic_process	GO:0019388	5	8	0.001035	0.000599	1.72788	0.1476	7	0.001035	1.07812	1	1	4	0.399834	0.218362	3	4	0.001618	0.000737	2.19539	0.118305
red	neutrophil_chemotaxis	GO:0030593	5	8	0.001035	0.000599	1.72788	0.1476	6	0.001035	1.25759	0.670722	1	4	0.399834	0.218362	3	6	0.001618	0.001105	1.46425	0.417046
red	ER-nucleus_signaling_pathway	GO:0006984	5	8	0.001035	0.000599	1.72788	0.1476	5	0.001035	1.50875	0.174857	3	2	1.1995	1	2	3	0.001079	0.000552	1.95471	0.270004
non-red	auxin_biosynthetic_process	GO:0009851	5	8	0.001035	0.000599	1.72788	0.1476	6	0.001035	1.25759	0.670722	5	0	1.99917	0.0623707	1	3	0.000539	0.000552	0.976449	1
red	peptidyl-arginine_omega-N-methylation	GO:0035247	5	8	0.001035	0.000599	1.72788	0.1476	5	0.001035	1.50875	0.174857	4	1	1.59934	0.374741	3	4	0.001618	0.000737	2.19539	0.118305
non-red	succinate_metabolic_process	GO:0006105	5	8	0.001035	0.000599	1.72788	0.1476	6	0.001035	1.25759	0.670722	1	4	0.399834	0.218362	3	7	0.001618	0.001289	1.25524	0.696537
red	peptidyl-arginine_N-methylation	GO:0035246	5	8	0.001035	0.000599	1.72788	0.1476	5	0.001035	1.50875	0.174857	4	1	1.59934	0.374741	3	4	0.001618	0.000737	2.19539	0.118305
red	evasion_or_tolerance_of_host_defenses	GO:0044415	5	8	0.001035	0.000599	1.72788	0.1476	6	0.001035	1.25759	0.670722	5	0	1.99917	0.0623707	3	4	0.001618	0.000737	2.19539	0.118305
non-red	regulation_of_osteoclast_differentiation	GO:0045670	5	8	0.001035	0.000599	1.72788	0.1476	5	0.001035	1.50875	0.174857	2	3	0.799669	0.687241	4	8	0.002157	0.001473	1.46436	0.457228
red	arginine_N-methyltransferase_activity	GO:0016273	5	8	0.001035	0.000599	1.72788	0.1476	5	0.001035	1.50875	0.174857	4	1	1.59934	0.374741	3	4	0.001618	0.000737	2.19539	0.118305
non-red	inositol_monophosphate_1-phosphatase_activity	GO:0008934	5	8	0.001035	0.000599	1.72788	0.1476	7	0.001035	1.07812	1	2	3	0.799669	0.687241	not in NEWFAM	not in NEWFAM	not in NEWFAM	not in NEWFAM	not in NEWFAM	not in NEWFAM
non-red	homeostasis_of_number_of_cells_in_a_free-living_population	GO:0048874	5	8	0.001035	0.000599	1.72788	0.1476	5	0.001035	1.50875	0.174857	4	1	1.59934	0.374741	1	3	0.000539	0.000552	0.976449	1
red	neutrophil_migration	GO:1990266	5	8	0.001035	0.000599	1.72788	0.1476	6	0.001035	1.25759	0.670722	1	4	0.399834	0.218362	3	6	0.001618	0.001105	1.46425	0.417046
red	peptidyl-arginine_methylation	GO:0018216	5	8	0.001035	0.000599	1.72788	0.1476	5	0.001035	1.50875	0.174857	4	1	1.59934	0.374741	3	4	0.001618	0.000737	2.19539	0.118305
non-red	activation_of_cysteine-type_endopeptidase_activity	GO:0097202	5	8	0.001035	0.000599	1.72788	0.1476	6	0.001035	1.25759	0.670722	1	4	0.399834	0.218362	2	7	0.001079	0.001289	0.837083	1
red	evasion_or_tolerance_of_defenses_of_other_organism_involved_in_symbiotic_interaction	GO:0051834	5	8	0.001035	0.000599	1.72788	0.1476	6	0.001035	1.25759	0.670722	5	0	1.99917	0.0623707	3	4	0.001618	0.000737	2.19539	0.118305
red	ribonucleoside-diphosphate_reductase_complex	GO:0005971	5	8	0.001035	0.000599	1.72788	0.1476	5	0.001035	1.50875	0.174857	4	1	1.59934	0.374741	1	4	0.000539	0.000737	0.731343	1
non-red	L-isoleucine_transaminase_activity	GO:0052656	5	8	0.001035	0.000599	1.72788	0.1476	8	0.001035	0.943482	1	4	1	1.59934	0.374741	1	2	0.000539	0.000368	1.46467	1
non-red	tagatose-6-phosphate_kinase_activity	GO:0009024	5	8	0.001035	0.000599	1.72788	0.1476	6	0.001035	1.25759	0.670722	1	4	0.399834	0.218362	not in NEWFAM	not in NEWFAM	not in NEWFAM	not in NEWFAM	not in NEWFAM	not in NEWFAM
red	L-valine_transaminase_activity	GO:0052655	5	8	0.001035	0.000599	1.72788	0.1476	8	0.001035	0.943482	1	4	1	1.59934	0.374741	1	2	0.000539	0.000368	1.46467	1
red	L-leucine_transaminase_activity	GO:0052654	5	8	0.001035	0.000599	1.72788	0.1476	8	0.001035	0.943482	1	4	1	1.59934	0.374741	1	2	0.000539	0.000368	1.46467	1
non-red	receptor_metabolic_process	GO:0043112	5	8	0.001035	0.000599	1.72788	0.1476	5	0.001035	1.50875	0.174857	3	2	1.1995	1	3	4	0.001618	0.000737	2.19539	0.118305
red	activation_of_cysteine-type_endopeptidase_activity_involved_in_apoptotic_process	GO:0006919	5	8	0.001035	0.000599	1.72788	0.1476	6	0.001035	1.25759	0.670722	1	4	0.399834	0.218362	2	7	0.001079	0.001289	0.837083	1
red	inositol_monophosphate_phosphatase_activity	GO:0052834	5	8	0.001035	0.000599	1.72788	0.1476	7	0.001035	1.07812	1	2	3	0.799669	0.687241	not in NEWFAM	not in NEWFAM	not in NEWFAM	not in NEWFAM	not in NEWFAM	not in NEWFAM
non-red	propionate_metabolic_process	GO:0019541	5	8	0.001035	0.000599	1.72788	0.1476	7	0.001035	1.07812	1	4	1	1.59934	0.374741	2	3	0.001079	0.000552	1.95471	0.270004
red	quorum_sensing	GO:0009372	5	8	0.001035	0.000599	1.72788	0.1476	5	0.001035	1.50875	0.174857	4	1	1.59934	0.374741	1	3	0.000539	0.000552	0.976449	1
red	branched-chain-amino-acid_transaminase_activity	GO:0004084	5	8	0.001035	0.000599	1.72788	0.1476	8	0.001035	0.943482	1	4	1	1.59934	0.374741	1	3	0.000539	0.000552	0.976449	1
red	protein-arginine_N-methyltransferase_activity	GO:0016274	5	8	0.001035	0.000599	1.72788	0.1476	5	0.001035	1.50875	0.174857	4	1	1.59934	0.374741	3	4	0.001618	0.000737	2.19539	0.118305
non-red	proline_catabolic_process	GO:0006562	5	8	0.001035	0.000599	1.72788	0.1476	7	0.001035	1.07812	1	3	2	1.1995	1	3	6	0.001618	0.001105	1.46425	0.417046
non-red	regulation_of_DNA_recombination	GO:0000018	5	8	0.001035	0.000599	1.72788	0.1476	5	0.001035	1.50875	0.174857	3	2	1.1995	1	2	4	0.001079	0.000737	1.46404	0.609768
non-red	single-organism_catabolic_process	GO:0044712	378	986	0.078261	0.073841	1.05986	0.148072	643	0.078261	0.887283	3.9e-05	221	157	1.16883	0.000720513	149	455	0.080367	0.083778	0.959285	0.535625
non-red	monovalent_inorganic_cation_transmembrane_transporter_activity	GO:0015077	21	76	0.004348	0.005692	0.763879	0.150237	50	0.004348	0.633912	0.00045916	11	10	1.04719	1	15	53	0.008091	0.009759	0.829081	0.466792
red	oxidoreductase_activity,_acting_on_a_sulfur_group_of_donors	GO:0016667	64	153	0.013251	0.011458	1.15648	0.150515	73	0.013251	1.32325	4.9e-05	35	29	1.0933	0.52956	21	42	0.011327	0.007733	1.46476	0.03387
red	chorismate_metabolic_process	GO:0046417	29	64	0.006004	0.004793	1.25266	0.150864	44	0.006004	0.994698	1	10	19	0.68937	0.0976252	13	25	0.007012	0.004603	1.52335	0.0880831
red	microtubule_associated_complex	GO:0005875	8	34	0.001656	0.002546	0.650432	0.153	11	0.001656	1.09742	0.76	3	5	0.74969	0.507314	5	13	0.002697	0.002394	1.12657	0.773306
non-red	response_to_growth_factor	GO:0070848	8	34	0.001656	0.002546	0.650432	0.153	14	0.001656	0.8625	0.572549	3	5	0.74969	0.507314	5	19	0.002697	0.003498	0.771012	0.629564
non-red	nitrogen_cycle_metabolic_process	GO:0071941	8	34	0.001656	0.002546	0.650432	0.153	22	0.001656	0.548708	0.00532096	3	5	0.74969	0.507314	5	18	0.002697	0.003314	0.81382	0.803922
non-red	nucleoplasm_part	GO:0044451	8	34	0.001656	0.002546	0.650432	0.153	9	0.001656	1.34089	0.288323	2	6	0.499793	0.179189	4	10	0.002157	0.001841	1.17165	0.743143
non-red	glycosaminoglycan_binding	GO:0005539	8	34	0.001656	0.002546	0.650432	0.153	13	0.001656	0.928772	0.771722	2	6	0.499793	0.179189	7	27	0.003776	0.004971	0.759606	0.421996
red	nucleobase-containing_compound_transport	GO:0015931	2	13	0.000414	0.000974	0.425051	0.153205	4	0.000414	0.754098	0.607342	2	0	1.99917	0.499897	3	12	0.001618	0.00221	0.732127	0.761707
non-red	urea_metabolic_process	GO:0019627	2	13	0.000414	0.000974	0.425051	0.153205	12	0.000414	0.251519	0.000602304					2	9	0.001079	0.001657	0.651177	0.727002
red	Ras_GTPase_activator_activity	GO:0005099	2	13	0.000414	0.000974	0.425051	0.153205	2	0.000414	1.51095	0.552785					2	7	0.001079	0.001289	0.837083	1
red	amine-lyase_activity	GO:0016843	2	13	0.000414	0.000974	0.425051	0.153205	11	0.000414	0.274354	0.00150427	1	1	0.999586	1	1	1	0.000539	0.000184	2.92935	0.341374
non-red	4-hydroxy-tetrahydrodipicolinate_synthase	GO:0008840	2	13	0.000414	0.000974	0.425051	0.153205	12	0.000414	0.251519	0.000602304	1	1	0.999586	1	not in NEWFAM	not in NEWFAM	not in NEWFAM	not in NEWFAM	not in NEWFAM	not in NEWFAM
red	organic_anion_transmembrane_transporter_activity	GO:0008514	2	13	0.000414	0.000974	0.425051	0.153205	5	0.000414	0.603499	0.343527	1	1	0.999586	1	not in NEWFAM	not in NEWFAM	not in NEWFAM	not in NEWFAM	not in NEWFAM	not in NEWFAM
non-red	ribosomal_subunit	GO:0044391	2	13	0.000414	0.000974	0.425051	0.153205	3	0.000414	1.00485	1					4	11	0.002157	0.002025	1.06519	1
non-red	termination_of_signal_transduction	GO:0023021	2	13	0.000414	0.000974	0.425051	0.153205	3	0.000414	1.00485	1	1	1	0.999586	1	1	9	0.000539	0.001657	0.325287	0.179335
non-red	SRP-dependent_cotranslational_protein_targeting_to_membrane	GO:0006614	2	13	0.000414	0.000974	0.425051	0.153205	4	0.000414	0.754098	0.607342	1	1	0.999586	1	2	10	0.001079	0.001841	0.586095	0.510148
non-red	cellular_response_to_light_stimulus	GO:0071482	2	13	0.000414	0.000974	0.425051	0.153205	6	0.000414	0.503038	0.188662	1	1	0.999586	1	5	11	0.002697	0.002025	1.33185	0.526229
non-red	2_iron,_2_sulfur_cluster_binding	GO:0051537	14	53	0.002899	0.003969	0.730411	0.153496	26	0.002899	0.812728	0.212395	8	6	1.14238	0.790223	9	22	0.004854	0.004051	1.19822	0.505285
red	phosphogluconate_dehydrogenase_(decarboxylating)_activity	GO:0004616	10	19	0.00207	0.001423	1.45467	0.154078	17	0.00207	0.88765	0.608495	9	1	1.79926	0.0213572	1	3	0.000539	0.000552	0.976449	1
non-red	regulation_of_protein_phosphorylation	GO:0001932	26	91	0.005383	0.006815	0.789875	0.154372	35	0.005383	1.12122	0.372936	10	16	0.768912	0.24636	19	65	0.010248	0.011968	0.856283	0.432777
red	transcription_factor_binding_transcription_factor_activity	GO:0000989	13	26	0.002692	0.001947	1.38264	0.155221	14	0.002692	1.40208	0.0443135	5	8	0.768912	0.423169	2	11	0.001079	0.002025	0.53284	0.3513
non-red	Golgi_apparatus_part	GO:0044431	11	44	0.002277	0.003295	0.691047	0.156538	13	0.002277	1.27706	0.241232	6	5	1.09046	1	7	31	0.003776	0.005708	0.661528	0.189612
non-red	DNA_recombination	GO:0006310	29	65	0.006004	0.004868	1.23336	0.15691	44	0.006004	0.994698	1	9	20	0.620433	0.0420959	17	53	0.009169	0.009759	0.939543	0.884394
red	chromatin_organization	GO:0006325	18	66	0.003727	0.004943	0.753996	0.157485	21	0.003727	1.29365	0.0656155	13	5	1.44385	0.095637	12	29	0.006472	0.00534	1.21199	0.434766
non-red	DNA_replication	GO:0006260	37	124	0.00766	0.009286	0.824898	0.158937	61	0.00766	0.915392	0.344904	16	21	0.864507	0.415745	15	58	0.008091	0.010679	0.757655	0.210896
non-red	negative_regulation_of_biological_process	GO:0048519	135	411	0.02795	0.03078	0.908057	0.159432	184	0.02795	1.10737	0.0400322	68	67	1.00699	1	72	229	0.038835	0.042165	0.921025	0.39377
non-red	regulation_of_developmental_process	GO:0050793	63	201	0.013043	0.015053	0.866472	0.160267	78	0.013043	1.21897	0.00548533	30	33	0.951987	0.706051	31	104	0.016721	0.019149	0.873205	0.403661
non-red	sulfate_assimilation	GO:0000103	8	14	0.001656	0.001048	1.58015	0.160747	12	0.001656	1.00608	1	3	5	0.74969	0.507314	4	10	0.002157	0.001841	1.17165	0.743143
red	deoxyribonucleoside_diphosphate_biosynthetic_process	GO:0009189	8	14	0.001656	0.001048	1.58015	0.160747	10	0.001656	1.207	0.510931					not in NEWFAM	not in NEWFAM	not in NEWFAM	not in NEWFAM	not in NEWFAM	not in NEWFAM
red	pyrimidine_nucleoside_diphosphate_biosynthetic_process	GO:0009139	8	14	0.001656	0.001048	1.58015	0.160747	11	0.001656	1.09742	0.76					not in NEWFAM	not in NEWFAM	not in NEWFAM	not in NEWFAM	not in NEWFAM	not in NEWFAM
red	pyrimidine_nucleoside_diphosphate_metabolic_process	GO:0009138	8	14	0.001656	0.001048	1.58015	0.160747	11	0.001656	1.09742	0.76					not in NEWFAM	not in NEWFAM	not in NEWFAM	not in NEWFAM	not in NEWFAM	not in NEWFAM
non-red	pentose_metabolic_process	GO:0019321	25	55	0.005176	0.004119	1.25662	0.160816	45	0.005176	0.83849	0.153809	7	18	0.559768	0.028504	7	22	0.003776	0.004051	0.932116	1
non-red	guanosine-containing_compound_biosynthetic_process	GO:1901070	6	27	0.001242	0.002022	0.614243	0.161483	23	0.001242	0.393661	0.000170872	2	4	0.666391	0.452688	4	15	0.002157	0.002762	0.780956	0.785865
red	regulation_of_nervous_system_development	GO:0051960	6	27	0.001242	0.002022	0.614243	0.161483	8	0.001242	1.13218	0.725117	1	5	0.333195	0.124651	6	19	0.003236	0.003498	0.9251	1
red	gene_expression	GO:0010467	6	27	0.001242	0.002022	0.614243	0.161483	8	0.001242	1.13218	0.725117	3	3	0.999586	1	5	16	0.002697	0.002946	0.915479	1
non-red	phenol-containing_compound_metabolic_process	GO:0018958	21	45	0.004348	0.00337	1.29021	0.16196	34	0.004348	0.932247	0.588346	12	9	1.14238	0.662926	8	17	0.004315	0.00313	1.37859	0.306747
non-red	negative_regulation_of_apoptotic_process	GO:0043066	15	56	0.003106	0.004194	0.740582	0.16404	21	0.003106	1.0781	0.817756	4	11	0.533113	0.0762699	7	29	0.003776	0.00534	0.707116	0.327305
red	pyrimidine_ribonucleoside_triphosphate_biosynthetic_process	GO:0009209	4	20	0.000828	0.001498	0.552737	0.164642	19	0.000828	0.317728	6.98e-05					2	13	0.001079	0.002394	0.45071	0.240938
red	cellular_response_to_peptide_hormone_stimulus	GO:0071375	4	20	0.000828	0.001498	0.552737	0.164642	6	0.000828	1.00608	1	3	1	1.49938	0.624845	5	12	0.002697	0.00221	1.22036	0.557501
red	protein_targeting_to_membrane	GO:0006612	4	20	0.000828	0.001498	0.552737	0.164642	6	0.000828	1.00608	1	1	3	0.499793	0.374638	2	12	0.001079	0.00221	0.488235	0.240573
non-red	CTP_biosynthetic_process	GO:0006241	4	20	0.000828	0.001498	0.552737	0.164642	19	0.000828	0.317728	6.98e-05					2	13	0.001079	0.002394	0.45071	0.240938
red	cellular_response_to_peptide	GO:1901653	4	20	0.000828	0.001498	0.552737	0.164642	6	0.000828	1.00608	1	3	1	1.49938	0.624845	5	12	0.002697	0.00221	1.22036	0.557501
red	CTP_metabolic_process	GO:0046036	4	20	0.000828	0.001498	0.552737	0.164642	19	0.000828	0.317728	6.98e-05					2	13	0.001079	0.002394	0.45071	0.240938
non-red	chromatin_binding	GO:0003682	4	20	0.000828	0.001498	0.552737	0.164642	5	0.000828	1.207	0.668698					4	9	0.002157	0.001657	1.30175	0.501406
red	transmembrane_receptor_protein_tyrosine_kinase_activity	GO:0004714	4	20	0.000828	0.001498	0.552737	0.164642	5	0.000828	1.207	0.668698					4	15	0.002157	0.002762	0.780956	0.785865
non-red	response_to_cytokine	GO:0034097	19	68	0.003934	0.005092	0.772584	0.166112	28	0.003934	1.02421	1	7	12	0.736537	0.26208	16	55	0.00863	0.010127	0.852177	0.477169
red	ribonuclease_activity	GO:0004540	28	96	0.005797	0.007189	0.806371	0.166383	36	0.005797	1.17396	0.160348	9	19	0.642591	0.0606039	20	59	0.010787	0.010864	0.992912	1
red	response_to_organic_cyclic_compound	GO:0014070	33	112	0.006832	0.008388	0.814497	0.16645	53	0.006832	0.939752	0.560886	12	21	0.726972	0.120064	16	55	0.00863	0.010127	0.852177	0.477169
non-red	response_to_nutrient_levels	GO:0031667	19	69	0.003934	0.005167	0.76137	0.166539	33	0.003934	0.869008	0.355872	8	11	0.841757	0.502458	15	39	0.008091	0.007181	1.12672	0.611999
red	glycosyl_compound_catabolic_process	GO:1901658	73	230	0.015114	0.017225	0.877446	0.166587	103	0.015114	1.06971	0.346127	32	41	0.876349	0.291581	33	106	0.017799	0.019518	0.911927	0.536657
non-red	regulation_of_lipid_metabolic_process	GO:0019216	14	28	0.002899	0.002097	1.38245	0.16671	17	0.002899	1.24314	0.20356	10	4	1.42798	0.178933	9	18	0.004854	0.003314	1.4647	0.211168
red	nucleoside_phosphate_catabolic_process	GO:1901292	82	256	0.016977	0.019172	0.88551	0.168442	117	0.016977	1.05782	0.43059	34	48	0.828925	0.120543	39	122	0.021036	0.022464	0.936432	0.630861
red	regulation_of_body_fluid_levels	GO:0050878	12	46	0.002484	0.003445	0.721045	0.169001	19	0.002484	0.953185	0.809845	5	7	0.832988	0.580453	12	42	0.006472	0.007733	0.836933	0.515616
red	pyrimidine_deoxyribonucleotide_biosynthetic_process	GO:0009221	17	36	0.00352	0.002696	1.30564	0.169079	31	0.00352	0.827846	0.186057	9	8	1.05838	1	4	10	0.002157	0.001841	1.17165	0.743143
non-red	glutamate_metabolic_process	GO:0006536	17	36	0.00352	0.002696	1.30564	0.169079	28	0.00352	0.916428	0.551188	13	4	1.52878	0.0486514	8	23	0.004315	0.004235	1.01889	1
non-red	midbody	GO:0030496	1	9	0.000207	0.000674	0.307122	0.169722	1	0.000207	1.51095	1					3	8	0.001618	0.001473	1.09844	1
red	tRNA_(adenine-N1-)-methyltransferase_activity	GO:0016429	1	9	0.000207	0.000674	0.307122	0.169722	5	0.000207	0.301749	0.0472736	1	0	1.99917	1	not in NEWFAM	not in NEWFAM	not in NEWFAM	not in NEWFAM	not in NEWFAM	not in NEWFAM
non-red	positive_regulation_of_cell_projection_organization	GO:0031346	1	9	0.000207	0.000674	0.307122	0.169722	2	0.000207	0.755474	1					1	6	0.000539	0.001105	0.487783	0.670887
non-red	extrinsic_component_of_cytoplasmic_side_of_plasma_membrane	GO:0031234	1	9	0.000207	0.000674	0.307122	0.169722	3	0.000207	0.502427	0.264733					not in NEWFAM	not in NEWFAM	not in NEWFAM	not in NEWFAM	not in NEWFAM	not in NEWFAM
non-red	organic_hydroxy_compound_transmembrane_transporter_activity	GO:1901618	1	9	0.000207	0.000674	0.307122	0.169722	6	0.000207	0.251519	0.01883					not in NEWFAM	not in NEWFAM	not in NEWFAM	not in NEWFAM	not in NEWFAM	not in NEWFAM
non-red	tube_development	GO:0035295	1	9	0.000207	0.000674	0.307122	0.169722	6	0.000207	0.251519	0.01883					not in NEWFAM	not in NEWFAM	not in NEWFAM	not in NEWFAM	not in NEWFAM	not in NEWFAM
non-red	calcium-dependent_phospholipid_binding	GO:0005544	1	9	0.000207	0.000674	0.307122	0.169722	2	0.000207	0.755474	1					1	6	0.000539	0.001105	0.487783	0.670887
non-red	regulation_of_lipase_activity	GO:0060191	1	9	0.000207	0.000674	0.307122	0.169722	2	0.000207	0.755474	1					not in NEWFAM	not in NEWFAM	not in NEWFAM	not in NEWFAM	not in NEWFAM	not in NEWFAM
red	response_to_cAMP	GO:0051591	1	9	0.000207	0.000674	0.307122	0.169722	3	0.000207	0.502427	0.264733					not in NEWFAM	not in NEWFAM	not in NEWFAM	not in NEWFAM	not in NEWFAM	not in NEWFAM
red	monosaccharide_transmembrane_transporter_activity	GO:0015145	1	9	0.000207	0.000674	0.307122	0.169722	1	0.000207	1.51095	1					1	4	0.000539	0.000737	0.731343	1
non-red	regulation_of_exocytosis	GO:0017157	1	9	0.000207	0.000674	0.307122	0.169722	1	0.000207	1.51095	1	1	0	1.99917	1	1	7	0.000539	0.001289	0.418154	0.434379
non-red	positive_regulation_of_protein_complex_disassembly	GO:0043243	1	9	0.000207	0.000674	0.307122	0.169722	2	0.000207	0.755474	1					1	6	0.000539	0.001105	0.487783	0.670887
non-red	urate_metabolic_process	GO:0046415	1	9	0.000207	0.000674	0.307122	0.169722	7	0.000207	0.215625	0.00732141					2	6	0.001079	0.001105	0.976471	1
non-red	pantetheine-phosphate_adenylyltransferase_activity	GO:0004595	1	9	0.000207	0.000674	0.307122	0.169722	8	0.000207	0.188696	0.00279545					not in NEWFAM	not in NEWFAM	not in NEWFAM	not in NEWFAM	not in NEWFAM	not in NEWFAM
non-red	response_to_nitrosative_stress	GO:0051409	1	9	0.000207	0.000674	0.307122	0.169722	6	0.000207	0.251519	0.01883					1	5	0.000539	0.000921	0.585233	0.666897
red	transcription_antitermination	GO:0031564	1	9	0.000207	0.000674	0.307122	0.169722	2	0.000207	0.755474	1	1	0	1.99917	1	not in NEWFAM	not in NEWFAM	not in NEWFAM	not in NEWFAM	not in NEWFAM	not in NEWFAM
red	hormone_transport	GO:0009914	1	9	0.000207	0.000674	0.307122	0.169722	2	0.000207	0.755474	1					not in NEWFAM	not in NEWFAM	not in NEWFAM	not in NEWFAM	not in NEWFAM	not in NEWFAM
non-red	phosphatidylinositol-mediated_signaling	GO:0048015	1	9	0.000207	0.000674	0.307122	0.169722	1	0.000207	1.51095	1	1	0	1.99917	1	4	10	0.002157	0.001841	1.17165	0.743143
non-red	positive_regulation_of_intracellular_protein_transport	GO:0090316	1	9	0.000207	0.000674	0.307122	0.169722	1	0.000207	1.51095	1					1	5	0.000539	0.000921	0.585233	0.666897
red	inositol_lipid-mediated_signaling	GO:0048017	1	9	0.000207	0.000674	0.307122	0.169722	1	0.000207	1.51095	1	1	0	1.99917	1	4	10	0.002157	0.001841	1.17165	0.743143
red	disaccharide_transport	GO:0015766	1	9	0.000207	0.000674	0.307122	0.169722	2	0.000207	0.755474	1					1	6	0.000539	0.001105	0.487783	0.670887
non-red	DNA_helicase_complex	GO:0033202	1	9	0.000207	0.000674	0.307122	0.169722	5	0.000207	0.301749	0.0472736					not in NEWFAM	not in NEWFAM	not in NEWFAM	not in NEWFAM	not in NEWFAM	not in NEWFAM
non-red	6-phosphogluconolactonase_activity	GO:0017057	1	9	0.000207	0.000674	0.307122	0.169722	1	0.000207	1.51095	1					not in NEWFAM	not in NEWFAM	not in NEWFAM	not in NEWFAM	not in NEWFAM	not in NEWFAM
red	translation_release_factor_activity,_codon_specific	GO:0016149	1	9	0.000207	0.000674	0.307122	0.169722	2	0.000207	0.755474	1					1	5	0.000539	0.000921	0.585233	0.666897
non-red	oligosaccharide_transmembrane_transporter_activity	GO:0015157	1	9	0.000207	0.000674	0.307122	0.169722	1	0.000207	1.51095	1					1	5	0.000539	0.000921	0.585233	0.666897
non-red	N-terminal_protein_amino_acid_modification	GO:0031365	1	9	0.000207	0.000674	0.307122	0.169722	1	0.000207	1.51095	1	1	0	1.99917	1	not in NEWFAM	not in NEWFAM	not in NEWFAM	not in NEWFAM	not in NEWFAM	not in NEWFAM
non-red	response_to_ionizing_radiation	GO:0010212	1	9	0.000207	0.000674	0.307122	0.169722	2	0.000207	0.755474	1	1	0	1.99917	1	1	6	0.000539	0.001105	0.487783	0.670887
non-red	transcriptional_attenuation	GO:0031555	1	9	0.000207	0.000674	0.307122	0.169722	2	0.000207	0.755474	1	1	0	1.99917	1	not in NEWFAM	not in NEWFAM	not in NEWFAM	not in NEWFAM	not in NEWFAM	not in NEWFAM
red	quaternary_ammonium_group_binding	GO:0050997	1	9	0.000207	0.000674	0.307122	0.169722	3	0.000207	0.502427	0.264733					not in NEWFAM	not in NEWFAM	not in NEWFAM	not in NEWFAM	not in NEWFAM	not in NEWFAM
non-red	telomere_maintenance	GO:0000723	1	9	0.000207	0.000674	0.307122	0.169722	3	0.000207	0.502427	0.264733	1	0	1.99917	1	1	3	0.000539	0.000552	0.976449	1
red	secretory_granule_lumen	GO:0034774	1	9	0.000207	0.000674	0.307122	0.169722	3	0.000207	0.502427	0.264733	1	0	1.99917	1	2	8	0.001079	0.001473	0.732519	0.72369
non-red	GTP_cyclohydrolase_activity	GO:0003933	1	9	0.000207	0.000674	0.307122	0.169722	9	0.000207	0.167611	0.00105233					1	6	0.000539	0.001105	0.487783	0.670887
non-red	glycerol_ether_metabolic_process	GO:0006662	9	37	0.001863	0.002771	0.67232	0.170021	11	0.001863	1.23459	0.35338	3	6	0.666391	0.343138	1	3	0.000539	0.000552	0.976449	1
non-red	unsaturated_fatty_acid_metabolic_process	GO:0033559	9	37	0.001863	0.002771	0.67232	0.170021	15	0.001863	0.905248	0.594334	5	4	1.11065	1	7	16	0.003776	0.002946	1.28174	0.435165
red	peptidyl-tyrosine_dephosphorylation	GO:0035335	9	37	0.001863	0.002771	0.67232	0.170021	14	0.001863	0.970313	1	1	8	0.22213	0.0213318	4	14	0.002157	0.002578	0.836695	0.783264
red	establishment_of_protein_localization_to_organelle	GO:0072594	9	37	0.001863	0.002771	0.67232	0.170021	13	0.001863	1.04487	1	4	5	0.888521	0.7536	7	23	0.003776	0.004235	0.891617	0.827485
non-red	cell_projection_part	GO:0044463	12	47	0.002484	0.00352	0.705682	0.170236	17	0.002484	1.06518	0.802417	5	7	0.832988	0.580453	15	40	0.008091	0.007365	1.09857	0.73811
red	deoxyribonucleoside_triphosphate_biosynthetic_process	GO:0009202	11	21	0.002277	0.001573	1.44755	0.170615	16	0.002277	1.03736	1	3	8	0.545229	0.145412	3	8	0.001618	0.001473	1.09844	1
non-red	cyclohydrolase_activity	GO:0019238	11	21	0.002277	0.001573	1.44755	0.170615	21	0.002277	0.790351	0.246292	7	4	1.2722	0.548361	3	10	0.001618	0.001841	0.87887	1
red	positive_regulation_of_macromolecule_metabolic_process	GO:0010604	46	150	0.009524	0.011233	0.847859	0.171827	64	0.009524	1.08486	0.425632	25	21	1.08651	0.657197	33	97	0.017799	0.01786	0.996585	1
red	nicotinamide_nucleotide_biosynthetic_process	GO:0019359	26	58	0.005383	0.004344	1.23918	0.173031	44	0.005383	0.891816	0.338316	19	7	1.46093	0.0285365	12	30	0.006472	0.005524	1.17161	0.563028
non-red	cellular_response_to_oxidative_stress	GO:0034599	37	85	0.00766	0.006366	1.20327	0.174106	58	0.00766	0.962795	0.678023	17	20	0.918539	0.625658	14	33	0.007551	0.006076	1.24276	0.357606
red	cellular_protein_localization	GO:0034613	16	59	0.003313	0.004418	0.749887	0.174505	21	0.003313	1.14995	0.488439	8	8	0.999586	1	8	36	0.004315	0.006629	0.650928	0.158687
non-red	response_to_acid_chemical	GO:0001101	16	59	0.003313	0.004418	0.749887	0.174505	27	0.003313	0.894438	0.423449	4	12	0.499793	0.0486054	7	17	0.003776	0.00313	1.20639	0.610162
red	pyrimidine_ribonucleotide_metabolic_process	GO:0009218	32	72	0.006625	0.005392	1.22867	0.175553	61	0.006625	0.791707	0.0287739	16	16	0.999586	1	5	24	0.002697	0.004419	0.610319	0.199744
non-red	IMP_biosynthetic_process	GO:0006188	32	72	0.006625	0.005392	1.22867	0.175553	57	0.006625	0.847295	0.121417	14	18	0.874638	0.485254	7	26	0.003776	0.004787	0.788803	0.536706
non-red	one-carbon_metabolic_process	GO:0006730	27	60	0.00559	0.004493	1.24416	0.17777	42	0.00559	0.970318	0.870154	15	12	1.11065	0.700301	8	24	0.004315	0.004419	0.976465	1
red	extracellular_organelle	GO:0043230	116	355	0.024017	0.026586	0.90337	0.179057	177	0.024017	0.989168	0.872188	57	59	0.982352	0.851586	65	197	0.035059	0.036273	0.966532	0.75998
non-red	electron_transport_chain	GO:0022900	14	29	0.002899	0.002172	1.33471	0.180263	18	0.002899	1.17416	0.454324	3	11	0.428394	0.0348441	7	18	0.003776	0.003314	1.13941	0.629436
non-red	positive_regulation_of_transport	GO:0051050	13	49	0.002692	0.00367	0.733515	0.181381	18	0.002692	1.09032	0.803625	8	5	1.23026	0.580534	10	28	0.005394	0.005156	1.04616	0.843854
red	rRNA_methylation	GO:0031167	13	49	0.002692	0.00367	0.733515	0.181381	14	0.002692	1.40208	0.0443135	3	10	0.461347	0.0569687	8	24	0.004315	0.004419	0.976465	1
red	protein_complex_disassembly	GO:0043241	7	30	0.001449	0.002247	0.64486	0.183001	8	0.001449	1.32088	0.280387	3	4	0.856788	0.726279	5	12	0.002697	0.00221	1.22036	0.557501
red	extracellular_ligand-gated_ion_channel_activity	GO:0005230	7	30	0.001449	0.002247	0.64486	0.183001	15	0.001449	0.704082	0.168256	1	6	0.285596	0.0700296	1	6	0.000539	0.001105	0.487783	0.670887
non-red	disaccharide_metabolic_process	GO:0005984	7	30	0.001449	0.002247	0.64486	0.183001	15	0.001449	0.704082	0.168256	1	6	0.285596	0.0700296	2	12	0.001079	0.00221	0.488235	0.240573
non-red	galactosidase_activity	GO:0015925	7	30	0.001449	0.002247	0.64486	0.183001	17	0.001449	0.621355	0.0383594	2	5	0.571192	0.288553	4	18	0.002157	0.003314	0.650875	0.331219
non-red	aminoglycan_metabolic_process	GO:0006022	49	158	0.010145	0.011833	0.857348	0.183432	59	0.010145	1.25355	0.00537606	25	24	1.01999	1	24	78	0.012945	0.014362	0.901337	0.630604
non-red	ferrous_iron_transport	GO:0015684	6	10	0.001242	0.000749	1.65821	0.184107	6	0.001242	1.50911	0.103331	5	1	1.66598	0.218459	2	3	0.001079	0.000552	1.95471	0.270004
red	positive_regulation_of_peptidase_activity	GO:0010952	6	10	0.001242	0.000749	1.65821	0.184107	7	0.001242	1.29375	0.435303	2	4	0.666391	0.452688	3	11	0.001618	0.002025	0.799012	0.758815
red	erythrose_4-phosphate/phosphoenolpyruvate_family_amino_acid_biosynthetic_process	GO:1902223	6	10	0.001242	0.000749	1.65821	0.184107	9	0.001242	1.00567	1	5	1	1.66598	0.218459	3	5	0.001618	0.000921	1.75679	0.345658
red	O_antigen_metabolic_process	GO:0046402	6	10	0.001242	0.000749	1.65821	0.184107	9	0.001242	1.00567	1	2	4	0.666391	0.452688	not in NEWFAM	not in NEWFAM	not in NEWFAM	not in NEWFAM	not in NEWFAM	not in NEWFAM
red	positive_regulation_of_endopeptidase_activity	GO:0010950	6	10	0.001242	0.000749	1.65821	0.184107	7	0.001242	1.29375	0.435303	2	4	0.666391	0.452688	3	11	0.001618	0.002025	0.799012	0.758815
non-red	dihydropteroate_synthase_activity	GO:0004156	6	10	0.001242	0.000749	1.65821	0.184107	7	0.001242	1.29375	0.435303					1	3	0.000539	0.000552	0.976449	1
non-red	transcription_regulatory_region_DNA_binding	GO:0044212	6	10	0.001242	0.000749	1.65821	0.184107	7	0.001242	1.29375	0.435303	4	2	1.33278	0.687306	3	7	0.001618	0.001289	1.25524	0.696537
red	L-phenylalanine_biosynthetic_process	GO:0009094	6	10	0.001242	0.000749	1.65821	0.184107	9	0.001242	1.00567	1	5	1	1.66598	0.218459	3	5	0.001618	0.000921	1.75679	0.345658
non-red	water-soluble_vitamin_catabolic_process	GO:0042365	6	10	0.001242	0.000749	1.65821	0.184107	9	0.001242	1.00567	1	2	4	0.666391	0.452688	1	3	0.000539	0.000552	0.976449	1
red	allantoin_catabolic_process	GO:0000256	6	10	0.001242	0.000749	1.65821	0.184107	9	0.001242	1.00567	1	5	1	1.66598	0.218459	1	5	0.000539	0.000921	0.585233	0.666897
red	ncRNA_3'-end_processing	GO:0043628	6	10	0.001242	0.000749	1.65821	0.184107	6	0.001242	1.50911	0.103331	1	5	0.333195	0.124651	4	9	0.002157	0.001657	1.30175	0.501406
non-red	O_antigen_biosynthetic_process	GO:0009243	6	10	0.001242	0.000749	1.65821	0.184107	9	0.001242	1.00567	1	2	4	0.666391	0.452688	not in NEWFAM	not in NEWFAM	not in NEWFAM	not in NEWFAM	not in NEWFAM	not in NEWFAM
red	positive_regulation_of_cysteine-type_endopeptidase_activity	GO:2001056	6	10	0.001242	0.000749	1.65821	0.184107	7	0.001242	1.29375	0.435303	2	4	0.666391	0.452688	3	11	0.001618	0.002025	0.799012	0.758815
red	side_of_membrane	GO:0098552	8	15	0.001656	0.001123	1.47462	0.184456	9	0.001656	1.34089	0.288323	5	3	1.24948	0.726336	6	12	0.003236	0.00221	1.46425	0.359925
red	N-acetyl-gamma-glutamyl-phosphate_reductase_activity	GO:0003942	8	15	0.001656	0.001123	1.47462	0.184456	13	0.001656	0.928772	0.771722	8	0	1.99917	0.00776731	1	2	0.000539	0.000368	1.46467	1
red	pteridine-containing_compound_biosynthetic_process	GO:0042559	33	75	0.006832	0.005617	1.21631	0.184516	53	0.006832	0.939752	0.560886	13	20	0.787553	0.227737	8	25	0.004315	0.004603	0.937432	1
non-red	cellular_ketone_metabolic_process	GO:0042180	33	75	0.006832	0.005617	1.21631	0.184516	51	0.006832	0.976558	0.881991	29	4	1.75685	1.03e-05	12	26	0.006472	0.004787	1.35199	0.21546
red	DNA_biosynthetic_process	GO:0071897	10	40	0.00207	0.002996	0.690921	0.186574	19	0.00207	0.794321	0.228213	2	8	0.399834	0.0650752	5	18	0.002697	0.003314	0.81382	0.803922
non-red	regulation_of_cell_development	GO:0060284	10	40	0.00207	0.002996	0.690921	0.186574	13	0.00207	1.16096	0.562438	5	5	0.999586	1	6	27	0.003236	0.004971	0.650976	0.225922
non-red	chromosome_segregation	GO:0007059	11	22	0.002277	0.001648	1.38167	0.187701	12	0.002277	1.38335	0.0709436	5	6	0.908715	0.774087	9	17	0.004854	0.00313	1.5508	0.124167
non-red	autophagy	GO:0006914	11	22	0.002277	0.001648	1.38167	0.187701	13	0.002277	1.27706	0.241232	4	7	0.726972	0.386994	4	8	0.002157	0.001473	1.46436	0.457228
red	organelle_membrane	GO:0031090	58	185	0.012008	0.013855	0.866691	0.190181	86	0.012008	1.01789	0.908771	30	28	1.03405	0.895052	32	107	0.01726	0.019702	0.876053	0.410157
red	purine_nucleoside_monophosphate_biosynthetic_process	GO:0009127	53	126	0.010973	0.009436	1.16289	0.19191	88	0.010973	0.909038	0.256512	25	28	0.943006	0.681731	17	57	0.009169	0.010495	0.873654	0.575006
red	purine_ribonucleoside_monophosphate_biosynthetic_process	GO:0009168	53	126	0.010973	0.009436	1.16289	0.19191	88	0.010973	0.909038	0.256512	25	28	0.943006	0.681731	17	57	0.009169	0.010495	0.873654	0.575006
red	regulation_of_MAP_kinase_activity	GO:0043405	5	23	0.001035	0.001722	0.601045	0.193338	8	0.001035	0.943482	1	2	3	0.799669	0.687241	5	19	0.002697	0.003498	0.771012	0.629564
non-red	RNA_polymerase_activity	GO:0034062	5	23	0.001035	0.001722	0.601045	0.193338	6	0.001035	1.25759	0.670722	4	1	1.59934	0.374741	4	13	0.002157	0.002394	0.901003	1
non-red	negative_regulation_of_cytokine_production	GO:0001818	5	23	0.001035	0.001722	0.601045	0.193338	6	0.001035	1.25759	0.670722	3	2	1.1995	1	4	16	0.002157	0.002946	0.732179	0.599919
red	histone_methylation	GO:0016571	5	23	0.001035	0.001722	0.601045	0.193338	5	0.001035	1.50875	0.174857	4	1	1.59934	0.374741	5	12	0.002697	0.00221	1.22036	0.557501
red	neuron_part	GO:0097458	14	52	0.002899	0.003894	0.744479	0.19357	24	0.002899	0.88062	0.396575	4	10	0.571192	0.117824	12	34	0.006472	0.00626	1.03387	0.858092
red	regulation_of_kinase_activity	GO:0043549	18	64	0.003727	0.004793	0.777592	0.194198	25	0.003727	1.08691	0.673507	6	12	0.666391	0.166144	14	48	0.007551	0.008838	0.854379	0.542191
non-red	xenobiotic_metabolic_process	GO:0006805	18	65	0.003727	0.004868	0.765612	0.195139	34	0.003727	0.799099	0.10458	7	11	0.777456	0.358226	7	26	0.003776	0.004787	0.788803	0.536706
non-red	glucosyltransferase_activity	GO:0046527	3	16	0.000621	0.001198	0.518364	0.195308	6	0.000621	0.754557	0.412228					1	11	0.000539	0.002025	0.266173	0.111345
non-red	SOS_response	GO:0009432	3	16	0.000621	0.001198	0.518364	0.195308	7	0.000621	0.646875	0.235536					5	16	0.002697	0.002946	0.915479	1
red	cell_cycle_arrest	GO:0007050	3	16	0.000621	0.001198	0.518364	0.195308	4	0.000621	1.13115	1	2	1	1.33278	1	2	6	0.001079	0.001105	0.976471	1
non-red	negative_regulation_of_secretion	GO:0051048	3	16	0.000621	0.001198	0.518364	0.195308	4	0.000621	1.13115	1	3	0	1.99917	0.249845	not in NEWFAM	not in NEWFAM	not in NEWFAM	not in NEWFAM	not in NEWFAM	not in NEWFAM
red	vesicle_membrane	GO:0012506	3	16	0.000621	0.001198	0.518364	0.195308	5	0.000621	0.905248	1	2	1	1.33278	1	3	13	0.001618	0.002394	0.675856	0.561793
red	extracellular_vesicular_exosome	GO:0070062	115	351	0.02381	0.026286	0.905805	0.195372	175	0.02381	0.991877	0.87174	57	58	0.990894	0.925159	64	195	0.03452	0.035905	0.961426	0.758431
non-red	drug_metabolic_process	GO:0017144	33	110	0.006832	0.008238	0.829328	0.195559	43	0.006832	1.15836	0.194711	21	12	1.2722	0.161318	13	37	0.007012	0.006813	1.02921	0.863897
red	negative_regulation_of_metabolic_process	GO:0009892	86	213	0.017805	0.015951	1.11623	0.196655	117	0.017805	1.10941	0.114298	47	39	1.09257	0.446464	47	125	0.025351	0.023016	1.10145	0.445258
red	extracellular_membrane-bounded_organelle	GO:0065010	116	353	0.024017	0.026436	0.908496	0.196975	177	0.024017	0.989168	0.872188	57	59	0.982352	0.851586	65	196	0.035059	0.036089	0.971459	0.81813
non-red	NAD(P)+_transhydrogenase_activity	GO:0008746	4	6	0.000828	0.000449	1.8441	0.198095	4	0.000828	1.5082	0.307359	4	0	1.99917	0.124845	2	3	0.001079	0.000552	1.95471	0.270004
red	adenine_salvage	GO:0006168	4	6	0.000828	0.000449	1.8441	0.198095	6	0.000828	1.00608	1					not in NEWFAM	not in NEWFAM	not in NEWFAM	not in NEWFAM	not in NEWFAM	not in NEWFAM
non-red	regulation_of_granulocyte_chemotaxis	GO:0071622	4	6	0.000828	0.000449	1.8441	0.198095	4	0.000828	1.5082	0.307359					1	3	0.000539	0.000552	0.976449	1
non-red	regulation_of_cytokinesis	GO:0032465	4	6	0.000828	0.000449	1.8441	0.198095	4	0.000828	1.5082	0.307359	2	2	0.999586	1	3	5	0.001618	0.000921	1.75679	0.345658
non-red	coenzyme_M_metabolic_process	GO:0019296	4	6	0.000828	0.000449	1.8441	0.198095	5	0.000828	1.207	0.668698	1	3	0.499793	0.374638	1	3	0.000539	0.000552	0.976449	1
red	guanine_metabolic_process	GO:0046098	4	6	0.000828	0.000449	1.8441	0.198095	6	0.000828	1.00608	1	4	0	1.99917	0.124845	2	2	0.001079	0.000368	2.93207	0.116495
non-red	stem_cell_maintenance	GO:0019827	4	6	0.000828	0.000449	1.8441	0.198095	5	0.000828	1.207	0.668698	2	2	0.999586	1	2	2	0.001079	0.000368	2.93207	0.116495
non-red	regulation_of_neurological_system_process	GO:0031644	4	6	0.000828	0.000449	1.8441	0.198095	4	0.000828	1.5082	0.307359	2	2	0.999586	1	2	4	0.001079	0.000737	1.46404	0.609768
red	arginine_catabolic_process_to_succinate	GO:0019545	4	6	0.000828	0.000449	1.8441	0.198095	4	0.000828	1.5082	0.307359	1	3	0.499793	0.374638	2	4	0.001079	0.000737	1.46404	0.609768
red	cyclic_purine_nucleotide_metabolic_process	GO:0052652	4	6	0.000828	0.000449	1.8441	0.198095	5	0.000828	1.207	0.668698	1	3	0.499793	0.374638	2	2	0.001079	0.000368	2.93207	0.116495
red	coenzyme_M_biosynthetic_process	GO:0019295	4	6	0.000828	0.000449	1.8441	0.198095	5	0.000828	1.207	0.668698	1	3	0.499793	0.374638	1	3	0.000539	0.000552	0.976449	1
non-red	regulation_of_actin_filament_depolymerization	GO:0030834	4	6	0.000828	0.000449	1.8441	0.198095	4	0.000828	1.5082	0.307359					4	7	0.002157	0.001289	1.67339	0.239386
non-red	glycoside_catabolic_process	GO:0016139	4	6	0.000828	0.000449	1.8441	0.198095	5	0.000828	1.207	0.668698					1	1	0.000539	0.000184	2.92935	0.341374
non-red	homoserine_kinase_activity	GO:0004413	4	6	0.000828	0.000449	1.8441	0.198095	5	0.000828	1.207	0.668698					2	3	0.001079	0.000552	1.95471	0.270004
red	adenine_biosynthetic_process	GO:0046084	4	6	0.000828	0.000449	1.8441	0.198095	6	0.000828	1.00608	1					not in NEWFAM	not in NEWFAM	not in NEWFAM	not in NEWFAM	not in NEWFAM	not in NEWFAM
non-red	mannose_binding	GO:0005537	4	6	0.000828	0.000449	1.8441	0.198095	6	0.000828	1.00608	1	1	3	0.499793	0.374638	3	4	0.001618	0.000737	2.19539	0.118305
red	olefin_metabolic_process	GO:1900673	4	6	0.000828	0.000449	1.8441	0.198095	6	0.000828	1.00608	1	4	0	1.99917	0.124845	2	4	0.001079	0.000737	1.46404	0.609768
non-red	uroporphyrinogen_decarboxylase_activity	GO:0004853	4	6	0.000828	0.000449	1.8441	0.198095	4	0.000828	1.5082	0.307359					1	2	0.000539	0.000368	1.46467	1
non-red	rRNA_(pseudouridine)_methyltransferase_activity	GO:0070037	4	6	0.000828	0.000449	1.8441	0.198095	4	0.000828	1.5082	0.307359					2	4	0.001079	0.000737	1.46404	0.609768
red	positive_regulation_of_osteoclast_differentiation	GO:0045672	4	6	0.000828	0.000449	1.8441	0.198095	4	0.000828	1.5082	0.307359	2	2	0.999586	1	4	6	0.002157	0.001105	1.95204	0.189657
red	thiol_oxidase_activity	GO:0016972	4	6	0.000828	0.000449	1.8441	0.198095	4	0.000828	1.5082	0.307359	2	2	0.999586	1	1	3	0.000539	0.000552	0.976449	1
non-red	primary_amino_compound_metabolic_process	GO:1901160	4	6	0.000828	0.000449	1.8441	0.198095	6	0.000828	1.00608	1	3	1	1.49938	0.624845	1	3	0.000539	0.000552	0.976449	1
non-red	fructokinase_activity	GO:0008865	4	6	0.000828	0.000449	1.8441	0.198095	4	0.000828	1.5082	0.307359					2	2	0.001079	0.000368	2.93207	0.116495
red	regulation_of_immunoglobulin_production	GO:0002637	4	6	0.000828	0.000449	1.8441	0.198095	4	0.000828	1.5082	0.307359	3	1	1.49938	0.624845	1	2	0.000539	0.000368	1.46467	1
non-red	UDP-glucose_4-epimerase_activity	GO:0003978	4	6	0.000828	0.000449	1.8441	0.198095	5	0.000828	1.207	0.668698					1	2	0.000539	0.000368	1.46467	1
red	endoplasmic_reticulum_part	GO:0044432	23	79	0.004762	0.005916	0.804936	0.198892	30	0.004762	1.15723	0.25234	9	14	0.782285	0.306143	13	51	0.007012	0.009391	0.746672	0.235216
non-red	nucleotidyltransferase_activity	GO:0016779	61	193	0.012629	0.014454	0.873737	0.199732	105	0.012629	0.876831	0.0777922	25	36	0.819333	0.159094	32	102	0.01726	0.018781	0.919014	0.599091
red	DNA-directed_DNA_polymerase_activity	GO:0003887	11	42	0.002277	0.003145	0.724006	0.200525	15	0.002277	1.10641	0.785596	2	9	0.363486	0.0383022	5	20	0.002697	0.003683	0.732283	0.483281
red	cellular_component_biogenesis	GO:0044085	11	42	0.002277	0.003145	0.724006	0.200525	11	0.002277	1.50895	0.0202953	4	7	0.726972	0.386994	7	23	0.003776	0.004235	0.891617	0.827485
red	cytokinetic_process	GO:0032506	12	24	0.002484	0.001797	1.3823	0.201036	14	0.002484	1.29375	0.160967	5	7	0.832988	0.580453	5	9	0.002697	0.001657	1.62764	0.289207
non-red	polyol_catabolic_process	GO:0046174	12	24	0.002484	0.001797	1.3823	0.201036	19	0.002484	0.953185	0.809845	7	5	1.16618	0.774134	4	12	0.002157	0.00221	0.976018	1
[truncated: 5,252 more rows]

## Sheet: Cyclic
Redundancy	GO name	GO ID	Clustering at level of 50% sequence identity						Excluding monomers				Comparing large vs small interfaces				Clustering at level of SUPERFAMILY domain assignments
			Structures with GO term out of 652 in symmetry group	Structures with GO term out of 13353 in full set	Fraction of symmetry group	Fraction of total	Relative enrichment	P-value (Fisher)	Structures with GO term out of 7290 in full set excluding monomers	Fraction of total excluding monomers	Relative enrichment excluding monomers	P-value (Fisher)	Structures with GO term out of 326 in large interface group	Structures with GO term out of 326 in small interface group	Relative enrichment in large group	P-value (Fisher)	Structures with GO term out of 342 in symmetry group	Structures with GO term out of 5431 in full set	Fraction of symmetry group	Fraction of total	Relative enrichment	P-value (Fisher)
non-red	passive_transmembrane_transporter_activity	GO:0022803	49	123	0.075153	0.009211	8.15905	1.98e-32	70	0.009602	7.82681	5.01e-36	34	15	1.38776	0.00695539	19	48	0.055556	0.008838	6.28604	2.01e-11
red	channel_activity	GO:0015267	49	123	0.075153	0.009211	8.15905	1.98e-32	70	0.009602	7.82681	5.01e-36	34	15	1.38776	0.00695539	19	48	0.055556	0.008838	6.28604	2.01e-11
non-red	transmembrane_transporter_activity	GO:0022857	76	325	0.116564	0.024339	4.78919	1.47e-31	165	0.022634	5.14995	3.63e-37	54	22	1.42105	0.000128506	43	152	0.125731	0.027987	4.49248	5.67e-18
red	substrate-specific_transmembrane_transporter_activity	GO:0022891	66	270	0.101227	0.02022	5.00628	1.11e-28	138	0.01893	5.34744	1.42e-33	44	22	1.33333	0.00604788	39	131	0.114035	0.024121	4.72762	3.2e-17
red	substrate-specific_channel_activity	GO:0022838	39	95	0.059816	0.007115	8.40703	1.3e-26	59	0.008093	7.39108	2.23e-27	24	15	1.23077	0.185853	16	37	0.046784	0.006813	6.86687	1.66e-10
red	transmembrane_transport	GO:0055085	61	259	0.093558	0.019396	4.82357	1.27e-25	135	0.018519	5.052	2.47e-29	50	11	1.63934	1.29e-07	31	129	0.090643	0.023753	3.81607	3.56e-11
red	ion_transmembrane_transporter_activity	GO:0015075	56	218	0.08589	0.016326	5.26093	1.29e-25	118	0.016187	5.30611	2.3e-28	36	20	1.28571	0.0352431	34	110	0.099415	0.020254	4.90841	1.1e-15
red	transporter_activity	GO:0005215	89	546	0.136503	0.04089	3.3383	1.35e-24	227	0.031139	4.38367	1.18e-36	63	26	1.41573	3.25e-05	49	214	0.143275	0.039403	3.63614	3.29e-16
red	substrate-specific_transporter_activity	GO:0022892	67	356	0.102761	0.026661	3.85436	3.72e-22	168	0.023045	4.45915	3.59e-28	44	23	1.31343	0.00947027	42	170	0.122807	0.031302	3.9233	3.03e-15
non-red	integral_component_of_membrane	GO:0016021	72	409	0.110429	0.03063	3.60526	5.65e-22	186	0.025514	4.32817	2.95e-29	54	18	1.5	8.46e-06	42	229	0.122807	0.042165	2.91253	1.3e-10
red	ion_channel_activity	GO:0005216	34	90	0.052147	0.00674	7.73694	6.02e-22	54	0.007407	7.04023	5.77e-23	19	15	1.11765	0.5978	16	37	0.046784	0.006813	6.86687	1.66e-10
red	ion_transport	GO:0006811	66	357	0.101227	0.026736	3.78617	2.15e-21	170	0.02332	4.34078	5.98e-27	47	19	1.42424	0.000387123	34	159	0.099415	0.029276	3.39578	1.21e-10
non-red	membrane	GO:0016020	133	1191	0.203988	0.089193	2.28704	2.37e-20	571	0.078326	2.60435	2.14e-27	96	37	1.44361	1.11e-08	66	601	0.192982	0.110661	1.7439	4.28e-06
non-red	monovalent_inorganic_cation_transmembrane_transporter_activity	GO:0015077	29	76	0.044479	0.005692	7.8143	4.81e-19	50	0.006859	6.48476	2.41e-18	18	11	1.24138	0.254048	19	53	0.055556	0.009759	5.6928	1.55e-10
red	inorganic_cation_transmembrane_transporter_activity	GO:0022890	34	115	0.052147	0.008612	6.05516	4.58e-18	67	0.009191	5.6737	8.3e-19	21	13	1.23529	0.217056	23	74	0.067251	0.013625	4.93585	4.98e-11
red	cation_transmembrane_transporter_activity	GO:0008324	37	144	0.056748	0.010784	5.26224	2.66e-17	81	0.011111	5.10737	2.21e-18	23	14	1.24324	0.174979	25	90	0.073099	0.016572	4.41099	1.08e-10
red	ion_transmembrane_transport	GO:0034220	31	100	0.047546	0.007489	6.34878	3.06e-17	58	0.007956	5.97612	4.11e-18	26	5	1.67742	0.000136219	15	56	0.04386	0.010311	4.25371	1.09e-06
non-red	dUTP_metabolic_process	GO:0046080	13	14	0.019939	0.001048	19.0258	1.07e-16	13	0.001783	11.1828	2.1e-14	11	2	1.69231	0.0211888	1	4	0.002924	0.000737	3.96744	0.229135
non-red	heterocyclic_compound_binding	GO:1901363	122	4361	0.187117	0.326593	0.572936	4.78e-16	2626	0.360219	0.519453	6.98e-24	57	65	0.934426	0.482212	89	1749	0.260234	0.32204	0.80808	0.0119536
red	organic_cyclic_compound_binding	GO:0097159	123	4384	0.18865	0.328316	0.574599	5.21e-16	2631	0.360905	0.522714	1.18e-23	57	66	0.926829	0.423316	90	1761	0.263158	0.32425	0.81159	0.0122038
non-red	potassium_channel_activity	GO:0005267	15	22	0.023006	0.001648	13.96	2.27e-15	18	0.002469	9.31794	1.02e-13	6	9	0.8	0.602956	7	13	0.020468	0.002394	8.54971	4.56e-06
red	monovalent_inorganic_cation_transport	GO:0015672	27	90	0.041411	0.00674	6.14407	8.7e-15	60	0.00823	5.03171	1.51e-13	16	11	1.18518	0.432293	18	58	0.052632	0.010679	4.92855	6.89e-09
non-red	metal_ion_transmembrane_transporter_activity	GO:0046873	25	77	0.038344	0.005766	6.65002	1.11e-14	47	0.006447	5.94757	8.85e-15	12	13	0.96	1	13	41	0.038012	0.007549	5.03537	6.87e-07
red	single-organism_transport	GO:0044765	87	749	0.133436	0.056092	2.37888	1.93e-14	311	0.042661	3.12782	1.53e-23	60	27	1.37931	0.000198696	53	346	0.154971	0.063708	2.43252	5.47e-10
red	gated_channel_activity	GO:0022836	22	62	0.033742	0.004643	7.26728	5.43e-14	35	0.004801	7.02812	2.97e-15	13	9	1.18182	0.516217	9	25	0.026316	0.004603	5.71714	1.16e-05
red	single-organism_localization	GO:1902578	87	764	0.133436	0.057216	2.33214	6.59e-14	317	0.043484	3.06862	6.48e-23	60	27	1.37931	0.000198696	53	356	0.154971	0.06555	2.36416	1.4e-09
red	potassium_ion_transmembrane_transporter_activity	GO:0015079	15	26	0.023006	0.001947	11.8161	8.56e-14	21	0.002881	7.98542	5.25e-12	6	9	0.8	0.602956	7	15	0.020468	0.002762	7.41057	1.53e-05
non-red	tumor_necrosis_factor_receptor_superfamily_binding	GO:0032813	11	13	0.016871	0.000974	17.3214	2.47e-13	12	0.001646	10.2497	2.99e-11	4	7	0.727273	0.545331	2	8	0.005848	0.001473	3.97013	0.0860308
red	tumor_necrosis_factor_receptor_binding	GO:0005164	11	13	0.016871	0.000974	17.3214	2.47e-13	12	0.001646	10.2497	2.99e-11	4	7	0.727273	0.545331	2	8	0.005848	0.001473	3.97013	0.0860308
red	cation_channel_activity	GO:0005261	16	32	0.02454	0.002396	10.2421	2.52e-13	22	0.003018	8.13121	6.31e-13	7	9	0.875	0.801166	7	18	0.020468	0.003314	6.17622	6.42e-05
non-red	carboxyl-_or_carbamoyltransferase_activity	GO:0016743	14	25	0.021472	0.001872	11.4701	1.03e-12	20	0.002743	7.82793	4.28e-11	6	8	0.857143	0.788243	1	10	0.002924	0.001841	1.58827	0.478464
red	transport	GO:0006810	108	1117	0.165644	0.083652	1.98016	2.53e-12	433	0.059396	2.78881	1.11e-24	76	32	1.40741	4.63e-06	57	453	0.166667	0.08341	1.99817	2.51e-07
red	potassium_ion_transport	GO:0006813	16	36	0.02454	0.002696	9.10237	2.55e-12	28	0.003841	6.38896	1.54e-10	7	9	0.875	0.801166	9	27	0.026316	0.004971	5.2939	2.38e-05
red	dUTP_diphosphatase_activity	GO:0004170	10	12	0.015337	0.000899	17.0601	4.35e-12	12	0.001646	9.31774	1.72e-09	9	1	1.8	0.0205481	0
non-red	establishment_of_localization	GO:0051234	108	1124	0.165644	0.084176	1.96783	4.47e-12	436	0.059808	2.7696	2.05e-24	76	32	1.40741	4.63e-06	57	456	0.166667	0.083962	1.98503	2.79e-07
non-red	cation_transport	GO:0006812	36	200	0.055215	0.014978	3.68641	8.05e-12	116	0.015912	3.47002	9.26e-12	21	15	1.16667	0.391559	23	110	0.067251	0.020254	3.32038	2.15e-07
red	localization	GO:0051179	108	1153	0.165644	0.086348	1.91833	2.29e-11	453	0.06214	2.66566	5.76e-23	76	32	1.40741	4.63e-06	57	476	0.166667	0.087645	1.90161	1.41e-06
non-red	dUMP_biosynthetic_process	GO:0006226	9	11	0.013804	0.000824	16.7524	7.53e-11	10	0.001372	10.0612	3.2e-09	8	1	1.77778	0.0377734	1	3	0.002924	0.000552	5.2971	0.177299
red	dUMP_metabolic_process	GO:0046078	9	11	0.013804	0.000824	16.7524	7.53e-11	10	0.001372	10.0612	3.2e-09	8	1	1.77778	0.0377734	1	4	0.002924	0.000737	3.96744	0.229135
non-red	O-acyltransferase_activity	GO:0008374	14	32	0.021472	0.002396	8.9616	7.95e-11	23	0.003155	6.80571	6.99e-10	4	10	0.571429	0.174851	1	11	0.002924	0.002025	1.44395	0.511367
red	voltage-gated_potassium_channel_activity	GO:0005249	10	15	0.015337	0.001123	13.6572	1.73e-10	11	0.001509	10.1637	3.11e-10	4	6	0.8	0.751999	4	8	0.011696	0.001473	7.94026	0.000883105
non-red	lipid_A_biosynthetic_process	GO:0009245	11	20	0.016871	0.001498	11.2623	3.89e-10	15	0.002058	8.19776	2.64e-09	6	5	1.09091	1	3	10	0.008772	0.001841	4.7648	0.0213123
red	lipooligosaccharide_biosynthetic_process	GO:1901271	11	20	0.016871	0.001498	11.2623	3.89e-10	15	0.002058	8.19776	2.64e-09	6	5	1.09091	1	3	10	0.008772	0.001841	4.7648	0.0213123
red	pyrimidine_deoxyribonucleoside_triphosphate_metabolic_process	GO:0009211	13	30	0.019939	0.002247	8.87361	4.42e-10	26	0.003567	5.58985	7.24e-08	11	2	1.69231	0.0211888	1	8	0.002924	0.001473	1.98506	0.405885
red	lipooligosaccharide_metabolic_process	GO:1901269	11	21	0.016871	0.001573	10.7254	7.8e-10	15	0.002058	8.19776	2.64e-09	6	5	1.09091	1	3	10	0.008772	0.001841	4.7648	0.0213123
red	lipid_A_metabolic_process	GO:0046493	11	21	0.016871	0.001573	10.7254	7.8e-10	15	0.002058	8.19776	2.64e-09	6	5	1.09091	1	3	10	0.008772	0.001841	4.7648	0.0213123
non-red	response_to_metal_ion	GO:0010038	20	80	0.030675	0.005991	5.12018	9.96e-10	56	0.007682	3.9931	2.89e-08	10	10	1	1	6	52	0.017544	0.009575	1.83227	0.13974
red	voltage-gated_cation_channel_activity	GO:0022843	10	17	0.015337	0.001273	12.0479	1.03e-09	11	0.001509	10.1637	3.11e-10	4	6	0.8	0.751999	4	9	0.011696	0.001657	7.05854	0.00151104
red	metal_ion_transport	GO:0030001	26	135	0.039877	0.01011	3.94431	1.48e-09	80	0.010974	3.63377	2.48e-09	14	12	1.07692	0.841836	15	72	0.04386	0.013257	3.30844	3.05e-05
red	cation_transmembrane_transport	GO:0098655	18	68	0.027607	0.005092	5.42164	2.54e-09	41	0.005624	4.90878	3.02e-09	16	2	1.77778	0.00113427	11	48	0.032164	0.008838	3.63928	0.000143788
non-red	deoxyribonucleoside_triphosphate_metabolic_process	GO:0009200	13	35	0.019939	0.002621	7.6074	4.35e-09	28	0.003841	5.1911	2.2e-07	11	2	1.69231	0.0211888	1	9	0.002924	0.001657	1.76463	0.443353
non-red	intramolecular_oxidoreductase_activity,_transposing_C=C_bonds	GO:0016863	11	24	0.016871	0.001797	9.38843	4.83e-09	19	0.002606	6.47391	1.05e-07	6	5	1.09091	1	1	10	0.002924	0.001841	1.58827	0.478464
non-red	3-deoxy-manno-octulosonate-8-phosphatase_activity	GO:0019143	7	8	0.010736	0.000599	17.9232	4.92e-09	8	0.001097	9.78669	3.28e-07	2	5	0.571429	0.450593	1	2	0.002924	0.000368	7.94565	0.121989
non-red	holo-[acyl-carrier-protein]_synthase_activity	GO:0008897	8	12	0.01227	0.000899	13.6485	1.29e-08	8	0.001097	11.1851	3.94e-09					1	3	0.002924	0.000552	5.2971	0.177299
non-red	aspartate_carbamoyltransferase_activity	GO:0004070	6	6	0.009202	0.000449	20.4944	1.33e-08	6	0.000823	11.181	5.01e-07	2	4	0.666667	0.686053	1	1	0.002924	0.000184	15.8913	0.0629718
non-red	hydrolase_activity	GO:0016787	89	2974	0.136503	0.222721	0.612888	1.4e-08	1274	0.17476	0.781088	0.00682237	45	44	1.01124	1	69	1345	0.201754	0.247652	0.814667	0.0447082
red	inorganic_cation_transmembrane_transport	GO:0098662	15	53	0.023006	0.003969	5.79642	2.02e-08	33	0.004527	5.08195	3.6e-08	14	1	1.86667	0.000863095	10	41	0.02924	0.007549	3.87336	0.000166026
red	glycolipid_biosynthetic_process	GO:0009247	11	27	0.016871	0.002022	8.34372	2.2e-08	17	0.002332	7.23456	2.03e-08	6	5	1.09091	1	3	12	0.008772	0.00221	3.96923	0.0355831
red	pyrimidine_deoxyribonucleotide_metabolic_process	GO:0009219	13	40	0.019939	0.002996	6.65521	2.83e-08	35	0.004801	4.15309	4.81e-06	11	2	1.69231	0.0211888	1	11	0.002924	0.002025	1.44395	0.511367
non-red	cofactor_binding	GO:0048037	16	982	0.02454	0.073542	0.333687	3.39e-08	781	0.107133	0.229061	1.47e-16	8	8	1	1	7	268	0.020468	0.049346	0.414785	0.00917937
non-red	voltage-gated_channel_activity	GO:0022832	10	23	0.015337	0.001722	8.9065	4.62e-08	14	0.00192	7.98802	2.2e-08	4	6	0.8	0.751999	4	12	0.011696	0.00221	5.29231	0.0051025
red	voltage-gated_ion_channel_activity	GO:0005244	10	23	0.015337	0.001722	8.9065	4.62e-08	14	0.00192	7.98802	2.2e-08	4	6	0.8	0.751999	4	12	0.011696	0.00221	5.29231	0.0051025
non-red	protein_homotrimerization	GO:0070207	7	10	0.010736	0.000749	14.3338	6.76e-08	8	0.001097	9.78669	3.28e-07	4	3	1.14286	1	1	5	0.002924	0.000921	3.17481	0.277714
red	protein_trimerization	GO:0070206	7	10	0.010736	0.000749	14.3338	6.76e-08	8	0.001097	9.78669	3.28e-07	4	3	1.14286	1	1	5	0.002924	0.000921	3.17481	0.277714
non-red	oxidation-reduction_process	GO:0055114	56	2085	0.08589	0.156145	0.550066	6.97e-08	1428	0.195885	0.438472	1.23e-15	34	22	1.21429	0.12355	31	657	0.090643	0.120972	0.749289	0.0860991
non-red	outer_membrane	GO:0019867	23	132	0.035276	0.009885	3.56864	9.24e-08	51	0.006996	5.04231	9.36e-12	20	3	1.73913	0.000391969	10	65	0.02924	0.011968	2.44318	0.00688042
red	membrane_lipid_biosynthetic_process	GO:0046467	11	31	0.016871	0.002322	7.26572	1.2e-07	17	0.002332	7.23456	2.03e-08	6	5	1.09091	1	3	17	0.008772	0.00313	2.80256	0.0873077
non-red	porin_activity	GO:0015288	10	25	0.015337	0.001872	8.19284	1.21e-07	10	0.001372	11.1786	3.07e-11	10	0	2	0.00182101	3	8	0.008772	0.001473	5.95519	0.0109283
non-red	ligand-gated_ion_channel_activity	GO:0015276	12	38	0.018405	0.002846	6.46697	1.39e-07	21	0.002881	6.38841	3.28e-08	12	0	2	0.00044047	5	13	0.01462	0.002394	6.10693	0.000812209
red	2'-deoxyribonucleotide_metabolic_process	GO:0009394	13	46	0.019939	0.003445	5.78781	1.82e-07	37	0.005075	3.92887	9.8e-06	11	2	1.69231	0.0211888	1	14	0.002924	0.002578	1.13421	0.598166
red	ligand-gated_channel_activity	GO:0022834	12	39	0.018405	0.002921	6.30092	1.93e-07	21	0.002881	6.38841	3.28e-08	12	0	2	0.00044047	5	13	0.01462	0.002394	6.10693	0.000812209
red	inorganic_ion_transmembrane_transport	GO:0098660	15	62	0.023006	0.004643	4.95499	1.99e-07	34	0.004664	4.93268	5.92e-08	14	1	1.86667	0.000863095	10	42	0.02924	0.007733	3.7812	0.000205926
red	catalytic_activity	GO:0003824	377	8983	0.578221	0.672733	0.85951	2.58e-07	5213	0.715089	0.8086	4.65e-15	183	194	0.970822	0.427788	181	3397	0.52924	0.625483	0.84613	0.000172371
red	O-acetyltransferase_activity	GO:0016413	9	21	0.013804	0.001573	8.77559	2.59e-07	17	0.002332	5.91938	4.37e-06	4	5	0.888889	1	1	5	0.002924	0.000921	3.17481	0.277714
non-red	acyl-[acyl-carrier-protein]-UDP-N-acetylglucosamine_O-acyltransferase_activity	GO:0008780	5	5	0.007669	0.000374	20.5053	2.74e-07	5	0.000686	11.1793	5.64e-06					0
non-red	water_transmembrane_transporter_activity	GO:0005372	5	5	0.007669	0.000374	20.5053	2.74e-07	5	0.000686	11.1793	5.64e-06	5	0	2	0.0615422	0
red	cellular_water_homeostasis	GO:0009992	5	5	0.007669	0.000374	20.5053	2.74e-07	5	0.000686	11.1793	5.64e-06	5	0	2	0.0615422	0
red	cell_volume_homeostasis	GO:0006884	5	5	0.007669	0.000374	20.5053	2.74e-07	5	0.000686	11.1793	5.64e-06	5	0	2	0.0615422	0
non-red	ammonium_transmembrane_transporter_activity	GO:0008519	5	5	0.007669	0.000374	20.5053	2.74e-07	5	0.000686	11.1793	5.64e-06	5	0	2	0.0615422	1	1	0.002924	0.000184	15.8913	0.0629718
red	ammonium_transmembrane_transport	GO:0072488	5	5	0.007669	0.000374	20.5053	2.74e-07	5	0.000686	11.1793	5.64e-06	5	0	2	0.0615422	1	1	0.002924	0.000184	15.8913	0.0629718
red	ammonium_transport	GO:0015696	5	5	0.007669	0.000374	20.5053	2.74e-07	5	0.000686	11.1793	5.64e-06	5	0	2	0.0615422	1	1	0.002924	0.000184	15.8913	0.0629718
non-red	glucuronate_isomerase_activity	GO:0008880	5	5	0.007669	0.000374	20.5053	2.74e-07	5	0.000686	11.1793	5.64e-06	5	0	2	0.0615422	1	2	0.002924	0.000368	7.94565	0.121989
red	wide_pore_channel_activity	GO:0022829	10	27	0.015337	0.002022	7.58506	2.85e-07	11	0.001509	10.1637	3.11e-10	10	0	2	0.00182101	3	9	0.008772	0.001657	5.2939	0.0156369
red	organic_cation_transmembrane_transporter_activity	GO:0015101	6	8	0.009202	0.000599	15.3623	3.41e-07	7	0.00096	9.58542	3.24e-06	5	1	1.66667	0.216587	1	1	0.002924	0.000184	15.8913	0.0629718
non-red	lipid_biosynthetic_process	GO:0008610	42	370	0.064417	0.027709	2.32477	4.34e-07	263	0.036077	1.78554	0.00016257	14	28	0.666667	0.0369722	11	131	0.032164	0.024121	1.33344	0.278053
red	cellular_macromolecule_metabolic_process	GO:0044260	77	2544	0.118098	0.190519	0.619875	4.83e-07	1216	0.166804	0.708005	0.000337202	34	43	0.883117	0.331675	61	1232	0.178363	0.226846	0.786274	0.0276064
red	organic_substance_metabolic_process	GO:0071704	262	6648	0.40184	0.497866	0.807125	4.87e-07	3758	0.515501	0.779514	1.37e-09	115	147	0.877863	0.0132053	158	2884	0.461988	0.531026	0.869991	0.00851508
non-red	nucleoside-triphosphate_diphosphatase_activity	GO:0047429	10	29	0.015337	0.002172	7.06123	6.19e-07	25	0.003429	4.47273	2.89e-05	9	1	1.8	0.0205481	0
non-red	pyrimidine_deoxyribonucleoside_monophosphate_biosynthetic_process	GO:0009177	9	23	0.013804	0.001722	8.01626	6.59e-07	21	0.002881	4.79139	3.8e-05	8	1	1.77778	0.0377734	1	10	0.002924	0.001841	1.58827	0.478464
red	pyrimidine_nucleoside_triphosphate_metabolic_process	GO:0009147	13	51	0.019939	0.003819	5.221	6.8e-07	45	0.006173	3.23003	0.000102503	11	2	1.69231	0.0211888	2	22	0.005848	0.004051	1.44359	0.646063
non-red	oligosaccharide_biosynthetic_process	GO:0009312	12	44	0.018405	0.003295	5.58574	8.3e-07	25	0.003429	5.36745	4.14e-07	7	5	1.16667	0.772311	3	18	0.008772	0.003314	2.64695	0.100093
red	pyrimidine_deoxyribonucleoside_monophosphate_metabolic_process	GO:0009176	9	24	0.013804	0.001797	7.68169	1.01e-06	22	0.003018	4.57389	5.93e-05	8	1	1.77778	0.0377734	1	10	0.002924	0.001841	1.58827	0.478464
red	deoxyribose_phosphate_metabolic_process	GO:0019692	13	53	0.019939	0.003969	5.02368	1.1e-06	43	0.005898	3.38064	6.07e-05	11	2	1.69231	0.0211888	1	14	0.002924	0.002578	1.13421	0.598166
red	oxidoreductase_activity	GO:0016491	55	1954	0.084356	0.146334	0.576462	1.23e-06	1340	0.183813	0.458923	1.52e-13	34	21	1.23636	0.090078	27	583	0.078947	0.107347	0.735437	0.0861144
red	nucleoside_phosphate_binding	GO:1901265	79	2545	0.121166	0.190594	0.635728	1.41e-06	1544	0.211797	0.572086	5.07e-10	43	36	1.08861	0.471655	57	970	0.166667	0.178604	0.933165	0.60971
red	nucleotide_binding	GO:0000166	79	2545	0.121166	0.190594	0.635728	1.41e-06	1544	0.211797	0.572086	5.07e-10	43	36	1.08861	0.471655	57	970	0.166667	0.178604	0.933165	0.60971
red	water_transport	GO:0006833	5	6	0.007669	0.000449	17.0802	1.57e-06	6	0.000823	9.31835	3.14e-05	5	0	2	0.0615422	0
non-red	voltage-gated_potassium_channel_complex	GO:0008076	5	6	0.007669	0.000449	17.0802	1.57e-06	5	0.000686	11.1793	5.64e-06					1	2	0.002924	0.000368	7.94565	0.121989
non-red	2-C-methyl-D-erythritol_2,4-cyclodiphosphate_synthase_activity	GO:0008685	5	6	0.007669	0.000449	17.0802	1.57e-06	6	0.000823	9.31835	3.14e-05					1	2	0.002924	0.000368	7.94565	0.121989
red	potassium_channel_complex	GO:0034705	5	6	0.007669	0.000449	17.0802	1.57e-06	5	0.000686	11.1793	5.64e-06					1	2	0.002924	0.000368	7.94565	0.121989
non-red	amino_acid_binding	GO:0016597	16	82	0.02454	0.006141	3.99609	1.78e-06	67	0.009191	2.67	0.000204814	6	10	0.75	0.448793	3	55	0.008772	0.010127	0.866199	1
non-red	cytokine_receptor_binding	GO:0005126	13	56	0.019939	0.004194	4.75417	2.15e-06	35	0.004801	4.15309	4.81e-06	5	8	0.769231	0.577148	3	24	0.008772	0.004419	1.98506	0.189503
red	phosphotransferase_activity,_for_other_substituted_phosphate_groups	GO:0016780	8	20	0.01227	0.001498	8.19092	2.31e-06	16	0.002195	5.58998	2.64e-05					1	6	0.002924	0.001105	2.64615	0.323239
non-red	glycolipid_metabolic_process	GO:0006664	11	41	0.016871	0.00307	5.49544	2.85e-06	23	0.003155	5.34739	1.34e-06	6	5	1.09091	1	3	23	0.008772	0.004235	2.07131	0.17337
non-red	RNA_metabolic_process	GO:0016070	21	1004	0.032209	0.075189	0.428374	4.03e-06	608	0.083402	0.38619	4.58e-08	12	9	1.14286	0.658347	17	438	0.049708	0.080648	0.616358	0.0305978
non-red	hydrolase_activity,_hydrolyzing_O-glycosyl_compounds	GO:0004553	4	438	0.006135	0.032802	0.187031	4.78e-06	105	0.014403	0.425953	0.081632	2	2	1	1	6	198	0.017544	0.036457	0.481224	0.0523426
red	fluid_transport	GO:0042044	5	7	0.007669	0.000524	14.6355	5.29e-06	6	0.000823	9.31835	3.14e-05	5	0	2	0.0615422	0
non-red	water_homeostasis	GO:0030104	5	7	0.007669	0.000524	14.6355	5.29e-06	6	0.000823	9.31835	3.14e-05	5	0	2	0.0615422	0
non-red	nitrite_reductase_(NO-forming)_activity	GO:0050421	5	7	0.007669	0.000524	14.6355	5.29e-06	7	0.00096	7.98854	0.000101631	5	0	2	0.0615422	2	6	0.005848	0.001105	5.29231	0.0500855
non-red	DNA_polymerase_processivity_factor_activity	GO:0030337	5	7	0.007669	0.000524	14.6355	5.29e-06	5	0.000686	11.1793	5.64e-06					2	5	0.005848	0.000921	6.34962	0.0348208
non-red	4-hydroxy-4-methyl-2-oxoglutarate_aldolase_activity	GO:0047443	5	7	0.007669	0.000524	14.6355	5.29e-06	6	0.000823	9.31835	3.14e-05	1	4	0.4	0.373075	1	3	0.002924	0.000552	5.2971	0.177299
red	water_channel_activity	GO:0015250	4	4	0.006135	0.0003	20.45	5.63e-06	4	0.000549	11.1749	6.35e-05	4	0	2	0.123849	0
non-red	chloramphenicol_O-acetyltransferase_activity	GO:0008811	4	4	0.006135	0.0003	20.45	5.63e-06	4	0.000549	11.1749	6.35e-05	1	3	0.5	0.623845	0
non-red	one-carbon_compound_transport	GO:0019755	4	4	0.006135	0.0003	20.45	5.63e-06	4	0.000549	11.1749	6.35e-05	4	0	2	0.123849	0
red	glycerol_channel_activity	GO:0015254	4	4	0.006135	0.0003	20.45	5.63e-06	4	0.000549	11.1749	6.35e-05	4	0	2	0.123849	0
non-red	inward_rectifier_potassium_channel_activity	GO:0005242	4	4	0.006135	0.0003	20.45	5.63e-06	4	0.000549	11.1749	6.35e-05	4	0	2	0.123849	2	3	0.005848	0.000552	10.5942	0.0113684
non-red	protein_homooligomerization	GO:0051260	14	70	0.021472	0.005242	4.09615	5.8e-06	58	0.007956	2.69884	0.000449311	8	6	1.14286	0.788243	8	46	0.023392	0.00847	2.76175	0.00721989
non-red	integral_component_of_plasma_membrane	GO:0005887	11	44	0.016871	0.003295	5.12018	6.06e-06	22	0.003018	5.59013	7.6e-07	9	2	1.63636	0.063209	5	28	0.01462	0.005156	2.83553	0.0284837
red	deoxyribonucleoside_monophosphate_biosynthetic_process	GO:0009157	9	29	0.013804	0.002172	6.35543	6.2e-06	27	0.003704	3.72678	0.000371433	8	1	1.77778	0.0377734	1	13	0.002924	0.002394	1.22139	0.571092
red	primary_metabolic_process	GO:0044238	234	5927	0.358896	0.44387	0.808561	6.98e-06	3287	0.450892	0.795969	7.03e-07	104	130	0.888889	0.0411289	140	2595	0.409357	0.477813	0.856731	0.0100181
non-red	methyltransferase_activity	GO:0008168	3	396	0.004601	0.029656	0.155146	7.54e-06	183	0.025103	0.183285	6.18e-05					2	174	0.005848	0.032038	0.182533	0.00208342
red	cellular_lipid_metabolic_process	GO:0044255	49	517	0.075153	0.038718	1.94104	8.81e-06	345	0.047325	1.58802	0.000948897	17	32	0.693878	0.0366204	15	194	0.04386	0.035721	1.22785	0.367683
red	metabolic_process	GO:0008152	421	9657	0.645706	0.723208	0.892836	1.04e-05	5719	0.784499	0.823081	1.38e-17	199	222	0.945368	0.0715355	212	3778	0.619883	0.695636	0.891103	0.00194926
non-red	lipopolysaccharide_biosynthetic_process	GO:0009103	12	56	0.018405	0.004194	4.38841	1.28e-05	47	0.006447	2.85482	0.000660758	7	5	1.16667	0.772311	4	19	0.011696	0.003498	3.34362	0.0281832
red	pyrimidine-containing_compound_metabolic_process	GO:0072527	26	212	0.039877	0.015877	2.51162	1.4e-05	178	0.024417	1.63317	0.0110697	15	11	1.15385	0.549038	6	77	0.017544	0.014178	1.23741	0.484072
red	response_to_inorganic_substance	GO:0010035	21	152	0.032209	0.011383	2.82957	1.54e-05	106	0.01454	2.2152	0.000421896	11	10	1.04762	1	6	76	0.017544	0.013994	1.25368	0.478398
red	lipopolysaccharide_metabolic_process	GO:0008653	12	57	0.018405	0.004269	4.31131	1.55e-05	47	0.006447	2.85482	0.000660758	7	5	1.16667	0.772311	4	19	0.011696	0.003498	3.34362	0.0281832
non-red	enoyl-CoA_hydratase_activity	GO:0004300	7	19	0.010736	0.001423	7.54462	1.93e-05	15	0.002058	5.21672	0.000150469	6	1	1.71429	0.122984	0
non-red	macromolecule_metabolic_process	GO:0043170	114	3252	0.174847	0.243541	0.717937	1.97e-05	1493	0.204801	0.853741	0.0473714	42	72	0.736842	0.00267991	83	1586	0.24269	0.292027	0.831053	0.042453
non-red	deoxyribonucleotide_metabolic_process	GO:0009262	13	68	0.019939	0.005092	3.91575	2.08e-05	51	0.006996	2.85006	0.000404551	11	2	1.69231	0.0211888	1	21	0.002924	0.003867	0.756142	1
non-red	pore_complex	GO:0046930	9	34	0.013804	0.002546	5.42184	2.61e-05	10	0.001372	10.0612	3.2e-09	9	0	2	0.00369371	3	15	0.008772	0.002762	3.17596	0.0640384
red	glycerol_transport	GO:0015793	4	5	0.006135	0.000374	16.4037	2.71e-05	4	0.000549	11.1749	6.35e-05	4	0	2	0.123849	0
red	glycerol_transmembrane_transporter_activity	GO:0015168	4	5	0.006135	0.000374	16.4037	2.71e-05	4	0.000549	11.1749	6.35e-05	4	0	2	0.123849	0
non-red	IMP_dehydrogenase_activity	GO:0003938	4	5	0.006135	0.000374	16.4037	2.71e-05	4	0.000549	11.1749	6.35e-05	4	0	2	0.123849	2	4	0.005848	0.000737	7.93487	0.0217926
non-red	5-carboxymethyl-2-hydroxymuconate_delta-isomerase_activity	GO:0008704	4	5	0.006135	0.000374	16.4037	2.71e-05	4	0.000549	11.1749	6.35e-05	4	0	2	0.123849	1	2	0.002924	0.000368	7.94565	0.121989
non-red	organic_hydroxy_compound_transmembrane_transporter_activity	GO:1901618	5	9	0.007669	0.000674	11.3783	2.92e-05	6	0.000823	9.31835	3.14e-05	4	1	1.6	0.373075	0
non-red	riboflavin_synthase_complex	GO:0009349	5	9	0.007669	0.000674	11.3783	2.92e-05	9	0.001235	6.20972	0.000523325	4	1	1.6	0.373075	1	5	0.002924	0.000921	3.17481	0.277714
red	glucuronate_catabolic_process	GO:0006064	5	9	0.007669	0.000674	11.3783	2.92e-05	8	0.001097	6.99088	0.000251046	5	0	2	0.0615422	1	6	0.002924	0.001105	2.64615	0.323239
red	methylation	GO:0032259	3	363	0.004601	0.027185	0.169248	3.16e-05	173	0.023731	0.193881	0.000128091					2	163	0.005848	0.030013	0.194849	0.00282816
red	cellular_polysaccharide_biosynthetic_process	GO:0033692	16	103	0.02454	0.007714	3.18123	3.69e-05	72	0.009877	2.48456	0.000491554	9	7	1.125	0.801166	7	42	0.020468	0.007733	2.64684	0.0147253
non-red	carbohydrate_biosynthetic_process	GO:0016051	26	220	0.039877	0.016476	2.42031	4.2e-05	160	0.021948	1.81689	0.00281625	14	12	1.07692	0.841836	11	90	0.032164	0.016572	1.94086	0.0275769
red	pyrimidine_deoxyribonucleotide_biosynthetic_process	GO:0009221	9	36	0.013804	0.002696	5.12018	4.28e-05	31	0.004252	3.24647	0.00115387	8	1	1.77778	0.0377734	1	10	0.002924	0.001841	1.58827	0.478464
non-red	lyase_activity	GO:0016829	61	740	0.093558	0.055418	1.68822	4.86e-05	545	0.07476	1.25144	0.0608604	23	38	0.754098	0.0589998	24	282	0.070175	0.051924	1.35149	0.129229
red	ncRNA_metabolic_process	GO:0034660	4	381	0.006135	0.028533	0.215014	5.53e-05	198	0.02716	0.225884	0.000114896					3	183	0.008772	0.033695	0.260335	0.00472204
[truncated: 2,438 more rows]

## Sheet: Dihedral
Redundancy	GO name	GO ID	Clustering at level of 50% sequence identity						Excluding monomers				Comparing large vs small interfaces				Clustering at level of SUPERFAMILY domain assignments
[truncated: 3,673 more rows]

[truncated: 3 more sheets: Cubic, Asymmetric+helical, Monomers]
