# Supplementary material for: Functional determinants of protein assembly into homomeric complexes
Source: Sci Rep. 2017 Jul 10;7:4932. doi: 10.1038/s41598-017-05084-8 (PMC5504011; doi:10.1038/s41598-017-05084-8)
Supplement: Supplementary file 3 — Table S2 [file 41598_2017_5084_MOESM3_ESM.xlsx]

## Sheet: Table S2 - Homomer dataset
PDB ID	Number of Subunits	Symmetry Group	Present in sequence identify filtered dataset (sequence identify clustering)	Present in SUPERFAMILY filtered dataset	Interface size per subunit (Å^2)	Fraction of symmetric interface	Associated with allostery
4bkg	2	A	0	1	200.5	0	0
3hin	2	C2	1	0	221.2	1	0
2rjf	2	C2	0	1	223.5	1	0
2xb3	2	C2	1	1	230.2	1	0
3ic7	2	AH	1	0	242	0	0
1eba	2	C2	1	0	258.6	0	1
3c8p	2	C2	0	1	265	0	0
3o7o	2	C2	1	1	274.8	1	0
4iio	2	C2	1	0	284.3	0	0
4jys	2	AH	1	0	297.5	0	0
4u3q	2	C2	1	0	317.5	1	0
2p23	2	AH	1	0	319.1	0	0
1r6d	2	AH	1	0	322	0	0
4awy	2	C2	1	1	332.7	1	0
4pdp	2	C2	1	0	336.2	1	0
3rhc	2	C2	1	0	342.6	1	0
4nwz	2	AH	1	0	349.3	0	0
1rg0	2	C2	1	0	370.5	0	0
4aki	2	A	1	1	372.7	0	0
2hip	2	AH	1	0	379.2	0	0
1xvj	2	C2	0	1	382.8	0	0
3uaq	2	A	1	1	395.8	0	0
3ohn	2	C2	1	0	399.5	0	0
3ner	2	A	1	1	405.9	0	0
4f2g	2	C2	1	1	410.9	1	0
3kmx	2	A	0	1	417.3	0	0
2pbr	2	AH	1	0	421.7	0	0
1kop	2	AH	1	0	425.7	0	0
1c79	2	C2	0	1	428.6	1	0
3v4k	2	C2	0	1	434.8	0	0
3igr	2	AH	1	0	443	0	0
3ng2	2	C2	1	0	443.2	1	0
3juv	2	C2	1	0	451.7	1	0
1isu	2	C2	1	0	462.4	0	0
2gln	2	AH	1	0	471.3	0	0
1kfg	2	A	0	1	472.8	0	0
1ew6	2	C2	1	0	473.5	1	0
1rdf	2	A	1	1	485.5	0	0
1m6k	2	AH	1	0	507.5	0	0
1xta	2	C2	0	1	507.6	1	0
2zjx	2	C2	0	1	513.1	0	0
1kan	2	C2	1	0	513.4	1	0
1iqb	2	C2	0	1	519.6	0	0
1z24	2	C2	1	1	522.4	1	0
3vag	2	AH	1	0	525.6	0	0
1a4c	2	C2	0	1	526.9	1	0
2gfp	2	C2	1	0	527	1	0
2ouj	2	C2	0	1	530	1	0
1dmx	2	AH	1	0	534	0	0
1xer	2	C2	1	1	535.7	1	0
2i4r	2	C2	1	0	538.2	1	0
2d4z	2	A	1	1	542.6	0	0
1f4l	2	A	0	1	544.5	0	0
1ayo	2	A	0	1	548.6	0	0
1xvi	2	AH	1	0	550.1	0	0
1q8h	2	C2	1	1	561.9	1	0
3dgv	2	C2	0	1	565.4	1	0
1j9j	2	AH	1	0	567.7	0	0
1k72	2	AH	1	0	568.1	0	0
4f8d	2	C2	1	0	568.9	1	0
1nd4	2	AH	1	0	570.8	0	0
4mlb	2	AH	1	0	573.5	0	0
3o2o	2	A	0	1	577.9	0	0
3h9d	2	AH	1	0	578.5	0	0
3zha	2	AH	1	0	582	0	0
3pa7	2	C2	1	0	583.2	0	0
1okh	2	C2	1	0	587.4	1	0
1pr9	2	C2	1	0	591.7	1	0
1sz0	2	C2	0	1	593.5	0	0
1v7r	2	AH	1	0	599.5	0	0
3ivl	2	A	1	1	599.7	0	0
1sei	2	C2	0	1	605.2	1	0
1qh3	2	C2	1	0	605.5	1	0
1fxd	2	C2	1	0	607	1	0
1puo	2	AH	1	0	610.8	0	0
2p1r	2	C2	0	1	612.9	1	0
2ism	2	C2	1	0	620.6	1	0
3psm	2	AH	1	0	623.8	0	0
1cc5	2	C2	1	0	625.2	1	0
1ayp	2	C2	1	0	627.7	1	0
1yw4	2	C2	1	1	630.6	0	0
1lm3	2	C2	1	0	630.6	0	0
3lf5	2	C2	1	0	635.1	0	0
3fb9	2	C2	1	0	635.9	1	0
1zq9	2	A	1	1	640.2	0	0
1wlg	2	A	1	1	642.1	0	0
1iyz	2	C2	1	0	646	1	0
3cpq	2	C2	1	0	647.5	1	0
2qvh	2	AH	1	0	649	0	0
3e3x	2	C2	1	1	649.8	1	0
3ijd	2	C2	1	0	653.6	1	0
1ihb	2	A	1	1	657.7	0	0
3eb0	2	C2	1	0	657.9	1	0
2ewg	2	A	1	1	660.5	0	0
1qah	2	A	0	1	662.6	0	0
2oe0	2	AH	1	0	665.2	0	0
2qnj	2	AH	1	0	670.9	0	0
3m4b	2	C2	0	1	674.6	1	0
4nsy	2	C2	1	1	675.7	1	0
1mun	2	C2	0	1	678.3	1	0
3e3r	2	AH	1	0	680.5	0	0
1fxr	2	C2	1	0	680.8	1	0
2zkt	2	C2	1	1	682.3	1	0
1t3n	2	C2	1	1	691.2	0	0
1b0u	2	AH	1	0	696.2	0	0
3esb	2	C2	1	1	697.1	1	0
3w8p	2	C2	1	1	699	1	0
1fqt	2	AH	1	0	699.6	0	0
1et1	2	C2	1	0	705.2	1	0
3hu5	2	C2	1	0	709.3	0	0
1e5r	2	A	1	1	720	0	0
3lto	2	AH	1	0	724.3	0	0
1dvk	2	C2	1	1	726.1	1	0
3mz2	2	C2	1	0	727.5	1	0
2abx	2	C2	1	1	732.1	1	0
1ptu	2	C2	0	1	735.6	1	0
1fbu	2	A	0	1	742.2	0	0
1ix2	2	C2	1	1	744.9	1	0
1aap	2	C2	1	0	748.8	1	1
2gz6	2	C2	1	0	756.7	1	0
1ee8	2	C2	1	1	760	1	0
4df2	2	C2	0	1	761.4	1	0
1rmr	2	C2	1	1	763.4	1	0
1wyx	2	C2	1	1	765.2	1	0
3u1u	2	A	0	1	766.8	0	0
1hlg	2	C2	0	1	767	0	0
4p1z	2	C2	1	0	767.1	0	0
4c4n	2	C2	0	1	767.6	1	0
1fo1	2	C2	0	1	772.2	1	0
1siz	2	C2	1	1	773.2	1	0
4qdk	2	AH	1	0	776.4	0	0
2rcu	2	A	0	1	778.2	0	0
1p74	2	C2	1	0	778.2	0	0
1who	2	C2	0	1	782.4	1	0
2gom	2	C2	1	1	789.1	0	0
1yf5	2	C2	1	1	792.8	1	0
2ikc	2	C2	0	1	801.1	0	0
1qzq	2	A	0	1	802.4	0	0
1nco	2	C2	0	1	803.8	1	0
3keh	2	A	0	1	804.2	0	0
4lji	2	C2	1	1	806	1	0
1u9t	2	A	0	1	807.3	0	0
1iaz	2	C2	0	1	808.3	1	0
1ji3	2	A	1	1	809.7	0	0
3mhx	2	C2	1	1	811.7	1	0
1cv8	2	C2	1	0	814.2	1	0
4bb7	2	C2	1	0	814.2	1	0
1ici	2	C2	1	0	816.8	0	0
1ix1	2	C2	1	0	817	0	0
1fbq	2	AH	1	0	819.3	0	0
1zym	2	C2	0	1	819.7	1	0
2auw	2	A	1	1	820.5	0	0
1dqe	2	A	0	1	822.9	0	0
3k5n	2	C2	0	1	826.5	1	0
2hqe	2	A	0	1	830.2	0	0
2g4b	2	A	0	1	834.1	0	0
4nc7	2	C2	1	0	837.9	1	0
2zzt	2	C2	1	0	838.5	1	0
2fyp	2	C2	0	1	842.7	1	0
1y6x	2	C2	1	0	845.8	1	0
3ugl	2	C2	0	1	847.1	1	0
2xsa	2	C2	1	1	850	1	0
4etm	2	C2	1	0	854	0	0
1ftp	2	AH	1	0	854.4	0	0
1g8s	2	C2	0	1	854.5	1	0
1bxm	2	C2	1	1	855.3	1	0
4d0f	2	C2	1	1	855.4	1	0
1ayi	2	C2	0	1	855.6	1	0
1es8	2	C2	1	1	855.8	1	0
1yea	2	C2	1	0	858	1	0
2bdu	2	C2	1	1	858.1	1	0
1hru	2	C2	1	1	859.1	1	0
4k6h	2	AH	1	0	859.1	0	0
1kpt	2	C2	1	1	860.9	1	0
1d5w	2	C2	1	0	861.4	1	1
3ooo	2	C2	0	1	861.5	1	0
1v1g	2	C2	0	1	863.2	1	0
2ywv	2	C2	1	0	869.2	1	0
1zkr	2	AH	1	0	870.1	0	0
1kxi	2	C2	1	0	870.4	1	0
1xtm	2	C2	1	0	872	1	0
1ag9	2	C2	1	1	872.8	1	0
4egs	2	C2	1	0	873.3	1	0
2xdg	2	C2	1	1	874.6	1	0
1vjh	2	C2	1	0	877.8	1	0
3h3n	2	C2	1	0	879	1	1
3uey	2	C2	1	0	879.8	1	0
1jnp	2	AH	1	0	880.2	0	0
4mqd	2	AH	1	0	880.5	0	0
1dfn	2	C2	1	1	880.9	1	0
4cqk	2	C2	0	1	882.2	1	0
3ln2	2	A	0	1	885.8	0	0
3gzl	2	C2	1	1	888.6	1	0
4b0z	2	C2	1	0	890	1	0
3ikk	2	C2	0	1	892.5	1	0
1v98	2	C2	1	0	894.5	1	0
3i42	2	C2	1	0	895.1	1	0
3uec	2	C2	1	0	896.9	1	1
1kv0	2	C2	1	0	901.1	1	0
2z5d	2	AH	1	0	901.8	0	0
3ee6	2	C2	0	1	902.1	1	0
3gaz	2	AH	1	0	904.9	0	0
2pl7	2	C2	0	1	905.9	1	0
4b17	2	C2	0	1	907.4	1	0
2j73	2	C2	0	1	909.3	1	0
3k7r	3	C	0	1	909.9	0	0
2dx8	2	C2	0	1	913.2	1	0
1ys6	2	AH	1	0	913.5	0	0
4lrq	2	C2	1	0	914.5	1	0
3i9f	2	C2	1	0	915.5	1	0
4je0	2	AH	1	0	915.8	0	0
1fe4	2	C2	1	0	919.5	1	0
2xmj	2	C2	1	0	919.5	1	0
1v7l	2	C2	1	0	920	0	0
2voc	2	C2	1	0	920.9	1	0
1fgu	2	A	1	1	921.4	1	0
1miv	2	C2	1	0	921.4	1	0
4nsd	2	C2	0	1	922.9	1	0
3s8k	2	C2	1	0	927.5	1	0
2d6l	2	AH	1	0	927.7	0	0
3hdg	2	C2	1	0	928	1	0
1qwt	2	C2	1	1	928.1	0	0
1tht	2	C2	1	1	928.9	1	0
1cku	2	C2	0	1	930.5	0	0
3ix0	2	C2	1	0	932.5	1	0
2zi8	2	C2	1	1	932.8	1	0
3kd6	2	C2	1	0	934.8	0	0
1adw	2	C2	1	0	936.1	1	0
3b5w	2	C2	1	0	937.8	1	0
3t37	2	AH	1	0	938.3	0	0
1nlr	2	C2	1	0	939.1	1	0
3khc	2	C2	0	1	939.2	1	0
3w3l	2	C2	1	1	939.5	1	0
3fov	2	C2	1	0	942	1	0
1uv7	2	C2	1	1	942.9	1	0
1ci8	2	C2	1	0	943.6	1	0
1neu	2	C2	1	0	944	1	0
2wnx	2	C2	0	1	946.2	1	0
1qc7	2	C2	0	1	947.2	1	0
4eht	2	C2	1	0	947.9	1	0
3kvq	2	C2	1	0	948.3	1	1
1l5y	2	C2	1	0	950.7	1	0
1t4e	2	C2	0	1	951.5	0	0
1mzg	2	C2	1	1	953.4	1	0
3f6h	2	C2	1	1	954.1	1	1
2f6n	2	C2	0	1	954.7	1	0
3eip	2	C2	1	1	956.2	1	0
1y9q	2	C2	1	1	956.8	1	0
1eke	2	C2	1	1	959.3	0	0
3nas	2	C2	1	0	960.8	1	0
1bso	2	C2	1	0	961.5	1	0
1ybe	2	C2	1	1	965.5	1	0
1vky	2	C2	0	1	965.8	1	0
1y6z	2	C2	1	1	968.2	0	0
1w5r	2	C2	0	1	970.2	1	0
1uvz	2	C2	1	0	971.2	1	0
1ai9	2	AH	1	0	971.9	0	0
4gxg	2	C2	1	1	976	1	0
4mx3	2	C2	1	1	976.7	1	1
1slm	2	C2	0	1	982.8	1	0
4mac	2	A	1	1	983	0	0
3mol	2	C2	0	1	983	1	0
1dth	2	C2	0	1	984.7	1	0
2agv	2	A	0	1	985.1	0	0
1d8u	2	C2	1	0	986.3	1	0
1sqj	2	C2	1	1	986.4	0	0
4l0r	2	C2	1	0	988.5	0	0
4pic	2	C2	1	0	991.7	1	0
3efa	2	C2	1	0	993.8	1	0
1mvo	2	AH	1	0	995.1	0	0
1a99	2	C2	1	0	997	1	0
1ecx	2	AH	1	0	998.9	0	0
1f5o	2	C2	1	0	999	1	0
3kch	2	A	0	1	1004	0	0
4auu	2	A	0	1	1005.8	0	0
1mkz	2	C2	1	1	1006.5	1	0
3paw	2	C2	0	1	1007	1	0
3ff9	2	C2	1	0	1007.6	0	0
1poc	2	C2	1	1	1008.5	1	1
3d73	2	AH	1	0	1009.1	0	0
1r1d	2	C2	1	1	1011	1	0
1syr	2	C2	1	0	1011.9	1	0
4mqb	2	AH	1	0	1013	0	0
2ntt	2	AH	1	0	1015	0	0
1a19	2	C2	1	1	1016	1	0
1rtv	2	AH	1	0	1016.7	0	0
2ies	2	C2	0	1	1017.3	1	0
3p7j	2	C2	1	0	1018	1	0
1h34	2	C2	0	1	1023.3	1	0
3kup	2	C2	1	1	1023.8	1	0
3rrc	2	C2	0	1	1026.2	0	0
3ddt	2	C2	1	1	1027.4	1	0
1op8	2	C2	1	0	1029.6	1	0
1dl5	2	C2	1	1	1033.5	0	0
1be7	3	C	0	1	1034.8	0	0
3l08	2	C2	0	1	1037.5	1	0
1a78	2	C2	1	0	1037.6	1	0
1j8f	3	A	0	1	1037.9	0	0
2qfj	2	C2	0	1	1038.7	1	0
2y2l	2	C2	1	1	1039.1	1	0
2qxy	2	C2	1	0	1042.1	1	0
1u05	2	A	0	1	1043.3	0	0
1c77	2	AH	1	0	1043.9	0	0
1uvc	2	C2	0	1	1044.8	1	0
3h9w	2	C2	1	0	1045.9	1	0
2eul	2	C2	1	1	1046	1	0
1f0k	2	C2	1	0	1047	1	0
2z21	2	A	0	1	1047.2	0	0
3p9x	2	C2	1	0	1047.6	1	0
1au1	2	A	1	1	1048.7	0	0
2v3m	2	C2	1	1	1049	1	0
3we5	2	C2	1	0	1052.9	1	0
2xf4	2	C2	1	0	1053.2	1	0
2j72	2	C2	1	0	1053.7	1	0
1oxw	3	H	1	1	1054.7	0	0
1ic1	2	C2	1	0	1054.7	1	0
1l5a	3	H	1	1	1058.2	0	0
2puy	2	C2	1	0	1060.1	0	0
2xdh	3	C	1	1	1061.9	0	0
3oca	2	C2	1	0	1063.1	1	0
4jdl	2	C2	1	0	1063.6	0	0
2iqq	2	C2	1	1	1067	1	1
2ims	2	C2	1	1	1071.4	1	1
3ham	2	C2	1	0	1071.4	1	0
3k2y	2	C2	1	0	1073.8	0	0
1ezg	2	C2	1	1	1074.5	1	0
4hwu	2	AH	1	0	1075.5	0	0
3osk	2	C2	1	1	1076.2	1	0
1m08	2	C2	0	1	1078.1	1	0
1yga	2	C2	1	0	1078.6	1	0
4jbr	2	C2	0	1	1078.7	1	0
1ctf	2	C2	1	1	1080.6	1	0
1dp4	2	C2	1	0	1082.3	1	1
1qyd	2	C2	1	0	1082.6	0	0
2eay	2	C2	0	1	1084	0	0
1g8x	2	A	1	1	1085.3	1	1
3t7y	2	C2	1	0	1086	1	0
3syj	2	A	1	1	1088.6	0	0
4f44	2	C2	0	1	1092	1	0
4kjm	2	C2	0	1	1095.3	1	0
2bn2	2	C2	1	1	1096	1	0
1sfp	2	C2	1	1	1096.5	1	0
1os7	2	C2	1	1	1096.8	1	0
3maj	2	C2	1	1	1097.8	1	0
1d0q	2	A	1	1	1098.6	0	1
2ogi	2	C2	1	0	1099.6	1	0
4fuv	2	C2	1	1	1099.8	1	0
1l3p	2	C2	1	1	1100.1	1	0
1c3i	2	C2	0	1	1103.7	1	0
4hyl	2	C2	1	0	1104.3	1	0
3ued	2	C2	0	1	1105.4	1	0
1sla	2	C2	1	0	1110.3	1	0
3kh0	2	C2	1	1	1111.8	1	0
2oo9	2	C2	1	1	1113.7	1	0
4h86	2	C2	1	0	1113.8	1	0
3r2t	2	AH	1	0	1114.5	0	0
1ex2	2	C2	1	0	1116.9	1	0
1xb4	2	C2	1	1	1120.1	1	0
2xre	2	C2	0	1	1121.5	0	0
3jsl	2	C2	0	1	1121.8	1	0
1bdo	2	C2	1	0	1121.8	1	0
4bjz	2	C2	1	0	1122.4	1	0
4bjp	2	C2	1	0	1122.6	1	0
3caf	2	C2	1	0	1125.5	1	1
3lkv	2	C2	1	0	1128.3	1	0
1hng	2	AH	1	0	1129.1	0	0
4c0g	2	C2	1	0	1130.6	1	0
4bk3	2	C2	0	1	1130.8	1	0
2ek1	2	C2	1	0	1130.9	1	0
2rk5	2	C2	1	0	1131	1	0
2jd5	2	C2	1	0	1131.7	1	0
1yz3	2	C2	1	1	1131.8	1	0
2qv0	2	C2	1	0	1132.6	1	0
3ep1	2	C2	1	0	1133.5	1	0
4ci7	2	C2	1	1	1134.5	1	0
3p7z	2	C2	1	1	1134.8	1	0
2yvr	2	C2	1	0	1137.5	0	0
1byu	2	C2	1	0	1140.2	0	0
1hpc	2	A	0	1	1140.5	0	0
3qq6	2	C2	1	0	1142.1	1	0
4ozo	2	C2	0	1	1142.9	1	0
4aqn	2	C2	0	1	1143.3	1	0
3rtk	2	A	0	1	1144.2	0	0
2xp1	2	C2	1	1	1146.8	1	0
1ii2	2	C2	1	0	1147.7	1	0
2z5f	2	AH	1	0	1148.7	0	0
2v2h	3	C	0	1	1150	0	0
1iyb	2	C2	1	1	1150.2	0	0
4b4y	2	C2	1	0	1151.8	1	0
1aiu	2	C2	1	0	1153.6	1	0
1z1y	2	A	1	1	1154.4	0	0
2xz8	2	C2	1	0	1154.9	1	0
1ilr	2	A	0	1	1155.2	0	0
4egw	2	C2	0	1	1160	1	0
3pwx	2	C2	1	1	1160.3	1	0
1fse	2	C2	1	0	1161.4	1	0
2pij	2	C2	1	0	1161.9	1	0
2fv7	2	AH	1	0	1163.7	0	0
2p13	2	C2	1	0	1166	0	0
3up1	2	C2	1	1	1166.3	1	0
4bex	2	C2	1	1	1168.3	1	0
4dq9	2	C2	1	0	1168.7	1	0
1ybt	2	C2	1	0	1172.4	1	0
3by5	2	C2	1	1	1177.4	1	0
4low	2	C2	1	0	1180.9	1	0
1v7o	2	C2	1	1	1181.2	1	0
3iwf	2	A	1	1	1181.4	0	0
3hh7	2	C2	1	0	1183.4	1	0
2p5s	2	AH	1	0	1184.2	0	0
3goc	2	AH	1	0	1185.2	0	0
4a56	2	C2	1	0	1185.2	1	0
3ng7	2	C2	1	0	1185.8	1	0
2acv	2	C2	1	0	1186.2	1	0
2e2c	2	C2	1	0	1188.4	1	0
2acw	2	C2	0	1	1190.5	1	0
3ct4	2	C2	1	0	1191.2	1	0
1whi	2	C2	1	1	1192	1	0
3cu5	2	C2	1	0	1192.5	1	0
2bpd	2	C2	1	0	1192.8	1	0
3oz6	2	AH	1	0	1192.9	0	0
1gt9	2	A	0	1	1194.1	0	0
4kun	2	C2	1	0	1194.7	1	0
3ded	2	C2	1	1	1195	1	0
1qmi	2	C2	0	1	1196.5	1	0
3ff5	2	C2	1	0	1196.6	1	0
1cdi	2	C2	0	1	1199.2	1	0
1x24	2	C2	1	0	1199.3	1	0
1mmk	2	C2	0	1	1199.7	1	0
2qpp	2	AH	1	0	1201.5	0	0
1otk	2	C2	1	0	1201.7	0	0
2w82	2	C2	1	0	1201.9	1	0
4c6s	2	C2	1	0	1204.7	1	0
4az9	2	C2	1	0	1206	1	0
3bxe	2	C2	1	0	1207.1	0	0
2yhn	2	C2	1	0	1207.8	1	0
1c3g	2	AH	1	0	1213.6	0	0
1hh2	2	C2	1	1	1213.7	1	0
1btn	2	C2	1	0	1214.4	1	0
1azw	2	C2	0	1	1215	1	0
4bsj	2	C2	1	1	1217.2	1	0
3hv2	2	C2	1	0	1217.6	1	0
1xca	2	A	0	1	1218	0	0
3g3s	2	C2	1	0	1221	1	0
4hn7	2	C2	1	0	1221.2	1	0
3nvu	2	C2	0	1	1221.5	0	0
1bdx	4	C	1	0	1222.1	0	0
4emo	2	C2	1	0	1223.8	1	0
1cyw	2	C2	1	1	1224.2	1	0
3e57	2	C2	1	0	1226.1	1	0
4ou5	2	C2	1	0	1226.3	1	0
2bay	2	C2	1	0	1226.8	1	0
3gve	2	C2	1	1	1227.3	1	0
2cjt	2	C2	1	1	1227.6	1	0
2wy0	2	C2	0	1	1228.2	1	0
3f81	2	A	1	1	1228.6	0	0
1tw0	2	C2	1	0	1229	1	0
1bcg	2	C2	1	1	1229.8	1	0
3v3q	2	C2	1	0	1230.6	1	0
1b7a	2	C2	0	1	1231.3	1	0
4a1j	2	C2	1	1	1231.5	1	0
2y7i	2	C2	1	0	1232	1	0
1o4z	2	C2	1	1	1239.6	1	0
2oxl	2	C2	1	0	1240.2	1	0
4b4d	2	C2	1	0	1240.6	1	0
1am2	2	C2	1	1	1241	1	0
4k03	2	C2	0	1	1242.2	1	0
1ay2	2	C2	1	1	1242.4	1	0
1to4	2	C2	1	0	1243.6	1	0
1s0p	2	C2	0	1	1243.7	1	0
2fps	2	C2	1	1	1246.2	1	0
3c4n	2	C2	1	0	1246.6	1	0
1aoh	2	C2	1	0	1248.2	1	0
3fnc	2	AH	1	0	1248.5	0	0
2q7b	2	C2	1	0	1249.8	1	0
1udv	2	C2	1	0	1253.5	1	0
2nzw	2	C2	1	1	1254.4	1	0
1fx2	2	AH	1	0	1254.5	0	1
2xle	2	C2	1	0	1254.6	1	0
1fxy	2	C2	1	0	1255.8	1	1
1wwz	2	C2	1	0	1256	0	0
4b5q	2	C2	1	0	1256	1	0
3rpj	2	AH	1	0	1256.8	0	0
2pcj	2	C2	1	0	1257	1	0
3h36	2	C2	1	1	1258.2	1	0
1vc1	2	C2	1	0	1258.3	1	0
1t1v	2	C2	1	1	1258.4	1	0
2eix	2	C2	1	0	1260	1	0
1aqt	2	C2	1	1	1261	1	0
3n72	2	A	1	1	1265.7	0	0
3foo	3	C	0	1	1265.9	0	0
2p4p	2	C2	1	0	1267.6	0	0
4exn	2	C2	1	0	1268	1	0
3tzu	2	C2	1	0	1270	1	0
1ve3	2	AH	1	0	1271.8	0	0
1se8	2	C2	1	0	1272.5	1	0
1n26	2	A	1	1	1272.7	0	0
2dc3	2	C2	1	0	1273.5	1	1
3edn	2	C2	1	0	1273.9	1	0
2eiv	2	C2	0	1	1274.3	1	0
3u80	2	C2	1	0	1276.7	1	0
1pin	2	C2	0	1	1278.5	1	0
3nbc	2	C2	1	0	1281.8	1	0
3u21	2	C2	1	0	1282.2	1	0
2rgh	2	C2	1	1	1282.8	1	0
2xcc	2	C2	1	0	1286.1	0	0
3hcs	2	C2	1	1	1287	1	0
3l46	2	C2	0	1	1289.3	1	0
1tvn	2	AH	1	0	1292.2	0	0
1p5t	2	A	1	1	1292.4	0	0
4ovo	2	A	0	1	1294.8	0	0
2cc0	2	C2	1	1	1294.9	1	0
2r37	2	C2	1	0	1295.7	1	0
1smx	2	C2	0	1	1296.2	1	0
4q8s	2	C2	0	1	1297.7	1	0
2qsj	2	C2	1	0	1298.6	1	0
1huw	2	C2	0	1	1300.2	1	0
1ne2	2	C2	1	1	1300.9	1	0
1ni0	2	C2	0	1	1301.8	1	0
1itv	2	C2	1	0	1301.8	0	1
1epa	2	C2	1	0	1302.7	1	0
1vq0	2	C2	1	1	1303.2	1	0
4lds	2	C2	1	0	1304.5	0	0
3f43	2	C2	1	1	1308.2	1	0
1xhk	2	C2	1	1	1308.7	1	0
1vdr	2	C2	1	0	1309.5	1	0
4ihz	2	C2	1	0	1309.6	1	0
1a5t	2	C2	1	1	1312.1	1	0
1tzp	2	C2	1	1	1312.3	1	0
3s5d	2	C2	0	1	1314.5	1	0
1l8d	2	C2	1	1	1320.3	1	1
1fr8	2	A	0	1	1320.8	0	0
1jdn	2	C2	1	0	1321	1	1
1lcu	2	C2	0	1	1322.2	1	0
3ipo	2	A	1	1	1322.3	0	0
1a1x	2	C2	1	0	1322.9	1	0
1bmo	2	C2	1	1	1323.3	1	0
3op6	2	C2	1	0	1323.3	1	0
3k6y	2	C2	1	0	1324	1	0
3caw	2	A	1	1	1324.4	0	0
3myf	2	C2	1	1	1324.8	1	0
1y0z	2	C2	1	0	1325.4	0	0
2e4x	2	C2	0	1	1326	1	0
2wjd	2	C2	1	0	1326	1	0
3mwh	2	C2	1	0	1326	1	0
1qqg	2	C2	1	1	1327	1	0
1at0	2	C2	1	1	1328.2	1	0
3l0q	2	C2	1	0	1328.3	1	1
2w4d	2	C2	0	1	1328.4	1	0
1qup	2	C2	1	1	1328.5	1	0
2e4v	2	C2	1	0	1328.9	1	0
4pzj	2	C2	1	0	1328.9	1	0
3h37	2	C2	0	1	1329	1	0
3mzi	2	C2	0	1	1329.4	1	0
3uha	2	C2	0	1	1329.4	1	0
4atv	2	C2	1	0	1329.8	1	0
3abi	2	C2	1	0	1330.1	1	0
4jf8	2	C2	1	1	1330.5	1	0
1f3o	2	C2	1	0	1330.7	1	1
3ktm	2	C2	1	1	1330.9	0	1
1jer	2	C2	1	0	1332.9	1	0
2o6l	2	AH	1	0	1334.2	0	0
3n7h	2	C2	1	0	1334.5	1	0
2xs6	2	C2	1	0	1335.3	1	0
3bfm	2	C2	1	0	1335.5	1	0
2iuw	2	C2	1	0	1336.3	1	0
1e0b	2	C2	1	0	1336.8	1	0
1auo	2	C2	1	0	1337.1	1	0
3lp9	2	C2	1	1	1337.2	1	0
1aoz	2	C2	1	0	1338.9	1	0
3kcn	2	C2	1	0	1338.9	0	0
1gu3	2	C2	1	0	1339.4	1	0
4fvf	2	C2	1	1	1340	0	0
3gd4	2	C2	0	1	1341.1	1	0
1ktj	2	C2	1	1	1342.1	1	0
1g7y	2	C2	0	1	1342.2	1	0
1i75	2	C2	0	1	1342.7	1	0
1v3z	2	C2	1	0	1343.2	1	0
3crn	2	C2	1	0	1346.3	1	0
1wmx	2	C2	1	1	1347.5	1	0
3llm	2	C2	1	0	1347.7	1	0
1tui	3	A	0	1	1347.8	0	0
2gwc	2	C2	1	1	1348.2	1	0
3o3l	2	C2	1	1	1349.8	1	0
2o7g	2	C2	1	1	1350.1	1	0
1hv8	2	C2	1	1	1352.1	1	0
3w0d	2	C2	1	0	1353.1	1	0
1lm5	2	AH	1	0	1354.3	0	0
2qrw	2	AH	1	0	1357.6	0	0
2ymz	2	C2	1	0	1359	1	0
1yw6	2	C2	1	0	1361.2	0	0
4f4j	2	C2	1	0	1361.4	0	0
1ppt	2	C2	1	0	1364.7	1	0
3rau	2	C2	1	0	1365.1	0	0
1rv1	3	A	0	1	1366.9	0.985515	0
1i4j	2	C2	0	1	1367.4	0	0
1sjp	2	A	0	1	1367.9	0	0
1bmt	2	C2	0	1	1368.9	1	0
3wan	2	C2	1	1	1369.2	0	0
2hoq	2	C2	1	0	1369.5	1	0
2yeo	3	C	0	1	1369.7	0	0
3uaf	2	C2	1	0	1369.8	1	0
3zux	2	C2	1	0	1371.3	1	0
1y71	2	C2	1	1	1372.6	1	0
4ctd	2	C2	0	1	1373.3	1	0
2oyn	2	C2	1	1	1374.8	1	0
2nog	2	C2	0	1	1375.1	1	0
2e4z	2	C2	1	0	1377.6	1	1
3czx	2	C2	1	0	1377.6	1	0
3gix	2	C2	1	1	1378.5	1	0
1ty0	2	C2	1	0	1382.9	1	0
1vbk	2	C2	1	0	1383	1	0
1sez	2	C2	1	0	1383.5	1	0
3vay	2	C2	1	0	1384.6	1	0
4ntl	2	C2	1	0	1386	1	0
3ccg	2	C2	1	0	1386.5	1	0
1h0x	2	C2	1	0	1387	1	0
3fx6	3	A	0	1	1387.2	0	0
1uso	2	C2	1	0	1390.8	1	0
1nfk	2	C2	1	1	1392	1	1
4bnq	2	C2	1	0	1395.7	1	0
1y7y	2	C2	1	0	1399.3	1	0
3dxp	2	C2	1	0	1399.4	1	0
3g7e	2	C2	0	1	1399.5	1	0
1kyt	2	C2	1	0	1399.5	1	0
1wuu	2	C2	1	0	1399.7	1	0
4ljl	2	C2	1	0	1400.5	1	0
1wz7	2	C2	0	1	1401.5	1	0
3ir9	2	C2	1	1	1402.6	1	0
1jhh	2	C2	1	0	1403.6	1	0
2sas	2	C2	1	0	1405.2	1	0
3eeq	2	C2	1	1	1405.5	1	0
4oxr	2	C2	1	0	1406.7	1	0
2olm	2	C2	1	1	1407	1	0
4aw8	2	C2	0	1	1407.8	1	0
1l8l	2	C2	1	0	1409	1	0
3cqb	2	C2	1	0	1410.2	1	0
2xf1	2	C2	1	0	1411.5	1	0
1thw	2	C2	0	1	1412.2	1	0
2uzq	2	C2	0	1	1412.5	1	0
2xpl	2	C2	1	1	1414.1	1	0
1gpr	2	C2	1	1	1415.7	1	0
1y5h	2	C2	1	0	1415.8	1	0
3fu8	2	C2	0	1	1420.5	1	0
2yww	2	C2	1	1	1420.8	1	1
4jgx	2	A	1	1	1421	0	0
2o08	2	C2	1	0	1421.5	1	0
4chk	2	A	1	1	1423.3	0	0
1pkv	2	C2	0	1	1424.8	1	0
2xhf	2	C2	1	0	1424.8	1	0
4k30	2	C2	1	0	1428.5	1	1
3nkl	2	C2	1	1	1429	1	0
1aq0	2	AH	1	0	1429.2	0	0
3fpe	2	C2	1	1	1430.1	1	0
3lkb	2	C2	1	0	1430.5	1	0
2ho1	2	C2	1	0	1431	0	0
3e58	2	AH	1	0	1431.5	0	0
3enp	2	C2	1	1	1433.5	1	0
2efv	2	C2	1	1	1437.3	1	0
1hn4	2	C2	0	1	1437.8	1	0
2yx8	2	C2	1	0	1438.5	1	0
4lw8	2	C2	1	0	1439	1	0
2oai	2	C2	1	0	1439.9	1	0
3jvn	2	C2	1	0	1441	1	0
4af2	2	C2	1	0	1442	1	0
3qr2	2	C2	0	1	1443	1	0
4bga	2	A	1	1	1443.1	0	0
1sb7	2	A	1	1	1444.7	0	0
2ebb	2	C2	1	1	1445.2	1	0
3vv3	2	C2	1	0	1447.7	1	0
1f46	2	A	1	1	1453	0	0
3eo2	2	C2	0	1	1453	1	0
1h3b	2	C2	0	1	1453.1	1	0
2cmu	2	C2	1	0	1453.5	1	0
3ffu	2	C2	1	0	1455.7	1	0
1xff	2	C2	0	1	1456.1	1	0
1z85	2	C2	1	0	1456.8	1	0
1do5	2	C2	1	0	1457.5	1	0
3f6w	2	C2	1	0	1457.6	1	0
1bgp	2	C2	1	0	1459.1	1	0
1vpl	2	C2	1	0	1459.1	1	0
4eh1	2	C2	1	1	1459.3	1	0
1kcf	2	C2	1	1	1462	0	0
3dr2	2	C2	1	1	1462.5	1	0
3uqz	2	C2	1	0	1464.2	1	0
4ny0	2	C2	0	1	1464.5	0	0
1zbr	2	C2	1	0	1464.7	1	0
3glv	2	C2	1	0	1466.5	1	0
2pkd	2	C2	1	0	1467.5	1	0
2ns2	2	AH	1	0	1468.4	0	0
2ds5	2	C2	1	1	1469.1	1	1
3lsg	2	C2	1	1	1469.7	1	0
2y8h	2	C2	1	0	1470.5	0	0
1zc6	2	C2	1	0	1471.1	1	1
2wwf	2	C2	1	0	1472.8	1	0
1ci4	2	C2	1	1	1475.2	1	0
3vk0	2	C2	1	0	1475.3	1	0
1cfw	2	C2	1	1	1476.7	1	0
1esr	2	C2	1	1	1477.8	1	0
3pfg	2	C2	1	0	1479.2	1	0
2eo0	2	C2	1	1	1479.5	1	0
1ega	2	C2	0	1	1480.2	1	0
1oi4	2	C2	1	0	1481.5	1	0
3h0k	2	C2	1	0	1482	1	0
1e58	2	C2	1	0	1483	1	1
2i6l	2	AH	1	0	1483.3	0	0
3umg	2	C2	1	1	1484	1	0
3krb	2	C2	1	0	1484.9	1	0
2h9u	2	C2	1	1	1488.4	1	0
3ibw	2	C2	1	1	1490.2	1	1
1eqt	2	C2	1	0	1490.6	1	0
1v8g	2	C2	1	0	1492.9	1	0
4kgh	2	C2	1	1	1494.1	1	0
2w58	2	AH	1	0	1494.4	0	0
2if7	2	C2	1	0	1494.5	1	0
4ix3	2	C2	1	0	1495	1	0
1ovn	2	C2	0	1	1495.1	1	0
1te2	2	C2	1	0	1495.5	1	0
2ped	2	C2	0	1	1496.8	0	0
1l9m	2	AH	1	0	1497	0	0
3s1i	2	C2	1	0	1497.5	1	0
4cml	3	C	0	1	1498.7	0	0
3bln	2	C2	1	0	1498.8	1	0
2ao2	2	C2	1	0	1498.9	1	1
3hrs	2	C2	1	0	1499.7	1	0
4dj3	2	C2	1	1	1500.8	1	0
1xqi	2	C2	1	1	1500.9	1	0
3h2s	2	C2	1	0	1501.4	1	0
1c7s	2	AH	1	0	1501.6	0	0
2d2a	2	C2	1	1	1501.7	0	0
2vlg	2	AH	1	0	1504.2	0	1
2imz	2	C2	1	0	1504.5	1	0
1div	2	C2	1	1	1505	1	0
1sur	2	C2	1	0	1505.5	1	0
2y92	2	C2	1	0	1506	1	0
4be9	2	C2	0	1	1507.3	1	0
1bbh	2	C2	1	1	1509.2	1	0
3tka	2	C2	1	1	1511.3	1	0
1c3r	2	C2	0	1	1512.9	1	0
1bkz	2	C2	1	0	1513.7	1	0
3miv	2	C2	0	1	1513.9	1	0
3mjq	2	C2	1	0	1515.3	1	0
3pny	2	C2	0	1	1515.9	1	0
3tjl	2	C2	1	0	1516.8	1	0
4f82	2	C2	1	0	1516.9	1	0
1x9z	2	C2	1	0	1518.1	0	0
1he9	2	C2	1	1	1518.2	1	0
1dys	2	C2	1	1	1519.3	1	0
4jvy	2	A	1	1	1519.6	1	0
3clv	2	C2	1	0	1519.6	1	0
2zop	3	C	1	1	1521.4	0	0
1u19	2	AH	1	0	1521.7	0	1
2z3v	2	C2	1	0	1521.8	1	0
2qai	2	C2	1	1	1522	0	0
2ovb	2	C2	1	0	1522.1	1	0
2vpt	2	C2	1	0	1522.3	1	0
2odf	2	C2	1	1	1523.1	1	0
4omt	2	C2	0	1	1523.8	1	0
4gv5	3	A	1	1	1526.2	0.475495	0
4lxh	2	C2	1	0	1527.6	1	0
2hfk	2	C2	1	1	1528.2	1	0
2aco	2	C2	1	0	1529	0	0
1e2f	2	C2	1	0	1530	1	0
4jch	2	C2	0	1	1530.3	1	0
3icf	2	C2	1	1	1530.6	1	0
4tl3	2	C2	1	0	1530.7	1	0
2rag	2	C2	1	0	1530.8	1	0
1is3	2	C2	1	0	1533.2	1	0
4ijz	2	C2	1	0	1535.4	1	0
1skz	2	C2	1	1	1535.7	1	0
1xnx	2	C2	1	0	1535.8	1	1
2obg	2	A	0	1	1537.3	0	0
3fbu	2	C2	1	0	1538.2	1	0
3nfc	2	C2	1	0	1538.4	1	0
4fhz	2	C2	1	1	1538.5	1	0
2vaq	2	C2	0	1	1538.8	1	0
2yjg	2	C2	1	0	1540.3	1	0
3nvo	2	AH	1	0	1542.2	0	0
3iir	2	C2	1	1	1542.3	1	0
1exz	2	C2	1	0	1542.8	1	0
4ij8	2	C2	1	0	1542.8	1	0
3r0j	2	C2	1	0	1543.3	1	0
2r7h	2	C2	1	0	1543.8	1	0
3t1i	2	C2	1	0	1545.3	1	0
1svz	2	A	1	1	1546	0	0
3k85	2	C2	1	0	1546.2	1	0
1vsc	2	C2	0	1	1547.5	1	0
1c7t	2	A	0	1	1548.2	0	0
3bxw	2	C2	1	1	1549.4	1	0
2hjh	2	C2	1	1	1549.7	1	1
3hk0	2	C2	1	1	1550	1	0
3f70	2	C2	0	1	1550	0	0
4o5v	2	C2	1	0	1552	1	0
1ut7	2	C2	1	1	1552.1	1	0
2ozv	2	C2	1	0	1553.6	1	0
1yla	2	C2	0	1	1557.5	1	0
3p04	2	C2	1	0	1557.8	1	0
1tz3	2	C2	1	0	1557.9	1	0
3ucg	2	C2	1	0	1558.6	1	0
3lte	2	C2	1	0	1559.1	1	0
1r5p	2	C2	0	1	1561.1	1	0
2pfi	2	C2	1	0	1561.7	1	1
2b0c	2	C2	1	1	1561.9	1	0
3qqn	2	C2	1	0	1563.6	1	0
3hjg	2	C2	1	0	1564	1	1
1t3b	2	C2	1	0	1564.3	1	0
1mzb	2	C2	1	0	1564.9	1	0
3p5n	2	C2	1	0	1565.5	1	0
3sm3	2	C2	1	0	1567.1	1	0
2ab5	2	C2	1	1	1567.4	1	0
2r8q	2	C2	1	0	1568.1	1	0
1lfb	2	C2	1	1	1570.7	1	0
3zw8	2	A	0	1	1572.5	0	0
3typ	2	C2	1	0	1572.5	1	0
1m4z	2	C2	1	1	1573	1	0
3sno	2	C2	1	0	1576.9	1	0
3ego	2	C2	1	0	1578.3	1	0
3rbn	2	C2	1	0	1580.8	1	0
1cli	2	C2	1	0	1581.9	1	0
1tli	2	C2	0	1	1582	1	0
3grn	2	AH	1	0	1582.3	0	0
2z2w	2	C2	1	0	1582.4	1	0
1c9l	2	A	0	1	1585.8	0	0
1qz1	2	C2	1	1	1586.7	1	0
1qpa	2	C2	0	1	1587.2	1	0
3ffm	2	C2	1	1	1588.1	1	0
1ck1	2	C2	1	1	1588.5	1	0
2o6x	2	C2	1	0	1589.5	1	0
2ixf	2	C2	1	0	1589.8	1	0
2f6l	2	C2	0	1	1590.6	1	0
3d3i	2	C2	0	1	1591.6	1	0
4jds	2	C2	0	1	1593.9	1	0
3czb	2	C2	1	1	1594.2	1	0
3n3e	2	C2	0	1	1595	0	0
2fca	2	C2	0	1	1595.3	1	0
1jsg	2	C2	1	1	1595.5	1	0
1e5q	2	C2	0	1	1596.5	1	0
2r76	2	AH	1	0	1596.5	0	0
3iai	2	C2	1	0	1597.7	1	0
1gml	2	C2	1	0	1598	1	0
2gja	2	C2	1	0	1598.3	1	0
2xwc	2	C2	0	1	1601.1	1	0
1an8	2	C2	1	0	1601.2	1	0
1aoc	2	A	1	1	1601.8	0	0
3aj3	2	C2	1	0	1603	1	0
3lhx	2	C2	1	0	1603.5	1	0
1q67	2	C2	1	1	1603.9	1	0
3dnf	2	C2	1	0	1606.2	1	0
2x2t	2	C2	1	1	1607.8	1	0
3zup	2	C2	1	0	1609.4	1	0
1boy	2	C2	1	1	1609.8	1	1
3gnj	2	AH	1	0	1610	0	0
3s5p	2	C2	1	0	1610.4	1	0
1f37	2	C2	1	1	1610.5	1	0
3bv4	2	C2	0	1	1612.1	1	0
4qa0	2	C2	1	0	1613.2	1	0
3fmy	2	C2	1	0	1613.4	1	0
3f51	2	C2	1	0	1613.8	1	0
3hgq	2	C2	1	0	1614.1	1	0
1p91	2	C2	1	1	1614.7	0	0
1m7r	2	C2	0	1	1615	1	0
4b96	2	C2	1	0	1615.8	1	0
2ccy	2	C2	1	0	1616	1	0
3h84	2	C2	1	0	1617.2	1	0
3l1w	2	C2	1	0	1617.3	1	0
1gqa	2	C2	1	0	1617.8	1	0
1a8l	2	C2	1	1	1619	1	0
2hhz	2	C2	1	0	1619.2	1	0
2d1h	2	C2	1	1	1619.3	1	0
1ztd	2	C2	1	1	1620	1	0
4g65	2	C2	1	1	1620.1	1	0
4hwx	2	C2	1	1	1622.3	1	0
1utx	2	C2	1	0	1622.7	1	0
4dj4	2	A	0	1	1623.2	0	0
4pzg	2	C2	1	0	1624.3	1	0
1fux	2	C2	1	1	1625	1	0
3ewb	2	C2	1	0	1626.5	1	0
3zby	2	C2	1	0	1627.3	1	0
3fl7	2	C2	0	1	1627.7	1	0
3cio	2	C2	1	0	1628.7	1	0
2vs4	2	C2	1	0	1629	1	0
4hia	2	C2	1	1	1629.9	1	0
3on3	2	C2	1	1	1630.8	1	0
1icj	3	A	0	1	1630.8	0.68543	0
4q7e	2	C2	1	0	1630.8	1	0
2rbh	2	C2	0	1	1633.1	1	0
1wmy	2	C2	1	0	1633.9	1	0
1pgu	2	C2	1	1	1634.5	1	0
1ylq	2	C2	1	1	1636.4	1	0
2isy	2	C2	0	1	1636.9	1	0
3fbt	2	C2	1	0	1638	1	0
1x6m	2	C2	1	0	1638.2	1	0
1xa8	2	C2	0	1	1638.5	1	0
2zkz	2	C2	1	0	1639.8	1	0
2aac	2	C2	1	1	1643.2	1	1
3qh2	2	C2	1	0	1643.5	1	0
3rs1	2	C2	1	0	1644.2	0	0
1ete	2	C2	1	0	1648.5	1	0
2xvo	2	C2	1	0	1648.5	1	0
4oqp	2	C2	1	1	1650	1	0
4ewl	2	C2	0	1	1650	1	0
3b7w	3	A	1	1	1650.4	0.236125	0
3ix9	2	C2	1	0	1651.2	1	0
3nr7	2	C2	1	1	1651.9	1	0
2bm5	2	C2	1	0	1652	1	0
3q6a	2	C2	1	0	1652.8	1	0
3lcr	2	C2	1	0	1654.5	1	0
3i8n	2	C2	1	0	1655.3	1	0
1g3u	2	C2	1	0	1656.3	1	0
2pln	2	C2	1	0	1657.7	1	0
3hn2	2	C2	1	0	1657.7	1	0
3uf5	2	C2	1	1	1657.9	1	1
1v8c	2	C2	1	1	1658.2	1	0
3w9s	2	C2	1	0	1658.7	1	0
3fu1	2	C2	0	1	1660	1	0
3tmk	2	C2	1	0	1660.4	1	0
1vkc	2	C2	1	0	1660.9	1	0
1xi3	2	C2	1	0	1661	1	0
4onj	2	C2	1	1	1662.8	1	0
1q77	2	C2	1	0	1663.2	1	0
2pwj	2	C2	1	0	1663.4	1	0
1y88	2	C2	1	1	1663.6	1	0
4i1v	2	C2	1	0	1663.7	0	0
1jkw	2	C2	1	1	1664.7	1	0
2p5r	2	C2	1	0	1665.4	1	0
2qld	2	C2	1	1	1667	1	0
2ja3	2	C2	1	0	1667	1	0
1xri	2	C2	1	0	1668.7	1	0
3i9x	2	C2	1	0	1668.9	1	0
3dex	2	C2	1	1	1670.9	1	0
2cc3	2	C2	1	0	1671.2	1	0
3fou	2	C2	0	1	1672.1	1	0
2oh3	2	C2	1	1	1672.3	1	0
4idg	2	C2	1	0	1672.5	1	0
3hjp	2	C2	1	0	1673.2	1	0
1y7i	2	C2	1	0	1674.8	1	0
3ewg	2	C2	1	0	1676.2	1	0
4kux	2	C2	1	0	1677.1	1	0
2wtg	2	C2	1	0	1677.2	1	0
2w9x	2	C2	1	1	1678.3	1	0
3o60	2	C2	1	0	1678.5	1	0
2q8r	2	C2	1	0	1679.2	1	0
3kdh	2	C2	1	1	1679.4	1	0
3p40	2	C2	0	1	1682	1	0
3i9z	3	C	1	0	1682.1	0	0
3p6b	2	C2	0	1	1683.6	1	0
1gef	2	C2	1	0	1684.5	1	0
1vkp	2	C2	0	1	1686.5	1	0
2pw6	2	C2	1	1	1686.6	1	0
4mak	2	C2	1	0	1686.7	1	0
1ob9	2	C2	1	0	1687	1	0
3b7h	2	C2	1	0	1687.7	1	0
3h5q	2	C2	1	0	1688.6	1	0
3zig	2	C2	1	0	1689.5	1	0
3l6b	2	C2	1	0	1690.3	1	0
1soj	2	C2	1	1	1690.5	1	0
2gnk	2	A	0	1	1693	0	0
1v2z	2	C2	0	1	1693.3	1	0
1vkh	2	C2	1	1	1693.5	1	0
3gpn	2	C2	0	1	1694.2	1	0
3bri	2	C2	1	0	1695.4	1	1
3lwb	2	C2	1	0	1696.6	0	0
4pza	2	C2	1	0	1696.9	1	1
4j3r	2	C2	1	0	1697.5	1	0
3cwc	2	C2	1	1	1699.9	1	0
2olp	2	C2	1	0	1700.3	1	0
1zak	2	C2	1	0	1701.4	1	0
3w8r	2	C2	1	0	1701.7	1	0
3iv3	2	C2	1	0	1702.3	1	0
4owo	2	C2	1	1	1702.9	1	0
3ms6	2	C2	1	0	1703	1	0
1vkj	3	A	0	1	1703.8	0	0
2o5a	2	C2	1	0	1704.8	1	0
1xw8	2	C2	1	1	1705.1	1	0
1b43	2	C2	0	1	1706	1	0
3ssi	2	C2	1	0	1706.5	1	0
3tbo	2	C2	1	0	1706.7	1	0
3q9t	2	C2	1	0	1707.7	1	0
2ofy	2	C2	1	0	1707.8	0	0
4k34	2	A	0	1	1709.2	0	0
1byf	2	C2	1	0	1709.3	1	0
1gfl	2	C2	0	1	1710.7	1	0
2w0r	2	C2	1	1	1711.3	1	0
3son	2	C2	1	0	1713.2	1	0
3r2j	2	C2	1	0	1714.3	1	0
1s7f	2	C2	1	0	1714.9	1	0
2ikk	2	C2	1	0	1715.5	1	0
3i4u	2	C2	1	0	1717	1	0
4hfx	2	C2	1	0	1718.5	0	0
3hju	2	C2	1	0	1719	1	0
4fyr	2	C2	1	1	1719.7	1	0
1kgz	2	C2	1	0	1720	1	0
3zec	2	C2	1	1	1722.3	1	0
3oxp	2	C2	1	0	1722.9	1	0
2wk1	2	C2	1	1	1723.4	1	0
2xx7	2	C2	1	0	1723.5	1	1
3ab8	2	C2	1	0	1725.3	1	0
2dsj	2	C2	1	0	1728.8	1	0
4dad	2	C2	1	0	1729.2	1	0
3p3y	2	C2	1	0	1730.1	1	0
2pju	2	C2	1	1	1730.4	1	0
4co8	2	C2	1	0	1730.5	1	0
3mpg	2	C2	1	0	1730.8	1	0
2dqa	2	C2	1	0	1732.1	1	0
1l6l	2	A	1	1	1733.7	0	0
4i14	2	A	1	1	1734.3	1	0
2r2c	2	C2	1	0	1736.1	1	0
1c02	2	C2	1	1	1738.6	1	0
2zpu	2	C2	1	0	1738.9	1	0
1bhp	4	C	0	1	1739.2	0	0
2otn	2	C2	1	1	1739.5	1	0
1kez	2	C2	1	0	1740.5	1	0
4abm	2	C2	1	0	1743.1	0	0
2yp1	2	C2	0	1	1744	1	0
3dqz	2	C2	1	0	1744.6	1	0
1cno	2	C2	1	0	1746	1	0
1gv3	2	C2	1	1	1746.7	1	0
1ry9	2	C2	1	0	1747.5	1	0
2wcu	2	C2	1	0	1747.8	1	0
1xhe	2	C2	1	0	1748.1	1	0
1xfs	2	C2	1	0	1748.2	1	0
3etc	2	C2	1	1	1748.6	1	0
3hem	2	C2	0	1	1749.6	1	0
3zx3	2	C2	1	0	1750.9	0	1
3zxc	2	C2	1	0	1751	1	0
4q2b	2	C2	1	0	1751.8	1	0
2aj7	2	C2	1	1	1752.4	1	0
1azy	2	C2	1	0	1752.6	1	0
1ewt	2	C2	1	0	1753.5	1	1
1j8b	2	C2	1	1	1754.4	1	0
2qc7	2	C2	1	0	1755.7	1	0
3ls2	2	C2	1	0	1755.8	1	0
4eo9	2	C2	1	0	1756.2	1	1
3m1y	2	C2	1	0	1756.5	1	0
1ips	2	C2	0	1	1756.6	1	0
2z3o	2	A	0	1	1756.6	0	0
3q2w	2	C2	1	1	1757.3	1	0
2hcm	2	C2	1	0	1757.3	1	0
3fdx	2	C2	1	0	1757.8	1	0
4ew7	2	C2	1	0	1758.1	1	0
3cg7	2	C2	1	1	1759	1	0
2or2	2	C2	0	1	1759.6	1	0
1kdg	2	C2	1	0	1761	1	0
3o24	2	C2	1	0	1761.9	1	0
3bga	2	C2	1	1	1762.3	1	0
2ymy	2	C2	1	0	1763.5	1	0
3fgw	2	C2	1	0	1763.6	1	0
3g46	2	C2	1	0	1763.8	1	1
3ljb	2	C2	1	0	1764	1	0
1g8t	2	C2	1	0	1764.1	1	0
3nav	2	C2	1	0	1764.5	1	0
3h13	2	C2	1	0	1766.2	1	0
3f69	2	AH	1	0	1767.4	0	1
2lyn	2	C2	0	1	1767.5	1	0
4g9b	2	C2	1	0	1768.7	1	0
2f83	2	C2	1	1	1772	1	1
4c89	2	AH	1	0	1772	0	0
3id9	2	C2	1	0	1772.1	1	0
2qdq	2	C2	1	0	1773	1	0
3eus	2	C2	1	0	1773.9	1	0
3hgm	2	C2	1	0	1774	1	0
4jqt	2	C2	1	0	1774.1	1	0
2o2a	2	C2	1	1	1776.1	1	0
3lu2	2	C2	1	0	1776.4	1	0
2it9	2	C2	1	0	1778.3	1	0
1vhx	2	C2	1	1	1778.7	0	0
2e85	2	C2	1	1	1779	1	0
3cei	2	C2	1	0	1779.7	1	0
2v7s	2	C2	1	0	1780.7	1	0
1wpg	4	A	0	1	1781.8	0	0
2i2o	2	C2	1	1	1782.3	1	0
1uww	2	C2	1	1	1782.4	1	0
1gvp	2	C2	1	1	1782.8	1	0
1xty	2	C2	1	1	1783.2	1	0
1hij	2	C2	1	0	1784.2	1	0
2aw9	2	C2	1	0	1785	1	0
3e8x	2	C2	1	0	1785.5	1	0
3ctw	2	C2	1	0	1786.6	1	0
1yt5	2	C2	1	0	1787.1	1	0
2pz0	2	C2	1	0	1787.2	1	0
2v27	2	C2	1	0	1788.7	1	0
4d1y	2	C2	1	0	1789.8	1	0
2ek0	2	C2	1	0	1790.8	1	0
3wf0	2	C2	1	1	1791	1	0
1eta	2	C2	0	1	1792.7	1	0
1rmd	2	C2	1	1	1793.1	1	0
2q24	2	C2	1	0	1794.5	1	0
1lm7	2	C2	1	1	1797	1	0
3k1n	2	A	1	1	1798.4	1	0
2x3j	2	C2	1	0	1799.8	1	0
2vou	2	C2	1	0	1802	1	0
3l18	2	C2	1	0	1802	1	0
3ba3	2	C2	1	0	1803	1	0
4mt2	2	C2	1	1	1803.1	1	0
1hf2	2	C2	1	1	1803.5	1	0
1sf8	2	C2	0	1	1804.7	1	0
3ozi	2	C2	1	1	1805	1	0
4epu	2	C2	0	1	1805	1	0
1j1i	2	C2	1	0	1805.7	1	0
2nxo	2	C2	1	0	1806.9	1	0
3da8	2	C2	1	0	1807.6	1	0
2wcw	2	C2	1	0	1808.2	1	0
1eq9	2	C2	1	0	1808.8	1	0
3c6b	2	C2	1	1	1809.4	1	0
3hm7	2	C2	1	0	1811.3	1	0
4o2h	2	C2	1	0	1811.3	1	0
3fo5	2	A	1	1	1812.9	0	0
2aqs	2	C2	1	0	1812.9	1	0
1nt0	2	C2	1	0	1813.7	1	0
3p13	2	C2	1	0	1813.8	1	0
2xt2	2	C2	1	1	1814.5	1	0
1gu7	2	C2	1	0	1816.9	1	0
3os6	2	C2	1	1	1817.3	1	0
3afi	2	C2	0	1	1818.9	0	0
4e69	2	C2	1	0	1819.7	1	0
3lv9	2	C2	1	0	1820.6	1	0
3weu	2	C2	1	0	1820.8	1	0
1yni	2	C2	1	1	1820.9	1	0
3i4z	2	C2	1	0	1821.1	0	0
3k2z	2	C2	1	1	1822.1	1	0
2jl1	2	C2	1	0	1822.2	1	0
3csv	2	C2	1	0	1823.7	1	0
4ic3	2	C2	1	0	1824.8	0	0
2p08	2	C2	1	0	1824.9	1	0
3frm	2	C2	1	0	1824.9	1	0
2c4w	2	C2	1	1	1825.5	1	0
3kv1	2	C2	1	0	1825.7	1	0
1uq5	2	C2	0	1	1826.7	1	0
3juw	2	C2	1	0	1826.9	1	0
3e7l	2	C2	1	0	1827	1	0
2r73	2	C2	1	0	1827.7	1	0
1d7y	2	C2	1	0	1829	1	0
2clq	2	C2	1	0	1829	1	0
3umc	2	C2	1	0	1830.1	1	0
2h4z	2	C2	1	0	1830.2	1	1
2asf	2	C2	1	0	1830.9	1	0
3lfi	2	C2	0	1	1831.4	1	0
3jxo	2	C2	1	1	1832	1	0
1h6p	2	C2	1	0	1832.5	1	0
3wwp	2	C2	1	0	1833.7	1	0
1cbk	2	C2	1	1	1835.1	1	0
3fpq	2	AH	1	0	1835.1	0	0
1vqu	2	C2	1	0	1835.3	1	0
4fqd	2	C2	1	0	1835.3	1	0
4g19	2	C2	0	1	1838.7	1	0
2o7m	2	C2	1	1	1839.4	1	0
4ina	2	C2	1	0	1839.4	1	0
2h8e	2	C2	1	1	1840.2	1	0
4pw0	2	C2	1	0	1840.5	1	0
1iv5	2	C2	1	1	1841.6	1	0
3rpc	2	C2	1	0	1842.1	1	0
3hup	2	C2	1	0	1842.4	0	0
3wje	2	C2	1	0	1842.9	1	0
2cw3	2	C2	1	0	1843.4	1	0
1u5k	2	A	1	1	1844.1	0	0
2bqq	2	C2	0	1	1844.5	1	0
1a9y	2	C2	1	0	1845	1	1
1wsr	2	C2	1	0	1845.3	1	0
3e2c	2	C2	0	1	1845.7	1	0
3jrz	2	C2	1	0	1845.8	1	0
4hku	2	C2	1	0	1846.5	1	0
2b30	2	C2	1	1	1846.8	1	0
1jxn	2	C2	1	0	1846.8	1	0
2egg	2	C2	1	0	1847	1	0
4kva	2	C2	1	0	1847.4	1	0
3hfi	2	C2	1	0	1848	1	0
1iun	2	C2	1	0	1848.7	1	0
3f6c	2	C2	1	0	1849	1	0
2q2f	2	C2	1	0	1849.2	1	0
1to3	2	C2	1	0	1849.3	1	0
3hbr	2	C2	1	0	1850.7	1	0
1hkq	2	C2	1	1	1851.8	1	0
1xc4	4	C2	0	1	1852.4	0.440887	0
1nsz	2	C2	0	1	1852.5	1	0
3vx4	2	C2	1	0	1853.8	1	0
1zxy	2	C2	1	0	1854.3	1	0
4exb	2	C2	1	0	1855	1	0
1a3a	2	C2	1	0	1855.7	0	0
1y6h	2	C2	1	0	1857.3	1	0
3e3p	2	C2	1	0	1857.4	1	0
4lqx	2	C2	1	0	1859	1	0
4f03	2	C2	1	0	1859.2	1	0
2pzm	2	C2	1	0	1861.4	1	0
1n4o	2	C2	1	0	1861.8	1	0
4du5	2	C2	1	0	1861.8	1	0
2wzo	2	C2	1	0	1863.1	1	0
1ns0	2	C2	1	0	1864.9	1	0
3cjw	2	C2	1	0	1865.6	1	0
4i1l	2	C2	1	1	1866.5	1	0
3ix1	2	C2	1	0	1866.5	1	0
3f13	2	C2	1	0	1867	1	0
3eoq	2	C2	1	0	1868	1	0
4hkm	2	C2	1	0	1868.3	1	0
1vki	2	C2	0	1	1868.5	1	0
3ny5	2	C2	1	0	1869.3	1	0
1b78	2	C2	1	0	1869.7	1	0
3kxp	2	C2	1	0	1871.5	1	0
1tip	2	C2	0	1	1872.5	1	0
1jhc	2	C2	0	1	1872.7	1	0
1zh4	2	C2	1	0	1873.3	1	0
3rao	2	AH	1	0	1873.4	0	0
1ypq	2	C2	1	0	1873.7	1	0
3auf	2	C2	1	0	1873.9	1	0
2a15	2	C2	1	0	1874.2	1	0
4axd	2	C2	1	0	1874.3	1	0
1xuv	2	C2	1	1	1874.8	1	0
2a03	2	C2	1	0	1874.9	1	0
2ar3	3	C	0	1	1875.4	0	0
3m8j	2	C2	1	0	1875.6	1	0
1sg9	2	C2	1	1	1877	1	0
4ix1	2	C2	1	0	1877.4	1	0
4m4x	2	C2	1	1	1877.8	1	0
4mdu	2	C2	1	1	1879	1	0
1eak	2	C2	0	1	1879.4	1	0
2c40	2	C2	1	0	1880.3	1	0
1esg	2	C2	1	1	1880.5	1	0
4i5q	2	C2	1	0	1881.7	1	0
1kut	2	C2	1	0	1882.3	1	0
4ebr	2	C2	1	0	1882.8	1	0
2gak	2	C2	1	0	1883.3	1	0
2z0z	2	C2	1	0	1883.3	1	0
1fx7	2	C2	1	1	1884	1	0
3rk1	2	C2	1	0	1885.1	1	0
2cw2	2	C2	1	0	1888.2	1	0
4cgr	2	C2	1	0	1888.9	0	0
1u2e	2	C2	1	0	1890	1	0
1vr0	2	C2	1	0	1890	1	0
4clv	2	C2	1	0	1891.2	1	0
3but	2	C2	1	1	1891.6	1	0
2x4g	2	C2	1	0	1892	1	0
2ycb	2	C2	0	1	1892.2	1	0
3h9p	2	C2	1	0	1892.5	1	0
4g06	2	C2	1	0	1892.8	1	0
1rcw	2	C2	1	0	1894.3	1	0
3o63	2	C2	1	1	1894.8	1	0
3bgh	2	C2	1	0	1896.1	1	0
1kfq	2	C2	1	1	1898.7	1	0
1xs0	2	C2	1	1	1898.8	1	0
1hjr	2	C2	1	0	1899	1	0
1z45	2	C2	1	1	1899.3	1	0
2ekg	2	C2	1	1	1900.2	1	0
3ty0	2	C2	1	1	1900.2	1	1
2w4m	2	C2	1	1	1900.6	1	0
3eo4	2	C2	1	0	1901.8	1	0
3gmh	2	A	0	1	1902	0	0
1bg6	2	C2	1	1	1903	1	0
1pkp	2	C2	1	1	1903.2	1	0
1xkv	2	AH	1	0	1903.4	0	0
1dvp	2	C2	0	1	1905.4	1	0
2bej	2	C2	1	0	1907.2	1	0
4egb	2	C2	1	0	1907.7	1	0
3g8w	2	C2	1	0	1908	1	0
4o2z	2	C2	1	0	1909.7	1	0
1r7a	2	C2	1	0	1909.8	1	0
3c3d	2	C2	1	0	1910.6	1	0
3vv1	2	C2	1	0	1911.4	1	0
3bjr	2	C2	1	0	1914.4	1	0
3cwq	2	C2	1	0	1914.5	1	0
3prb	2	C2	1	0	1916.3	1	0
4f5w	2	C2	1	0	1917.2	1	0
1sfl	2	C2	1	0	1918	1	0
2ctz	2	C2	1	0	1918.9	1	0
3hqo	2	C2	0	1	1920.9	1	0
2cg6	2	C2	1	1	1922.5	1	1
3tj7	2	C2	1	0	1922.5	1	0
3omt	2	C2	1	0	1923.8	1	0
1gmj	2	C2	1	1	1924.2	1	0
3vln	2	C2	1	0	1924.6	1	0
2qtm	2	C2	1	0	1925.1	1	0
2h63	2	C2	0	1	1925.3	1	0
3td4	2	C2	1	1	1925.6	1	0
3wqo	2	C2	1	1	1927	1	0
3dnp	2	C2	1	0	1927	1	0
3tnj	2	C2	1	0	1927.3	1	0
3gwy	2	C2	1	0	1928.7	1	0
4b15	2	C2	1	0	1928.8	1	0
4az1	2	AH	1	0	1929.7	0	0
3l12	2	C2	1	0	1930.7	1	0
3q91	2	C2	1	0	1930.7	1	0
2ja9	2	C2	1	1	1932	1	0
4o4s	2	C2	1	0	1932.9	1	0
4om5	4	A	0	1	1933.2	0.469067	0
1iub	2	C2	1	0	1933.4	1	0
1fj0	4	A	0	1	1934	0	0
2bqp	2	C2	1	0	1934.7	1	0
2om6	2	C2	1	0	1935.6	1	0
1hix	3	C	0	1	1937.4	0	0
2iu5	2	C2	1	0	1937.9	1	0
2p53	2	C2	1	1	1938.2	1	0
3byr	2	C2	1	0	1938.4	1	0
3ia1	2	C2	1	0	1940.5	1	0
3dld	2	C2	1	0	1940.7	1	0
2d62	2	C2	1	1	1940.8	1	0
2r42	2	C2	0	1	1940.8	1	0
2e5y	2	C2	1	0	1942.3	1	0
1ko5	2	C2	1	0	1942.5	1	0
1wxd	2	C2	1	0	1942.9	1	0
4ldz	2	AH	1	0	1943.8	1	0
2itb	2	C2	1	1	1944.2	1	0
4kmh	2	C2	0	1	1944.9	1	0
3g17	2	C2	1	0	1947.2	1	0
4e0u	2	C2	1	0	1947.7	1	0
4c6f	2	C2	0	1	1947.9	1	0
3bjv	2	C2	1	1	1948.9	1	0
4do6	2	C2	1	0	1949	1	0
4c6e	2	C2	1	0	1951	1	0
1l4i	2	AH	1	0	1951.8	0	0
1hg2	2	C2	0	1	1952.2	1	0
4cth	2	C2	1	1	1952.5	1	0
3qil	3	AH	1	0	1952.9	0	0
2hti	2	C2	1	0	1953.1	1	0
1e6s	2	C2	0	1	1953.5	1	0
3f9u	2	C2	1	1	1954.1	1	0
1wn2	2	C2	1	0	1956.8	1	0
3cgh	2	C2	1	1	1957	1	0
3ljs	2	C2	1	0	1960.5	1	0
2oer	2	C2	1	0	1961.7	1	0
3fms	2	C2	1	0	1962.6	1	0
3kbq	2	C2	1	1	1962.7	1	0
1fc3	3	H	1	1	1962.8	0	0
1cnt	2	C2	1	0	1963.8	1	0
1k6d	2	C2	1	1	1964.1	1	0
4pmv	2	C2	1	0	1964.7	1	0
1ujn	2	C2	1	0	1965.1	1	0
2d4g	2	C2	1	1	1965.6	1	0
3ijq	2	C2	1	0	1966.5	1	0
2wp7	2	C2	1	0	1966.8	1	0
3f0c	2	C2	1	0	1968.9	1	0
3dtn	2	C2	1	0	1970.7	1	0
2z0j	2	C2	1	1	1971.2	1	0
3q63	2	C2	1	0	1971.5	1	0
3clh	2	C2	1	0	1973	1	0
4dqz	2	C2	1	0	1973.1	1	0
3zyf	2	C2	0	1	1973.3	1	0
2ppv	2	C2	1	1	1973.7	1	0
3dsl	2	C2	0	1	1974.8	1	0
1gnx	2	C2	1	0	1976.7	1	0
3a6z	2	C2	0	1	1977.3	1	0
4hye	2	C2	1	0	1977.7	0	0
4gtn	2	C2	1	0	1978.2	1	0
3fk9	2	C2	1	0	1979.2	1	0
4fuk	2	C2	1	0	1980.2	1	0
2jbw	2	C2	1	0	1980.7	1	0
1e9g	2	C2	1	1	1981	1	0
4hl9	2	C2	1	0	1981	1	0
3bdr	2	C2	1	0	1981.5	1	0
2gqr	2	C2	1	0	1982.2	1	0
3hv1	2	AH	1	0	1982.8	0	0
3l1e	2	C2	1	0	1985.2	1	0
2q1k	2	C2	1	0	1985.9	1	0
4nvr	2	C2	1	0	1986	1	0
4bc0	2	C2	1	0	1987.4	1	1
1eh9	2	C2	1	0	1988.1	1	0
1yb0	3	C	1	0	1991	0	0
3bwv	2	C2	1	0	1991	1	0
3bf5	2	C2	1	0	1992.5	1	0
1okj	2	C2	1	0	1993.2	1	0
3mfx	2	C2	1	0	1993.5	1	0
2wzi	2	C2	0	1	1994	1	0
4an6	2	AH	1	0	1994.6	0	0
1zgz	2	C2	1	0	1995.2	1	0
2xr7	2	C2	1	0	1995.5	1	0
1qd1	2	C2	0	1	1997.2	1	0
4frf	2	C2	1	0	1999.7	1	0
4o3v	2	C2	1	0	2001.5	0	0
2qyh	2	C2	1	0	2002.3	1	0
3can	2	C2	1	0	2003.2	1	0
3fjy	2	C2	1	1	2004.3	1	1
3keb	2	C2	1	0	2004.9	1	0
3v76	2	C2	1	1	2005	1	0
1pq6	2	C2	1	0	2006.5	1	1
3otl	2	C2	1	0	2006.7	1	0
2h2a	2	C2	1	0	2007.7	1	0
3aqt	2	C2	1	0	2007.9	1	0
4p0e	2	C2	1	0	2008.7	1	0
2xua	2	C2	1	0	2009.3	1	0
3ctv	2	C2	1	1	2009.5	1	0
1hlm	2	C2	1	0	2011.4	1	0
2c20	2	C2	1	0	2012.2	1	0
3rir	2	C2	1	0	2012.5	1	0
4fkc	2	C2	1	0	2013	1	0
4kqn	2	C2	0	1	2013.5	1	0
3vub	2	C2	1	1	2014.4	1	0
4bja	2	C2	1	0	2015.5	1	0
2be3	2	C2	0	1	2016.2	1	0
2nvn	2	C2	1	1	2016.4	1	0
3gz5	2	C2	1	1	2017	1	1
3nqn	2	C2	1	0	2020.1	1	0
3okw	2	C2	1	0	2020.5	1	0
3rjs	2	C2	0	1	2022.4	1	0
4kr5	2	C2	1	0	2022.5	1	0
3pnd	2	C2	1	1	2022.7	1	0
2gj3	2	C2	1	0	2023.2	1	0
4aqb	2	C2	1	1	2023.7	1	0
2vrn	2	C2	1	0	2024.9	1	0
2r5w	2	C2	1	1	2025.2	1	0
2gn1	2	C2	1	0	2026.5	1	1
1isv	2	C2	1	1	2026.7	1	0
2qec	2	C2	1	0	2026.8	1	0
3h0n	2	C2	1	1	2028.5	1	0
3bxz	2	C2	1	1	2029.5	1	1
3h05	2	C2	1	0	2029.6	1	0
2ydx	2	C2	1	0	2030.5	1	0
3idd	2	C2	0	1	2031.1	1	0
3ulh	2	C2	1	0	2031.3	1	0
1h6o	2	C2	1	1	2032	1	0
2fyk	2	C2	0	1	2032.7	1	0
2i5g	2	C2	1	0	2034	1	0
3cta	2	C2	1	1	2034.1	1	0
3zpx	2	C2	0	1	2034.8	1	0
3bf2	2	C2	1	0	2035.3	1	0
3o47	2	C2	1	1	2036.3	1	1
2jas	2	C2	1	0	2036.6	1	0
4h08	2	C2	1	0	2036.9	1	0
3rbt	2	C2	1	0	2037	1	0
2pl1	2	C2	1	0	2037.4	1	0
1r7j	2	C2	1	1	2038.1	1	0
3c4w	2	C2	1	1	2038.7	1	1
1pqw	2	C2	1	1	2039	1	0
1k20	2	C2	1	0	2039.1	1	0
1ii5	2	C2	1	0	2039.5	1	0
3td9	2	C2	1	0	2040	1	0
3g13	2	C2	1	0	2040.3	1	0
1kzq	2	C2	1	1	2040.9	1	0
1gy8	2	C2	1	0	2042.6	1	0
1gsl	2	C2	1	0	2044.2	1	0
2oqb	2	C2	1	0	2044.7	1	0
4k25	2	C2	1	1	2045.5	1	0
3b5i	2	C2	1	0	2045.7	1	0
2e7y	2	C2	1	0	2045.8	1	0
3htv	2	C2	1	0	2046.5	1	1
1wnl	2	C2	1	0	2046.7	1	1
1ew3	2	C2	1	0	2046.8	1	0
3l5z	2	C2	1	0	2047.1	1	0
2ge3	2	C2	1	0	2048.2	1	0
3d45	2	C2	0	1	2048.6	1	0
3u5w	2	C2	1	0	2049.1	1	0
1msv	2	C2	1	1	2050.3	1	1
1btk	2	C2	0	1	2050.3	1	0
4c0n	2	C2	1	0	2051.2	1	0
1jbg	2	C2	1	0	2051.7	1	0
2a67	2	C2	1	0	2052.2	1	0
1wud	3	H	1	1	2054	0	0
2j7z	2	C2	1	0	2055	1	0
3n3w	2	C2	1	0	2055.3	1	0
4e8u	2	C2	1	0	2056.2	1	0
3kto	3	C	1	0	2056.7	0	0
4ijc	2	C2	1	1	2057.5	1	0
2z87	2	C2	1	1	2057.7	1	0
3pnu	2	C2	1	0	2057.7	1	0
2ig6	2	C2	1	0	2058.3	1	0
2h0h	2	C2	0	1	2060.8	1	0
3a1c	2	C2	1	1	2061.2	0	0
2pr1	2	C2	1	0	2061.2	1	0
1alu	2	C2	1	0	2061.4	1	0
2h09	2	C2	1	1	2061.7	1	0
2ww4	2	C2	0	1	2061.7	1	0
4i2n	2	C2	1	1	2062	1	0
1xg7	2	C2	1	1	2062.6	1	0
1v57	2	C2	1	0	2062.7	1	0
3iwg	2	C2	1	1	2062.8	1	0
2gm3	2	C2	1	0	2067.2	1	0
3hjn	2	C2	1	0	2068.3	1	0
3kzb	2	C2	1	0	2069.5	1	1
3gf4	2	C2	0	1	2071.3	1	0
2ox6	2	C2	1	1	2071.7	1	0
3a4n	2	C2	1	1	2071.7	1	0
3hj6	2	C2	1	0	2071.8	1	0
1bgf	2	C2	0	1	2072.4	1	0
3okf	2	C2	1	0	2074.9	1	0
3dem	2	C2	0	1	2075	1	0
2okf	2	C2	1	1	2075.8	1	0
4hwv	2	C2	1	1	2076.5	0	0
1mjh	2	C2	1	0	2076.8	1	0
2jfy	2	C2	1	0	2077	1	1
1e5l	2	C2	1	0	2077.2	1	0
1hgx	2	C2	1	0	2077.6	1	0
4gwm	2	C2	1	1	2078.4	1	0
3s42	2	C2	1	0	2078.7	1	0
1pea	2	C2	1	0	2078.8	1	0
2cai	2	C2	1	0	2080.7	1	0
3i83	2	C2	1	0	2081.3	1	0
1qe6	2	C2	1	0	2081.8	1	0
2a6c	2	C2	1	0	2081.8	1	0
3jqp	2	C2	1	1	2084.3	0	0
4q9a	2	C2	1	0	2085	1	0
3bni	2	C2	1	0	2085.2	1	0
3gq2	2	C2	1	1	2085.5	1	0
4oo0	2	C2	1	1	2086.1	1	0
3uov	2	C2	0	1	2086.7	1	0
2pq7	2	C2	1	0	2087.8	1	0
1vkd	2	C2	1	1	2089	1	0
3cy4	2	C2	1	1	2089.2	1	0
2ew2	2	C2	1	1	2089.7	1	0
3f2v	2	C2	1	0	2090	1	0
1poy	2	C2	1	0	2090.1	1	0
1ff5	2	C2	0	1	2090.8	1	0
4ak9	2	C2	0	1	2093.1	1	0
3q1y	2	C2	1	0	2093.9	1	1
2gx5	2	C2	1	0	2094.2	1	0
2r83	2	C2	1	1	2094.6	1	0
1t3g	2	C2	1	0	2094.8	1	0
2wvt	2	C2	0	1	2095.3	1	0
2p97	2	C2	1	1	2096.1	1	0
2w8c	3	C	0	1	2096.3	0	0
4obx	2	C2	1	0	2096.8	1	0
3tzt	2	C2	1	1	2097.1	1	0
1qya	2	C2	0	1	2098.3	1	0
1zxz	2	C2	0	1	2098.9	1	0
2cun	2	C2	1	0	2101.9	1	0
3t61	2	C2	1	1	2105	1	0
4q14	2	C2	1	0	2105	1	0
3fzq	2	C2	1	0	2105.3	1	0
4b9a	2	C2	1	0	2105.3	1	0
2bdq	2	C2	1	0	2105.5	1	0
3mbf	2	C2	1	0	2105.9	1	0
3pm7	2	C2	1	0	2107	1	0
1tfe	2	C2	1	1	2108.1	1	0
3byb	3	A	1	1	2108.1	0	0
3t8n	2	C2	1	0	2108.3	1	0
4pu8	2	C2	1	1	2108.7	1	0
4mdc	2	C2	1	0	2109.1	1	0
1ct9	2	C2	1	1	2111	1	0
2h2w	2	C2	1	1	2111.2	1	0
2x2a	2	C2	0	1	2111.7	1	0
4jhi	2	C2	1	1	2112	1	0
2qy6	2	C2	0	1	2112	1	0
3k9e	2	C2	1	0	2115.3	1	0
2yxd	2	C2	1	0	2115.9	1	0
3lxb	2	C2	1	0	2116.7	1	0
2an6	2	C2	1	1	2118.4	1	0
4j2q	2	C2	0	1	2118.5	0	0
1na8	2	C2	1	1	2118.8	1	0
3qc3	2	C2	1	0	2119.2	1	0
4oik	2	C2	1	0	2120.3	1	0
2htd	2	C2	1	0	2120.5	1	0
1flm	2	C2	1	0	2120.8	1	0
4oh3	2	C2	1	1	2122.8	1	0
1pzw	2	C2	1	1	2123.7	1	0
3pl2	2	C2	1	0	2123.8	1	0
2pyu	2	C2	1	1	2124.9	1	0
3onp	2	C2	1	0	2125.2	1	0
1coz	2	C2	1	0	2126.8	1	1
1v47	2	C2	1	0	2126.9	1	0
2qxl	2	C2	1	1	2127	1	1
2r11	2	C2	1	0	2128.2	1	0
1hxj	2	C2	1	0	2128.3	1	0
2yy7	2	C2	1	0	2128.5	1	0
2i1a	2	C2	1	0	2129.3	1	0
4gqf	2	C2	1	0	2130.8	1	0
1fp3	2	C2	1	1	2131.2	1	0
3idf	2	C2	1	0	2132.7	0	0
4qq7	2	C2	1	0	2132.7	1	0
2fjt	2	C2	1	1	2132.8	1	0
1dcf	2	C2	1	1	2133	1	0
3mpd	2	C2	1	0	2133	1	0
4dun	2	C2	1	0	2133.2	1	0
3kkc	2	C2	1	0	2133.3	1	0
3ihm	2	C2	1	0	2133.4	1	0
3e4d	2	C2	1	0	2133.9	1	0
4tq2	2	C2	1	0	2134.2	1	0
3dlo	2	C2	1	0	2135	1	0
2fck	2	C2	1	0	2135.8	1	0
1upg	2	C2	1	1	2136.7	1	0
2hzb	2	C2	1	0	2137.5	1	0
3hhc	2	C2	1	0	2138.6	1	0
1eyv	2	C2	1	1	2140.3	1	0
4g10	2	C2	1	0	2140.5	1	0
3f1r	2	C2	0	1	2140.6	1	0
3rkw	2	C2	0	1	2140.7	1	0
3cu2	2	C2	1	1	2141.7	1	0
2ox1	2	C2	1	0	2141.8	1	0
2ong	2	C2	1	1	2142.4	1	0
3i4k	2	C2	1	0	2143.3	1	0
3nh5	2	C2	1	0	2143.5	1	0
1pdg	2	C2	1	0	2143.8	1	0
1zsy	2	C2	1	0	2143.9	1	0
2eja	2	C2	1	0	2144.3	1	0
1v9c	2	C2	1	0	2144.5	1	0
3zvx	2	C2	1	0	2144.7	1	0
1m6e	2	C2	1	1	2145	1	0
1j24	2	C2	1	1	2145.5	1	0
3ljl	2	C2	1	0	2145.5	1	0
4aya	2	C2	1	0	2146.2	1	0
3rhg	2	C2	1	1	2146.4	1	0
4d9g	2	C2	1	0	2146.5	1	0
1f1e	2	C2	1	1	2146.9	1	0
3svk	2	C2	1	0	2147.1	1	0
2itm	2	AH	1	0	2147.3	1	1
4kry	2	C2	1	0	2147.3	1	0
2z6c	2	AH	1	0	2147.5	0	1
1zp7	2	C2	0	1	2149.1	1	0
2afg	4	A	0	1	2149.5	0	0
2c0d	2	C2	1	0	2149.9	1	0
3q64	2	C2	1	0	2152.2	1	0
3exr	2	C2	1	0	2152.7	1	0
1ocv	2	C2	1	0	2152.8	1	0
2nrf	2	C2	0	1	2153.5	1	0
2rhj	2	C2	1	0	2153.6	1	0
3ubo	2	C2	1	1	2153.8	1	0
3ni7	2	C2	1	0	2154.5	1	0
1o0w	2	C2	1	0	2154.8	1	0
1xsv	2	C2	0	1	2155.4	1	0
3a15	2	C2	1	0	2155.5	1	0
3dme	2	C2	1	0	2155.7	1	0
4me9	2	C2	1	0	2155.7	1	0
4kbj	2	C2	1	1	2157	1	0
1ysj	2	C2	1	0	2157.4	1	0
3b33	2	C2	1	0	2157.9	1	0
2xol	2	AH	1	0	2158.8	0	0
2yvu	2	C2	1	0	2160	1	0
3qkx	2	C2	1	0	2161.2	1	0
2qzu	2	AH	1	0	2161.5	0	0
4aps	2	C2	0	1	2161.7	1	0
1nni	2	C2	1	0	2162	1	0
4bt2	2	C2	1	1	2163.1	1	0
3urr	2	C2	1	0	2164	1	0
3wo1	2	C2	0	1	2164.3	1	0
3ppe	2	C2	1	0	2165.3	1	0
1gqt	2	C2	1	0	2165.8	1	0
3lrq	2	C2	1	0	2166.1	1	0
1sek	2	C2	1	0	2166.7	1	0
2vw8	2	C2	0	1	2167	1	0
2awa	2	C2	1	0	2167.6	1	0
2oqq	2	C2	1	1	2167.9	1	0
3hjv	2	C2	0	1	2168	1	0
3l0o	2	A	0	1	2169.8	0	0
3fm2	2	C2	1	0	2169.8	1	0
3dpu	2	C2	1	0	2170.6	0	0
3gby	2	C2	1	0	2170.8	1	0
4agi	2	C2	1	0	2171.3	1	0
4e3c	2	A	1	1	2171.6	0	0
3edp	2	C2	1	0	2173.5	1	0
3my7	2	C2	1	0	2173.7	1	0
3jyu	2	C2	0	1	2173.8	1	0
3r38	2	A	1	1	2174.6	0	0
3ues	2	C2	1	1	2175.3	1	0
3g1p	2	C2	1	0	2177.2	1	0
4b56	2	C2	1	1	2180.6	0	0
2ia9	2	C2	1	1	2180.8	1	0
1vi6	2	C2	0	1	2181.9	1	0
2plr	2	C2	1	0	2182.2	0	0
3hkv	2	C2	1	1	2182.5	1	0
4gyr	2	C2	1	0	2183.5	1	0
4ij5	2	C2	1	0	2184.5	1	1
2fuv	2	C2	1	0	2185	1	0
3rd6	2	C2	1	0	2185	1	0
3dh1	2	C2	1	0	2185.1	1	0
2hk2	2	C2	1	0	2186.6	1	0
1x6i	2	C2	1	1	2187	1	0
3ku7	2	C2	1	1	2187.2	1	0
4eg0	2	C2	1	0	2187.7	1	0
4j7a	2	C2	1	1	2187.8	1	0
4cj7	2	A	0	1	2187.9	0	0
1igu	2	C2	1	1	2188	1	0
1o12	2	C2	1	1	2188.7	1	0
4fmm	2	C2	1	1	2190.3	1	0
1e0r	2	C2	0	1	2191	1	0
3rjw	2	C2	0	1	2191.3	1	0
1ns5	2	C2	1	0	2191.4	1	0
2y0o	2	C2	1	0	2191.7	1	0
2whd	2	C2	1	0	2192	1	0
1lbd	2	C2	1	0	2192.7	1	1
1d0n	2	C2	1	1	2193.9	1	0
3rb9	2	C2	1	1	2194.7	1	0
3mnl	2	C2	1	0	2195	1	0
1hss	2	C2	1	1	2195.1	1	0
4ks9	2	C2	1	0	2196.4	1	0
2a1s	2	C2	1	1	2198.6	1	1
3m4c	5	A	0	1	2198.8	0.253093	0
1ydy	2	C2	1	1	2199.2	1	0
1gxr	2	C2	1	1	2200	1	0
2dgj	2	C2	1	1	2202.5	1	0
1nh8	2	C2	1	1	2202.8	1	1
4lg1	3	A	1	1	2203.1	0.278063	0
4ohc	2	C2	1	0	2203.1	1	0
1few	2	C2	1	1	2204.8	1	0
3l7g	3	C	0	1	2205.1	0	0
3s4k	2	C2	1	0	2205.3	1	0
3do8	2	C2	1	0	2205.6	1	0
2hl1	2	C2	1	0	2206	1	0
3k53	2	C2	1	0	2206	0	0
1f2e	2	C2	1	0	2206.2	1	0
4a0z	2	C2	0	1	2207.2	1	0
4h89	2	C2	1	0	2208.3	1	0
2i02	2	C2	1	0	2208.6	1	0
2iut	2	C2	1	1	2209	1	0
3bix	2	C2	1	1	2209	1	0
1vqt	2	C2	1	0	2209.2	1	0
4mbj	2	C2	1	0	2209.5	1	0
3bzh	2	C2	1	1	2209.8	1	0
2car	2	C2	1	0	2210	1	0
3lxx	2	C2	1	0	2211.2	1	0
3mgg	2	C2	1	0	2212.5	1	0
3fmf	2	C2	1	0	2212.7	1	0
2ygu	2	C2	1	0	2214.8	1	0
3v05	2	C2	1	0	2214.9	1	0
3wmd	2	C2	1	1	2215.3	1	1
2ob5	2	C2	1	1	2216.1	1	0
2yyv	2	C2	1	0	2216.5	1	0
4e84	2	C2	1	0	2219.2	1	0
2z02	2	C2	1	1	2220.7	1	0
2hj3	2	C2	1	0	2222.3	1	0
2y43	2	C2	1	0	2223.9	1	0
1o63	2	C2	1	0	2225.3	1	0
3ln6	2	C2	1	1	2225.5	1	0
3e0y	2	C2	1	0	2225.7	0	0
3kgy	2	C2	1	1	2226.1	1	0
2pmy	2	C2	1	0	2226.3	1	0
3ec6	2	C2	1	0	2226.8	1	0
1zvu	2	C2	1	1	2232.4	1	0
2o4c	2	C2	1	0	2233	1	0
2o70	2	C2	1	1	2233.2	1	0
1via	2	C2	1	0	2233.2	1	0
3qu1	2	C2	1	0	2233.5	1	0
1mqq	2	C2	1	0	2233.9	1	0
2wi8	2	C2	1	1	2234.2	1	0
1y4j	2	C2	1	1	2236.5	1	0
1eb0	2	C2	1	0	2237.3	1	0
3guv	2	C2	1	1	2238.5	1	0
3v8d	2	C2	1	1	2239.2	1	0
4io7	2	C2	1	0	2239.7	1	0
1emc	4	A	0	1	2241	0	0
2yy0	2	C2	1	0	2241.2	1	0
3ju2	2	C2	1	0	2242.2	1	0
2f5j	2	C2	1	0	2243	0	0
3grz	2	C2	1	0	2245.1	1	0
1k38	2	C2	1	0	2246.3	1	0
4m03	2	C2	0	1	2247	1	0
3h4l	2	AH	1	0	2250.2	0	0
4kyx	2	C2	1	0	2250.5	1	0
1v05	2	C2	1	1	2253	1	0
1qsd	2	C2	1	1	2253.3	1	0
1cru	2	C2	1	1	2254	1	0
2dm6	2	C2	1	0	2254	1	0
2efj	2	C2	1	0	2254	1	0
4km3	2	C2	1	0	2255.4	0	0
3nme	2	C2	0	1	2255.7	1	0
2scp	2	C2	1	0	2256.4	1	0
3w20	2	C2	1	0	2256.4	1	0
3hl3	2	C2	1	0	2256.8	1	0
4c7y	2	C2	0	1	2257.1	1	0
1k3s	2	C2	1	0	2257.5	1	0
3i3w	2	C2	1	0	2258.3	1	0
3qta	2	C2	1	1	2259.3	1	0
2owl	2	C2	1	0	2259.9	1	0
4gmk	2	C2	1	0	2260.6	1	0
2w4e	2	C2	1	0	2264.7	1	0
2fit	2	C2	1	0	2264.9	1	0
2jh3	2	C2	1	1	2265.2	1	0
3t2z	2	C2	1	0	2265.2	1	0
3vrh	2	C2	1	1	2266.3	1	0
1tik	2	C2	1	0	2267	1	0
1vjg	2	C2	1	1	2268.8	1	0
4iyj	2	C2	1	0	2269.5	1	0
3itq	2	C2	1	0	2269.7	1	0
3pf9	2	C2	1	0	2270.5	1	0
2c4e	2	C2	1	0	2271	1	0
3f7e	2	C2	1	0	2272	1	0
4edh	2	C2	1	0	2273	1	0
1zw0	2	C2	1	0	2273.7	1	0
4aha	2	C2	0	1	2274.2	1	0
3njd	2	C2	1	1	2275.4	1	0
3r0u	2	C2	1	0	2276.2	1	0
3h2z	2	C2	1	1	2277.5	1	0
1v1o	2	C2	1	0	2277.8	1	0
3w78	2	C2	1	0	2277.8	1	0
3hzu	2	C2	1	1	2277.9	1	0
1e6b	2	C2	1	0	2278	1	0
4alo	2	C2	1	0	2278.2	1	0
2pls	3	C	1	1	2279.7	0	0
3kws	2	C2	1	0	2280.5	1	0
1vs3	2	C2	1	0	2281.1	1	0
2ixp	2	C2	1	1	2282.1	1	0
2rek	2	C2	1	0	2282.3	1	0
3mjm	2	C2	0	1	2282.8	1	0
3u5v	2	C2	1	0	2283	1	0
2c7g	2	C2	0	1	2283.3	1	0
3oet	2	C2	1	0	2283.7	1	0
2vd2	2	C2	1	0	2284.2	1	0
1flg	2	C2	1	1	2284.3	1	0
3rot	2	C2	1	0	2284.4	1	0
4g12	2	C2	1	0	2284.4	1	0
1rrm	2	C2	1	0	2284.5	1	0
1zkp	2	C2	1	0	2285	1	0
1m44	2	C2	1	0	2285.5	1	0
1bwp	2	C2	1	0	2286.2	1	0
3chv	2	C2	1	0	2286.5	1	0
3guw	2	C2	1	0	2286.7	1	0
4i9f	2	C2	1	0	2287.3	1	0
2dza	2	C2	1	0	2287.5	1	0
3ndo	2	C2	1	0	2287.6	1	0
1xx1	2	C2	1	0	2288	1	0
2i5e	2	C2	1	1	2288.6	1	0
2hag	2	C2	1	0	2289.2	1	0
2e67	2	C2	1	1	2289.5	1	0
2fue	2	C2	1	0	2290.8	1	0
3rit	2	C2	1	0	2294	1	0
4dbh	2	C2	1	0	2294.4	1	0
2j7j	2	C2	1	1	2294.7	1	0
1sj5	2	C2	1	0	2295.9	1	0
3jzd	2	C2	1	0	2296.3	1	0
2r6z	2	C2	1	1	2296.4	1	0
1vhm	2	C2	1	0	2298.1	1	0
3fcm	2	C2	1	0	2298.1	1	0
3iht	2	C2	1	0	2298.2	1	0
2p8j	2	C2	1	0	2298.3	1	0
4q61	2	C2	1	0	2299.5	1	0
2inf	2	C2	1	0	2300.3	1	0
2du9	2	C2	1	0	2300.6	1	0
4bej	2	C2	1	0	2303.8	1	0
1vio	2	C2	0	1	2304.4	1	0
3wcc	4	A	1	1	2305.2	0	0
2qa2	2	C2	1	0	2305.2	1	0
3u7r	2	C2	1	1	2306	1	0
1n2h	2	C2	1	0	2306	1	0
1y0h	2	C2	1	0	2306.7	1	0
4ldu	2	C2	1	1	2309.9	1	0
2qg3	2	C2	1	0	2310	1	0
2p9m	2	C2	1	0	2310.2	1	0
2f3x	2	C2	1	0	2310.5	1	0
1u07	2	C2	1	1	2310.6	1	0
3f6o	2	C2	1	0	2313.2	1	0
3ncv	2	C2	1	0	2314.6	1	0
1thf	2	C2	1	1	2316.5	1	1
3s4r	2	C2	1	1	2316.6	1	0
2q3t	2	C2	0	1	2316.8	1	0
4g0i	2	C2	1	1	2316.9	1	0
1xec	2	C2	0	1	2318.9	1	0
4oj7	2	C2	1	0	2318.9	1	0
3ehe	2	C2	1	0	2319	1	0
1p1b	2	C2	0	1	2319.1	1	0
3mmh	2	C2	1	0	2319.3	1	0
1m98	2	C2	1	1	2322.4	1	0
4o7h	2	C2	1	0	2323.3	1	0
3guc	2	C2	1	0	2323.6	1	0
2q2g	2	C2	1	0	2324	1	0
3aw9	2	C2	1	0	2324.4	1	0
4g7a	2	C2	1	0	2324.6	1	0
3zpn	2	C2	1	0	2326.1	1	0
1dwa	2	C2	1	0	2327.7	1	0
3ddm	2	C2	1	0	2327.8	1	0
3hhe	2	C2	1	0	2327.9	1	0
2jfu	2	C2	1	1	2328.2	1	1
3s5s	2	C2	1	0	2331.2	1	0
2oq2	2	C2	1	1	2331.5	1	0
1jfz	2	C2	1	0	2332.7	1	0
3dg6	2	C2	1	0	2332.8	1	0
1ji7	3	H	1	1	2333.3	0	0
2fs5	2	C2	1	0	2333.4	1	0
3vkb	2	C2	1	0	2333.5	1	0
4mk6	2	C2	1	0	2333.7	1	0
1dj8	2	C2	1	1	2334.1	1	0
1i8t	2	C2	1	0	2334.8	1	0
1zjj	2	C2	1	0	2335.5	1	0
4a8e	2	C2	1	1	2335.9	1	0
1xcd	2	C2	1	0	2336	1	0
1zh8	2	C2	1	0	2336.1	1	0
2e46	2	C2	1	0	2336.1	1	0
3lwd	2	C2	1	0	2336.1	1	0
3r3z	2	C2	1	0	2336.1	1	0
2gd9	2	C2	1	0	2337.2	1	0
2v0p	2	C2	1	0	2337.2	0	0
3heb	2	C2	1	0	2337.8	1	0
4mae	2	C2	1	0	2337.9	1	0
3lyx	2	C2	1	0	2338.3	1	0
4ds3	2	C2	1	0	2338.5	1	0
1zx2	2	C2	1	0	2340.8	1	0
3t35	2	C2	1	0	2340.8	1	0
3bof	2	C2	0	1	2341.8	1	0
3ivc	2	C2	0	1	2342.9	1	0
2abq	2	C2	1	0	2343	1	0
2iab	2	C2	1	0	2343.9	1	0
3tqn	3	A	1	1	2344	0.510666	0
1mjv	2	C2	1	0	2345.1	1	0
2db7	2	C2	1	1	2345.4	1	0
3ztv	2	C2	1	1	2347.3	1	0
3i2t	2	C2	1	1	2347.7	1	1
1bkb	4	C	1	1	2348.6	0	0
3wir	2	C2	1	0	2349.9	1	0
3ru7	2	C2	1	0	2350.1	1	0
1o4w	2	C2	1	0	2350.3	1	0
3p1m	2	C2	1	1	2351	1	0
2q1w	2	C2	1	0	2351.2	1	0
3m2p	2	C2	1	0	2352.3	1	0
2x5q	2	C2	1	0	2353.9	1	0
3fcg	2	C2	1	0	2355	1	0
2y5s	2	C2	1	1	2355.5	1	0
3tp9	2	C2	1	1	2355.7	1	0
3f8l	2	C2	0	1	2356.6	1	0
1mki	2	C2	1	1	2359.2	1	0
2r6i	2	C2	1	1	2359.5	1	0
2vqi	2	C2	1	0	2359.6	1	0
1i3c	2	C2	1	0	2360	1	0
3pdk	2	C2	1	0	2360	1	0
3pi7	2	C2	1	0	2360	1	0
2cki	2	C2	1	0	2360.2	1	0
3cqr	2	C2	1	0	2360.8	1	0
3jzv	2	C2	1	1	2363.8	1	0
1jmj	2	C2	1	0	2364.3	1	1
1keu	2	C2	1	0	2364.3	1	0
2gfq	3	A	1	1	2365.1	0	0
1h8y	2	C2	1	0	2365.5	1	0
3r23	2	C2	1	0	2365.5	1	0
3m1e	2	C2	0	1	2365.6	1	0
3hsi	2	C2	1	1	2366.2	1	0
2yr1	2	C2	1	0	2366.5	1	0
3ct6	2	C2	1	0	2366.9	1	0
2a11	2	C2	1	0	2367	1	0
2p19	2	C2	1	0	2367	1	0
1r30	2	C2	1	1	2367.2	1	0
3qav	2	C2	1	0	2367.5	1	0
4pts	2	C2	1	0	2368	1	0
3uw1	2	C2	1	0	2368.9	1	0
4jej	2	C2	1	0	2369.9	1	0
1k3e	2	C2	1	1	2370	1	0
2jk1	2	C2	1	0	2371.5	1	0
4huz	2	C2	1	1	2371.7	1	0
1y07	2	C2	1	0	2372	1	0
1tlk	2	C2	1	0	2372.8	1	0
2y1h	2	C2	1	1	2373	1	0
1smq	2	C2	1	0	2373.6	1	1
4poo	2	C2	1	1	2374.1	1	0
3iv7	2	C2	1	0	2374.7	1	0
2w2b	2	C2	1	1	2375.2	1	0
1nw1	2	C2	1	0	2375.5	1	0
1uro	2	C2	0	1	2376.6	1	0
4gz8	2	C2	1	1	2376.7	1	0
3mxt	2	C2	1	0	2376.9	1	0
3i74	2	C2	1	0	2377.3	1	0
1vjl	2	C2	0	1	2377.5	1	0
3e9m	2	C2	1	0	2377.9	1	0
4lxq	2	C2	1	0	2378	1	0
3eed	2	C2	1	1	2378.3	1	1
4j2f	2	C2	1	0	2378.8	1	0
1vm7	2	C2	1	0	2379.3	1	0
1cbq	3	C	1	1	2379.6	0	0
3r6a	2	C2	1	0	2379.6	1	0
3tcv	2	C2	1	0	2379.7	1	0
3ih0	2	C2	1	0	2380.6	1	0
2a8n	2	C2	1	0	2380.7	1	0
1psr	2	C2	1	1	2381.1	1	0
3ajx	2	C2	1	0	2381.3	1	0
4jxk	2	C2	1	0	2381.8	1	0
1m0u	2	C2	1	0	2382.5	1	0
3fz5	2	C2	1	0	2382.5	1	0
2hpv	2	C2	1	0	2383.1	1	0
4mo7	2	C2	1	0	2383.7	1	0
2w11	2	C2	1	0	2383.8	1	0
3f0n	2	C2	1	0	2383.9	1	0
1jmv	2	C2	1	0	2384.3	0	0
2bjn	2	C2	1	0	2384.4	1	0
1edz	2	C2	1	1	2384.7	1	0
3pas	2	C2	1	0	2385.6	1	0
2yyh	2	C2	1	0	2385.9	1	0
1hqv	2	C2	1	0	2387.2	1	0
1vpk	2	C2	1	0	2387.7	1	0
4uuu	2	C2	1	0	2387.9	1	1
4ine	2	C2	0	1	2389	1	0
3m8f	2	C2	1	0	2390.4	1	0
1ulk	2	C2	1	1	2391.3	1	0
3vx3	2	C2	1	0	2391.7	1	0
3pqk	2	C2	1	0	2392.2	1	0
2h2u	2	C2	0	1	2392.5	1	0
3ue6	2	C2	1	0	2392.5	0	1
1lbv	2	C2	1	0	2394	1	0
2f00	2	C2	1	1	2394.6	1	0
4q0h	2	C2	0	1	2394.9	1	0
3c8v	2	C2	1	1	2395.9	1	0
4hvj	2	C2	1	0	2397.9	1	0
1gvj	2	C2	1	1	2398.6	1	1
1ll0	2	C2	1	1	2399.3	1	0
3ozw	2	C2	0	1	2399.5	1	0
1ihk	2	C2	1	0	2401	1	0
1jra	2	C2	1	0	2401.2	1	0
2gu2	2	C2	1	0	2401.5	1	0
4amt	2	C2	1	0	2401.7	1	0
2ayn	3	A	1	1	2402.8	0.39583	0
1byr	2	C2	1	0	2403.7	1	0
1vdw	2	C2	1	0	2403.8	1	0
3apy	2	C2	0	1	2404	1	0
2p5u	2	C2	1	0	2404	1	0
1qor	2	C2	1	0	2404.5	1	0
4o9k	2	C2	1	0	2405.1	1	0
1wr8	2	C2	1	0	2407.5	1	0
1k9t	2	C2	0	1	2407.6	1	0
3fhm	2	C2	1	0	2407.9	1	0
1srq	2	C2	1	1	2408.4	1	0
4mtj	2	C2	0	1	2409.5	1	0
4c0w	2	C2	1	0	2412.2	1	0
4lij	3	A	1	1	2413.3	0.693076	0
1yb5	2	C2	1	0	2413.5	1	0
3i6e	2	C2	1	0	2413.7	1	0
3dup	2	C2	1	1	2414.5	1	0
1uc2	2	C2	0	1	2414.6	0	0
1ev7	2	C2	1	1	2414.7	1	0
3q01	2	C2	1	1	2414.7	1	0
2d1g	2	C2	1	0	2415.2	1	0
2yzk	2	C2	1	0	2417.5	1	0
4m8l	2	C2	1	0	2418.6	1	0
[truncated: 13,004 more rows]
