# Supplementary material for: Functional determinants of protein assembly into homomeric complexes
Source: Sci Rep. 2017 Jul 10;7:4932. doi: 10.1038/s41598-017-05084-8 (PMC5504011; doi:10.1038/s41598-017-05084-8)
Supplement: Supplementary file 4 — Table S3 [file 41598_2017_5084_MOESM4_ESM.xlsx]

## Sheet: human twofold symmetric
Redundancy	GO name	GO ID	Clustering at level of 50% sequence identity
			Structures with GO term out of 488 in symmetry group	Structures with GO term out of 1767 in full set	Fraction of symmetry group	Fraction of total	Relative enrichment	P-value (Fisher)
non-red	protein_homodimerization_activity	GO:0042803	47	70	0.096311	0.039615	2.43118	2.29191e-12
red	protein_dimerization_activity	GO:0046983	51	80	0.104508	0.045274	2.30832	8.07921e-12
non-red	identical_protein_binding	GO:0042802	55	96	0.112705	0.054329	2.07448	4.38065e-10
non-red	cellular_amino_acid_metabolic_process	GO:0006520	54	97	0.110656	0.054895	2.01576	2.90819e-09
red	organonitrogen_compound_metabolic_process	GO:1901564	106	258	0.217213	0.14601	1.48766	3.8529e-07
red	carboxylic_acid_metabolic_process	GO:0019752	75	167	0.153689	0.09451	1.62615	6.47915e-07
red	oxoacid_metabolic_process	GO:0043436	76	174	0.155738	0.098472	1.58154	1.73794e-06
non-red	macromolecule_modification	GO:0043412	48	291	0.098361	0.164686	0.597262	1.90818e-06
non-red	pyridoxal_phosphate_binding	GO:0030170	13	15	0.026639	0.008489	3.13811	2.84689e-06
red	organic_acid_metabolic_process	GO:0006082	76	177	0.155738	0.10017	1.55474	4.966e-06
red	protein_modification_process	GO:0036211	46	276	0.094262	0.156197	0.603484	4.98911e-06
red	cellular_protein_modification_process	GO:0006464	46	276	0.094262	0.156197	0.603484	4.98911e-06
non-red	small_molecule_metabolic_process	GO:0044281	130	348	0.266393	0.196944	1.35264	9.47541e-06
red	cellular_protein_metabolic_process	GO:0044267	57	319	0.116803	0.180532	0.646995	1.20075e-05
non-red	cytosol	GO:0005829	97	248	0.19877	0.140351	1.41624	2.30656e-05
non-red	cellular_macromolecule_metabolic_process	GO:0044260	91	450	0.186475	0.254669	0.732227	4.11543e-05
red	cofactor_binding	GO:0048037	37	76	0.07582	0.043011	1.76281	6.57619e-05
non-red	tRNA_metabolic_process	GO:0006399	15	22	0.030738	0.01245	2.4688	7.88229e-05
non-red	aminoacyl-tRNA_ligase_activity	GO:0004812	10	12	0.020492	0.006791	3.01742	9.0299e-05
red	ligase_activity,_forming_aminoacyl-tRNA_and_related_compounds	GO:0016876	10	12	0.020492	0.006791	3.01742	9.0299e-05
red	ligase_activity,_forming_carbon-oxygen_bonds	GO:0016875	10	12	0.020492	0.006791	3.01742	9.0299e-05
non-red	protein_metabolic_process	GO:0019538	88	432	0.180328	0.244482	0.737591	9.29545e-05
non-red	RAGE_receptor_binding	GO:0050786	7	7	0.014344	0.003962	3.6209	0.000118762
non-red	protein_dephosphorylation	GO:0006470	2	44	0.004098	0.024901	0.164586	0.000124767
non-red	single-organism_process	GO:0044699	252	785	0.516393	0.444256	1.16238	0.000177245
red	macromolecule_metabolic_process	GO:0043170	123	563	0.252049	0.318619	0.791067	0.000202108
red	single-organism_cellular_process	GO:0044763	211	643	0.432377	0.363894	1.1882	0.000259446
red	tRNA_aminoacylation_for_protein_translation	GO:0006418	10	13	0.020492	0.007357	2.78531	0.000294964
red	amino_acid_activation	GO:0043038	10	13	0.020492	0.007357	2.78531	0.000294964
red	tRNA_aminoacylation	GO:0043039	10	13	0.020492	0.007357	2.78531	0.000294964
non-red	nitrogen_compound_metabolic_process	GO:0006807	139	400	0.284836	0.226372	1.25826	0.000364749
non-red	cellular_biogenic_amine_biosynthetic_process	GO:0042401	6	6	0.012295	0.003396	3.6209	0.000433901
red	amine_biosynthetic_process	GO:0009309	6	6	0.012295	0.003396	3.6209	0.000433901
red	single-organism_metabolic_process	GO:0044710	176	527	0.360656	0.298246	1.20926	0.000479069
red	organonitrogen_compound_biosynthetic_process	GO:1901566	43	99	0.088115	0.056027	1.57272	0.000483588
red	alpha-amino_acid_metabolic_process	GO:1901605	27	54	0.055328	0.03056	1.81045	0.000508106
red	phosphoprotein_phosphatase_activity	GO:0004721	3	46	0.006148	0.026033	0.236146	0.000616956
red	cytoplasm	GO:0005737	129	371	0.264344	0.20996	1.25902	0.000670752
non-red	transferase_activity,_transferring_nitrogenous_groups	GO:0016769	8	10	0.016393	0.005659	2.89672	0.000838891
non-red	coenzyme_metabolic_process	GO:0006732	23	46	0.047131	0.026033	1.81045	0.0012138
non-red	pyridine-containing_compound_metabolic_process	GO:0072524	14	23	0.028689	0.013016	2.20403	0.00135128
red	polyamine_biosynthetic_process	GO:0006596	5	5	0.010246	0.00283	3.6209	0.00158288
non-red	regulation_of_DNA_binding	GO:0051101	5	5	0.010246	0.00283	3.6209	0.00158288
non-red	receptor_binding	GO:0005102	50	124	0.102459	0.070175	1.46004	0.0016647
non-red	endocytosis	GO:0006897	9	13	0.018443	0.007357	2.50678	0.00206688
non-red	cellular_aldehyde_metabolic_process	GO:0006081	9	13	0.018443	0.007357	2.50678	0.00206688
red	oxidoreductase_activity,_acting_on_the_CH-OH_group_of_donors,_NAD_or_NADP_as_acceptor	GO:0016616	17	32	0.034836	0.01811	1.9236	0.00222808
red	biosynthetic_process	GO:0009058	90	252	0.184426	0.142615	1.29318	0.0023227
non-red	glutathione_derivative_biosynthetic_process	GO:1901687	6	7	0.012295	0.003962	3.10363	0.00232473
non-red	oxidoreductase_activity,_acting_on_NAD(P)H,_quinone_or_similar_compound_as_acceptor	GO:0016655	6	7	0.012295	0.003962	3.10363	0.00232473
red	glutathione_derivative_metabolic_process	GO:1901685	6	7	0.012295	0.003962	3.10363	0.00232473
red	carboxy-lyase_activity	GO:0016831	8	11	0.016393	0.006225	2.63338	0.00233522
red	organic_substance_biosynthetic_process	GO:1901576	86	239	0.17623	0.135257	1.30292	0.00237531
red	cofactor_metabolic_process	GO:0051186	27	58	0.055328	0.032824	1.68559	0.00242539
non-red	cytokine_activity	GO:0005125	16	29	0.032787	0.016412	1.99774	0.00243519
red	ncRNA_metabolic_process	GO:0034660	16	29	0.032787	0.016412	1.99774	0.00243519
non-red	cytoplasmic_part	GO:0044444	153	462	0.313525	0.26146	1.19913	0.00245322
non-red	aromatic_amino_acid_family_metabolic_process	GO:0009072	7	9	0.014344	0.005093	2.81626	0.00247863
red	transaminase_activity	GO:0008483	7	9	0.014344	0.005093	2.81626	0.00247863
red	hexose_catabolic_process	GO:0019320	7	9	0.014344	0.005093	2.81626	0.00247863
non-red	intracellular_part	GO:0044424	235	748	0.481557	0.423316	1.13758	0.00254979
non-red	oxidoreductase_activity,_acting_on_CH-OH_group_of_donors	GO:0016614	18	35	0.036885	0.019808	1.86218	0.00332817
non-red	single-organism_biosynthetic_process	GO:0044711	62	165	0.127049	0.093379	1.36058	0.00338292
non-red	carbon-carbon_lyase_activity	GO:0016830	9	14	0.018443	0.007923	2.32772	0.00438532
non-red	macromolecule_catabolic_process	GO:0009057	7	59	0.014344	0.03339	0.429598	0.00457958
non-red	cell_surface_receptor_signaling_pathway	GO:0007166	21	124	0.043033	0.070175	0.613217	0.00485625
non-red	carbohydrate_catabolic_process	GO:0016052	12	21	0.02459	0.011885	2.06909	0.00507661
non-red	glutathione_metabolic_process	GO:0006749	8	12	0.016393	0.006791	2.41393	0.00532533
non-red	monosaccharide_catabolic_process	GO:0046365	8	12	0.016393	0.006791	2.41393	0.00532533
non-red	positive_regulation_of_cysteine-type_endopeptidase_activity	GO:2001056	4	4	0.008197	0.002264	3.6209	0.00576576
red	positive_regulation_of_endopeptidase_activity	GO:0010950	4	4	0.008197	0.002264	3.6209	0.00576576
non-red	sequestering_of_metal_ion	GO:0051238	4	4	0.008197	0.002264	3.6209	0.00576576
red	activation_of_cysteine-type_endopeptidase_activity	GO:0097202	4	4	0.008197	0.002264	3.6209	0.00576576
red	activation_of_cysteine-type_endopeptidase_activity_involved_in_apoptotic_process	GO:0006919	4	4	0.008197	0.002264	3.6209	0.00576576
red	positive_regulation_of_peptidase_activity	GO:0010952	4	4	0.008197	0.002264	3.6209	0.00576576
red	positive_regulation_of_cysteine-type_endopeptidase_activity_involved_in_apoptotic_process	GO:0043280	4	4	0.008197	0.002264	3.6209	0.00576576
non-red	regulation_of_granulocyte_chemotaxis	GO:0071622	4	4	0.008197	0.002264	3.6209	0.00576576
non-red	cellular_modified_amino_acid_metabolic_process	GO:0006575	21	45	0.043033	0.025467	1.68975	0.00621685
non-red	copper_ion_binding	GO:0005507	7	10	0.014344	0.005659	2.53463	0.0063047
non-red	maintenance_of_location	GO:0051235	7	10	0.014344	0.005659	2.53463	0.0063047
non-red	chemokine_activity	GO:0008009	7	10	0.014344	0.005659	2.53463	0.0063047
non-red	indole-containing_compound_metabolic_process	GO:0042430	6	8	0.012295	0.004527	2.71568	0.00713024
non-red	glutathione_transferase_activity	GO:0004364	5	6	0.010246	0.003396	3.01742	0.0073278
non-red	enzyme_linked_receptor_protein_signaling_pathway	GO:0007167	5	46	0.010246	0.026033	0.393576	0.00742803
non-red	protein_binding	GO:0005515	149	459	0.305328	0.259762	1.17541	0.00760962
non-red	oxidation-reduction_process	GO:0055114	56	151	0.114754	0.085456	1.34285	0.00769454
red	cellular_macromolecule_catabolic_process	GO:0044265	4	42	0.008197	0.023769	0.344848	0.00776982
non-red	negative_regulation_of_nitrogen_compound_metabolic_process	GO:0051172	14	27	0.028689	0.01528	1.8775	0.00791765
red	cellular_nitrogen_compound_metabolic_process	GO:0034641	116	348	0.237705	0.196944	1.20697	0.00903301
red	oxidoreductase_activity	GO:0016491	56	152	0.114754	0.086022	1.33402	0.0101862
non-red	regulation_of_cysteine-type_endopeptidase_activity	GO:2000116	8	13	0.016393	0.007357	2.22825	0.0105388
non-red	protein_binding_transcription_factor_activity	GO:0000988	8	13	0.016393	0.007357	2.22825	0.0105388
red	transcription_factor_binding_transcription_factor_activity	GO:0000989	8	13	0.016393	0.007357	2.22825	0.0105388
red	regulation_of_cysteine-type_endopeptidase_activity_involved_in_apoptotic_process	GO:0043281	8	13	0.016393	0.007357	2.22825	0.0105388
non-red	plasma_membrane	GO:0005886	36	90	0.07377	0.050934	1.44836	0.0105461
non-red	single-organism_carbohydrate_metabolic_process	GO:0044723	23	52	0.047131	0.029428	1.60155	0.0108441
non-red	serine-type_endopeptidase_activity	GO:0004252	4	39	0.008197	0.022071	0.371375	0.0111527
non-red	amine_metabolic_process	GO:0009308	15	30	0.030738	0.016978	1.81045	0.0115711
red	chemokine_receptor_binding	GO:0042379	7	11	0.014344	0.006225	2.30421	0.0132513
non-red	NADP_metabolic_process	GO:0006739	7	11	0.014344	0.006225	2.30421	0.0132513
non-red	polyamine_metabolic_process	GO:0006595	7	11	0.014344	0.006225	2.30421	0.0132513
non-red	cellular_nitrogen_compound_biosynthetic_process	GO:0044271	48	128	0.098361	0.072439	1.35784	0.0133818
non-red	lyase_activity	GO:0016829	19	42	0.038934	0.023769	1.63803	0.0137524
red	cellular_amino_acid_biosynthetic_process	GO:0008652	15	31	0.030738	0.017544	1.75205	0.0138037
non-red	protein_tyrosine/serine/threonine_phosphatase_activity	GO:0008138	1	21	0.002049	0.011885	0.172424	0.0138476
red	cell_part	GO:0044464	252	829	0.516393	0.469157	1.10068	0.0142693
red	negative_regulation_of_gene_expression	GO:0010629	13	26	0.026639	0.014714	1.81045	0.0144377
red	cofactor_biosynthetic_process	GO:0051188	13	26	0.026639	0.014714	1.81045	0.0144377
non-red	dephosphorylation	GO:0016311	9	64	0.018443	0.03622	0.509189	0.0146627
non-red	purine_ribonucleoside_triphosphate_binding	GO:0035639	54	253	0.110656	0.143181	0.772841	0.0151523
red	negative_regulation_of_nucleobase-containing_compound_metabolic_process	GO:0045934	12	23	0.02459	0.013016	1.88917	0.0160146
red	transmembrane_receptor_protein_tyrosine_kinase_signaling_pathway	GO:0007169	4	38	0.008197	0.021505	0.381148	0.0161918
red	granulocyte_chemotaxis	GO:0071621	6	9	0.012295	0.005093	2.41393	0.0164335
non-red	cellular_biogenic_amine_catabolic_process	GO:0042402	6	9	0.012295	0.005093	2.41393	0.0164335
non-red	regulation_of_binding	GO:0051098	6	9	0.012295	0.005093	2.41393	0.0164335
red	granulocyte_migration	GO:0097530	6	9	0.012295	0.005093	2.41393	0.0164335
red	amine_catabolic_process	GO:0009310	6	9	0.012295	0.005093	2.41393	0.0164335
red	protein_phosphorylation	GO:0006468	24	128	0.04918	0.072439	0.678919	0.018383
red	purine_nucleoside_binding	GO:0001883	55	256	0.112705	0.144878	0.777928	0.0189629
red	nucleoside_binding	GO:0001882	55	256	0.112705	0.144878	0.777928	0.0189629
non-red	manganese_ion_binding	GO:0030145	5	7	0.010246	0.003962	2.58636	0.0198355
red	indolalkylamine_metabolic_process	GO:0006586	5	7	0.010246	0.003962	2.58636	0.0198355
red	NADPH_regeneration	GO:0006740	5	7	0.010246	0.003962	2.58636	0.0198355
non-red	aromatic_amino_acid_family_catabolic_process	GO:0009074	5	7	0.010246	0.003962	2.58636	0.0198355
red	coenzyme_biosynthetic_process	GO:0009108	10	19	0.020492	0.010753	1.90574	0.0198882
red	nicotinamide_nucleotide_metabolic_process	GO:0046496	10	19	0.020492	0.010753	1.90574	0.0198882
red	single-organism_carbohydrate_catabolic_process	GO:0044724	10	19	0.020492	0.010753	1.90574	0.0198882
red	oxidoreduction_coenzyme_metabolic_process	GO:0006733	10	19	0.020492	0.010753	1.90574	0.0198882
red	pyridine_nucleotide_metabolic_process	GO:0019362	10	19	0.020492	0.010753	1.90574	0.0198882
non-red	cytoskeleton_organization	GO:0007010	10	19	0.020492	0.010753	1.90574	0.0198882
non-red	protein_kinase_activity	GO:0004672	25	132	0.05123	0.074703	0.685777	0.0198918
red	cell_chemotaxis	GO:0060326	9	16	0.018443	0.009055	2.03676	0.0199693
non-red	NADPH:quinone_reductase_activity	GO:0003960	3	3	0.006148	0.001698	3.6209	0.0209707
non-red	L-kynurenine_metabolic_process	GO:0097052	3	3	0.006148	0.001698	3.6209	0.0209707
non-red	aldehyde_biosynthetic_process	GO:0046184	3	3	0.006148	0.001698	3.6209	0.0209707
non-red	regulation_of_sensory_perception_of_pain	GO:0051930	3	3	0.006148	0.001698	3.6209	0.0209707
red	regulation_of_sensory_perception	GO:0051931	3	3	0.006148	0.001698	3.6209	0.0209707
non-red	putrescine_metabolic_process	GO:0009445	3	3	0.006148	0.001698	3.6209	0.0209707
non-red	spermine_metabolic_process	GO:0008215	3	3	0.006148	0.001698	3.6209	0.0209707
red	positive_regulation_of_granulocyte_chemotaxis	GO:0071624	3	3	0.006148	0.001698	3.6209	0.0209707
non-red	superoxide_metabolic_process	GO:0006801	3	3	0.006148	0.001698	3.6209	0.0209707
non-red	response_to_copper_ion	GO:0046688	3	3	0.006148	0.001698	3.6209	0.0209707
non-red	vitamin_B6_metabolic_process	GO:0042816	3	3	0.006148	0.001698	3.6209	0.0209707
non-red	erythrose_4-phosphate/phosphoenolpyruvate_family_amino_acid_metabolic_process	GO:1902221	3	3	0.006148	0.001698	3.6209	0.0209707
non-red	peptide_disulfide_oxidoreductase_activity	GO:0015037	3	3	0.006148	0.001698	3.6209	0.0209707
red	L-phenylalanine_metabolic_process	GO:0006558	3	3	0.006148	0.001698	3.6209	0.0209707
non-red	oxidoreductase_activity,_acting_on_superoxide_radicals_as_acceptor	GO:0016721	3	3	0.006148	0.001698	3.6209	0.0209707
red	superoxide_dismutase_activity	GO:0004784	3	3	0.006148	0.001698	3.6209	0.0209707
non-red	positive_regulation_of_T_cell_migration	GO:2000406	3	3	0.006148	0.001698	3.6209	0.0209707
non-red	xenobiotic_catabolic_process	GO:0042178	3	3	0.006148	0.001698	3.6209	0.0209707
non-red	L-serine_metabolic_process	GO:0006563	3	3	0.006148	0.001698	3.6209	0.0209707
non-red	stem_cell_maintenance	GO:0019827	3	3	0.006148	0.001698	3.6209	0.0209707
non-red	cellular_amide_metabolic_process	GO:0043603	16	35	0.032787	0.019808	1.65527	0.0211095
non-red	spermidine_metabolic_process	GO:0008216	4	5	0.008197	0.00283	2.89672	0.0224972
non-red	maintenance_of_protein_location	GO:0045185	4	5	0.008197	0.00283	2.89672	0.0224972
red	maintenance_of_protein_location_in_cell	GO:0032507	4	5	0.008197	0.00283	2.89672	0.0224972
non-red	regulation_of_immunoglobulin_production	GO:0002637	4	5	0.008197	0.00283	2.89672	0.0224972
non-red	regulation_of_neurological_system_process	GO:0031644	4	5	0.008197	0.00283	2.89672	0.0224972
non-red	zymogen_activation	GO:0031638	4	5	0.008197	0.00283	2.89672	0.0224972
red	maintenance_of_location_in_cell	GO:0051651	4	5	0.008197	0.00283	2.89672	0.0224972
red	negative_regulation_of_binding	GO:0051100	4	5	0.008197	0.00283	2.89672	0.0224972
red	transferase_activity,_transferring_phosphorus-containing_groups	GO:0016772	37	181	0.07582	0.102434	0.740184	0.0225178
red	purine_ribonucleotide_binding	GO:0032555	55	254	0.112705	0.143746	0.784054	0.022783
red	ribonucleoside_binding	GO:0032549	55	254	0.112705	0.143746	0.784054	0.022783
red	purine_ribonucleoside_binding	GO:0032550	55	254	0.112705	0.143746	0.784054	0.022783
non-red	carbohydrate_derivative_biosynthetic_process	GO:1901137	19	43	0.038934	0.024335	1.59993	0.0231645
non-red	response_to_virus	GO:0009615	14	30	0.028689	0.016978	1.68975	0.023544
non-red	transcription_factor_binding	GO:0008134	7	12	0.014344	0.006791	2.11219	0.0243476
non-red	transferase_activity,_transferring_alkyl_or_aryl_(other_than_methyl)_groups	GO:0016765	7	12	0.014344	0.006791	2.11219	0.0243476
non-red	leukocyte_chemotaxis	GO:0030595	7	12	0.014344	0.006791	2.11219	0.0243476
red	transcription_cofactor_activity	GO:0003712	7	12	0.014344	0.006791	2.11219	0.0243476
non-red	carbohydrate_metabolic_process	GO:0005975	33	85	0.067623	0.048104	1.40576	0.0245021
non-red	macromolecule_methylation	GO:0043414	2	26	0.004098	0.014714	0.278531	0.0246834
non-red	response_to_other_organism	GO:0051707	21	50	0.043033	0.028297	1.52078	0.0248733
non-red	calcium_ion_binding	GO:0005509	27	67	0.055328	0.037917	1.45917	0.0249285
non-red	sulfur_compound_metabolic_process	GO:0006790	19	44	0.038934	0.024901	1.56357	0.0255917
non-red	phosphorylation	GO:0016310	32	159	0.065574	0.089983	0.728735	0.0258324
non-red	regulation_of_RNA_metabolic_process	GO:0051252	52	146	0.106557	0.082626	1.28964	0.026368
red	carbohydrate_derivative_binding	GO:0097367	66	295	0.135246	0.16695	0.8101	0.0271113
non-red	hexose_metabolic_process	GO:0019318	13	27	0.026639	0.01528	1.7434	0.027329
non-red	negative_regulation_of_response_to_stimulus	GO:0048585	13	78	0.026639	0.044143	0.603484	0.0273688
red	ATP_binding	GO:0005524	46	216	0.094262	0.122241	0.771118	0.0281606
red	ribonucleotide_binding	GO:0032553	57	259	0.116803	0.146576	0.796878	0.0291911
red	heterocycle_biosynthetic_process	GO:0018130	42	114	0.086066	0.064516	1.33402	0.029758
red	phosphotransferase_activity,_alcohol_group_as_acceptor	GO:0016773	31	154	0.063525	0.087153	0.728883	0.030018
red	cellular_biosynthetic_process	GO:0044249	76	225	0.155738	0.127334	1.22306	0.0310161
red	extracellular_membrane-bounded_organelle	GO:0065010	96	292	0.196721	0.165252	1.19043	0.0315315
red	extracellular_vesicular_exosome	GO:0070062	96	292	0.196721	0.165252	1.19043	0.0315315
non-red	extracellular_organelle	GO:0043230	96	292	0.196721	0.165252	1.19043	0.0315315
non-red	microtubule_cytoskeleton_organization	GO:0000226	6	10	0.012295	0.005659	2.17254	0.0316266
non-red	external_side_of_plasma_membrane	GO:0009897	6	10	0.012295	0.005659	2.17254	0.0316266
red	myeloid_leukocyte_migration	GO:0097529	6	10	0.012295	0.005659	2.17254	0.0316266
non-red	hydrolase_activity	GO:0016787	87	375	0.178279	0.212224	0.840049	0.0318319
non-red	steroid_metabolic_process	GO:0008202	5	41	0.010246	0.023203	0.441573	0.0321029
red	cellular_amine_metabolic_process	GO:0044106	13	28	0.026639	0.015846	1.68113	0.0323059
non-red	magnesium_ion_binding	GO:0000287	13	28	0.026639	0.015846	1.68113	0.0323059
red	cellular_biogenic_amine_metabolic_process	GO:0006576	13	28	0.026639	0.015846	1.68113	0.0323059
red	negative_regulation_of_macromolecule_biosynthetic_process	GO:0010558	13	28	0.026639	0.015846	1.68113	0.0323059
red	organophosphate_biosynthetic_process	GO:0090407	26	65	0.053279	0.036786	1.44836	0.0328729
non-red	protein_catabolic_process	GO:0030163	1	18	0.002049	0.010187	0.201161	0.0340335
non-red	vesicle-mediated_transport	GO:0016192	18	42	0.036885	0.023769	1.55181	0.0346919
non-red	organic_anion_transport	GO:0015711	1	19	0.002049	0.010753	0.190574	0.0351404
red	adenyl_ribonucleotide_binding	GO:0032559	47	217	0.096311	0.122807	0.784251	0.035358
non-red	taxis	GO:0042330	11	23	0.022541	0.013016	1.73174	0.0355262
red	chemotaxis	GO:0006935	11	23	0.022541	0.013016	1.73174	0.0355262
non-red	growth_factor_activity	GO:0008083	16	36	0.032787	0.020374	1.60929	0.036077
red	anion_transport	GO:0006820	2	24	0.004098	0.013582	0.301742	0.0366903
non-red	cytoplasmic_vesicle_part	GO:0044433	2	24	0.004098	0.013582	0.301742	0.0366903
red	protein_tyrosine_phosphatase_activity	GO:0004725	3	30	0.006148	0.016978	0.36209	0.0369413
non-red	NADP_binding	GO:0050661	8	15	0.016393	0.008489	1.93115	0.0383263
non-red	peptide_metabolic_process	GO:0006518	12	25	0.02459	0.014148	1.73803	0.0391862
red	regulation_of_transcription,_DNA-templated	GO:0006355	50	142	0.102459	0.080362	1.27496	0.0396966
red	small_molecule_binding	GO:0036094	91	389	0.186475	0.220147	0.847049	0.0397717
non-red	hormone-mediated_signaling_pathway	GO:0009755	10	20	0.020492	0.011319	1.81045	0.0401164
non-red	cation_binding	GO:0043169	107	332	0.219262	0.187889	1.16698	0.0409675
non-red	neutrophil_chemotaxis	GO:0030593	5	8	0.010246	0.004527	2.26306	0.0410109
red	neutrophil_migration	GO:1990266	5	8	0.010246	0.004527	2.26306	0.0410109
non-red	morphogenesis_of_an_epithelium	GO:0002009	5	8	0.010246	0.004527	2.26306	0.0410109
red	tissue_morphogenesis	GO:0048729	5	8	0.010246	0.004527	2.26306	0.0410109
non-red	autophagy	GO:0006914	5	8	0.010246	0.004527	2.26306	0.0410109
red	regulation_of_RNA_biosynthetic_process	GO:2001141	51	145	0.104508	0.08206	1.27356	0.0413467
red	nucleobase-containing_small_molecule_metabolic_process	GO:0055086	43	121	0.088115	0.068478	1.28677	0.0458484
red	negative_regulation_of_biosynthetic_process	GO:0009890	14	32	0.028689	0.01811	1.58414	0.0463591
red	intracellular_membrane-bounded_organelle	GO:0043231	147	471	0.30123	0.266553	1.13009	0.0469882
red	homeostatic_process	GO:0042592	13	75	0.026639	0.042445	0.627623	0.0470887
non-red	membrane-bounded_organelle	GO:0043227	183	598	0.375	0.338427	1.10807	0.0490454
non-red	cellular_carbohydrate_metabolic_process	GO:0044262	10	21	0.020492	0.011885	1.72424	0.0490718
red	negative_regulation_of_RNA_metabolic_process	GO:0051253	10	21	0.020492	0.011885	1.72424	0.0490718
red	negative_regulation_of_RNA_biosynthetic_process	GO:1902679	10	21	0.020492	0.011885	1.72424	0.0490718
non-red	alpha-amino_acid_catabolic_process	GO:1901606	10	21	0.020492	0.011885	1.72424	0.0490718
red	aromatic_compound_biosynthetic_process	GO:0019438	40	112	0.081967	0.063384	1.29318	0.0499792
red	monosaccharide_metabolic_process	GO:0005996	15	34	0.030738	0.019242	1.59746	0.0502841
red	phosphoric_ester_hydrolase_activity	GO:0042578	14	78	0.028689	0.044143	0.649905	0.0523255
non-red	response_to_transition_metal_nanoparticle	GO:1990267	8	16	0.016393	0.009055	1.81045	0.0524125
red	tryptophan_metabolic_process	GO:0006568	4	6	0.008197	0.003396	2.41393	0.0528361
red	glucose_catabolic_process	GO:0006007	4	6	0.008197	0.003396	2.41393	0.0528361
red	indolalkylamine_catabolic_process	GO:0046218	4	6	0.008197	0.003396	2.41393	0.0528361
non-red	negative_regulation_of_protein_catabolic_process	GO:0042177	4	6	0.008197	0.003396	2.41393	0.0528361
red	indole-containing_compound_catabolic_process	GO:0042436	4	6	0.008197	0.003396	2.41393	0.0528361
non-red	leukocyte_cell-cell_adhesion	GO:0007159	4	6	0.008197	0.003396	2.41393	0.0528361
red	pentose-phosphate_shunt	GO:0006098	4	6	0.008197	0.003396	2.41393	0.0528361
red	tryptophan_catabolic_process	GO:0006569	4	6	0.008197	0.003396	2.41393	0.0528361
non-red	serine_family_amino_acid_metabolic_process	GO:0009069	4	6	0.008197	0.003396	2.41393	0.0528361
non-red	extracellular_matrix_organization	GO:0030198	1	17	0.002049	0.009621	0.212994	0.053527
red	extracellular_structure_organization	GO:0043062	1	17	0.002049	0.009621	0.212994	0.053527
non-red	response_to_light_stimulus	GO:0009416	1	17	0.002049	0.009621	0.212994	0.053527
non-red	serine-type_endopeptidase_inhibitor_activity	GO:0004867	2	22	0.004098	0.01245	0.329173	0.0549546
non-red	oxidoreductase_activity,_acting_on_NAD(P)H	GO:0016651	7	13	0.014344	0.007357	1.94972	0.0551771
non-red	nucleoside-triphosphatase_activity	GO:0017111	10	60	0.020492	0.033956	0.603484	0.056391
non-red	cellular_response_to_DNA_damage_stimulus	GO:0006974	8	51	0.016393	0.028862	0.567985	0.0566174
non-red	lipid_metabolic_process	GO:0006629	28	136	0.057377	0.076967	0.74548	0.0581529
red	leukocyte_migration	GO:0050900	9	18	0.018443	0.010187	1.81045	0.0584353
non-red	cell_migration	GO:0016477	15	36	0.030738	0.020374	1.50871	0.0615201
red	negative_regulation_of_cellular_biosynthetic_process	GO:0031327	13	30	0.026639	0.016978	1.56906	0.0631588
red	protein_serine/threonine_kinase_activity	GO:0004674	16	85	0.032787	0.048104	0.681581	0.0632262
red	phosphatase_activity	GO:0016791	11	64	0.022541	0.03622	0.622342	0.0637903
red	kinase_activity	GO:0016301	35	164	0.071721	0.092813	0.772753	0.0664003
red	protein_secretion	GO:0009306	3	4	0.006148	0.002264	2.71568	0.0665856
non-red	positive_regulation_of_stress-activated_MAPK_cascade	GO:0032874	3	4	0.006148	0.002264	2.71568	0.0665856
non-red	N-acetylglucosamine_metabolic_process	GO:0006044	3	4	0.006148	0.002264	2.71568	0.0665856
non-red	2_iron,_2_sulfur_cluster_binding	GO:0051537	3	4	0.006148	0.002264	2.71568	0.0665856
red	positive_regulation_of_stress-activated_protein_kinase_signaling_cascade	GO:0070304	3	4	0.006148	0.002264	2.71568	0.0665856
non-red	NADPH_binding	GO:0070402	3	4	0.006148	0.002264	2.71568	0.0665856
non-red	regulation_of_chronic_inflammatory_response	GO:0002676	3	4	0.006148	0.002264	2.71568	0.0665856
non-red	dipeptidyl-peptidase_activity	GO:0008239	3	4	0.006148	0.002264	2.71568	0.0665856
non-red	oxidoreductase_activity,_acting_on_the_CH-NH2_group_of_donors,_oxygen_as_acceptor	GO:0016641	3	4	0.006148	0.002264	2.71568	0.0665856
non-red	galactosidase_activity	GO:0015925	3	4	0.006148	0.002264	2.71568	0.0665856
non-red	peptidyl-asparagine_modification	GO:0018196	3	4	0.006148	0.002264	2.71568	0.0665856
non-red	regulation_of_transmembrane_transporter_activity	GO:0022898	3	4	0.006148	0.002264	2.71568	0.0665856
non-red	dipeptidase_activity	GO:0016805	3	4	0.006148	0.002264	2.71568	0.0665856
non-red	kynurenine_metabolic_process	GO:0070189	3	4	0.006148	0.002264	2.71568	0.0665856
non-red	positive_regulation_of_multi-organism_process	GO:0043902	3	4	0.006148	0.002264	2.71568	0.0665856
red	regulation_of_isotype_switching	GO:0045191	3	4	0.006148	0.002264	2.71568	0.0665856
non-red	S-adenosylmethionine_metabolic_process	GO:0046500	3	4	0.006148	0.002264	2.71568	0.0665856
red	positive_regulation_of_lymphocyte_migration	GO:2000403	3	4	0.006148	0.002264	2.71568	0.0665856
red	oxidoreductase_activity,_acting_on_the_CH-NH2_group_of_donors	GO:0016638	3	4	0.006148	0.002264	2.71568	0.0665856
non-red	positive_regulation_of_MHC_class_II_biosynthetic_process	GO:0045348	3	4	0.006148	0.002264	2.71568	0.0665856
non-red	nucleobase-containing_small_molecule_interconversion	GO:0015949	3	4	0.006148	0.002264	2.71568	0.0665856
non-red	regulation_of_DNA_recombination	GO:0000018	3	4	0.006148	0.002264	2.71568	0.0665856
non-red	carbon-sulfur_lyase_activity	GO:0016846	3	4	0.006148	0.002264	2.71568	0.0665856
red	regulation_of_T_cell_migration	GO:2000404	3	4	0.006148	0.002264	2.71568	0.0665856
non-red	5'-nucleotidase_activity	GO:0008253	3	4	0.006148	0.002264	2.71568	0.0665856
red	antioxidant_activity	GO:0016209	9	19	0.018443	0.010753	1.71516	0.0688063
red	negative_regulation_of_transcription,_DNA-templated	GO:0045892	9	19	0.018443	0.010753	1.71516	0.0688063
non-red	protein_tyrosine_kinase_activity	GO:0004713	4	31	0.008197	0.017544	0.467213	0.0693608
non-red	macromolecular_complex	GO:0032991	37	171	0.07582	0.096774	0.78347	0.071784
red	mitochondrial_inner_membrane	GO:0005743	7	14	0.014344	0.007923	1.81045	0.0727962
red	signaling	GO:0023052	11	25	0.022541	0.014148	1.5932	0.0731284
red	cellular_amino_acid_catabolic_process	GO:0009063	11	25	0.022541	0.014148	1.5932	0.0731284
non-red	single_organism_signaling	GO:0044700	11	25	0.022541	0.014148	1.5932	0.0731284
red	extracellular_region_part	GO:0044421	112	356	0.229508	0.201471	1.13916	0.0734185
red	organic_cyclic_compound_biosynthetic_process	GO:1901362	47	137	0.096311	0.077533	1.24221	0.0734819
red	metal_ion_binding	GO:0046872	102	322	0.209016	0.18223	1.14699	0.0734898
red	organelle	GO:0043226	186	615	0.381148	0.348048	1.0951	0.0740523
red	regulation_of_cellular_macromolecule_biosynthetic_process	GO:2000112	53	156	0.108607	0.088285	1.23018	0.0743599
red	negative_regulation_of_signal_transduction	GO:0009968	10	58	0.020492	0.032824	0.624293	0.0745484
non-red	enzyme_inhibitor_activity	GO:0004857	6	41	0.012295	0.023203	0.529888	0.0755839
red	L-kynurenine_catabolic_process	GO:0097053	2	2	0.004098	0.001132	3.6209	0.0761591
non-red	regulation_of_Notch_signaling_pathway	GO:0008593	2	2	0.004098	0.001132	3.6209	0.0761591
red	regulation_of_protein_binding	GO:0043393	2	2	0.004098	0.001132	3.6209	0.0761591
red	vitamin_B6_biosynthetic_process	GO:0042819	2	2	0.004098	0.001132	3.6209	0.0761591
non-red	amino_sugar_biosynthetic_process	GO:0046349	2	2	0.004098	0.001132	3.6209	0.0761591
non-red	cellular_lactam_metabolic_process	GO:0072338	2	2	0.004098	0.001132	3.6209	0.0761591
non-red	long_term_synaptic_depression	GO:0060292	2	2	0.004098	0.001132	3.6209	0.0761591
non-red	active_transmembrane_transporter_activity	GO:0022804	2	2	0.004098	0.001132	3.6209	0.0761591
red	response_to_oxygen_radical	GO:0000305	2	2	0.004098	0.001132	3.6209	0.0761591
non-red	metallochaperone_activity	GO:0016530	2	2	0.004098	0.001132	3.6209	0.0761591
red	kynurenine-oxoglutarate_transaminase_activity	GO:0016212	2	2	0.004098	0.001132	3.6209	0.0761591
non-red	repressing_transcription_factor_binding	GO:0070491	2	2	0.004098	0.001132	3.6209	0.0761591
non-red	tyrosine-tRNA_ligase_activity	GO:0004831	2	2	0.004098	0.001132	3.6209	0.0761591
red	cellular_response_to_oxygen_radical	GO:0071450	2	2	0.004098	0.001132	3.6209	0.0761591
non-red	spermine_biosynthetic_process	GO:0006597	2	2	0.004098	0.001132	3.6209	0.0761591
non-red	regulation_of_protein_export_from_nucleus	GO:0046825	2	2	0.004098	0.001132	3.6209	0.0761591
non-red	mRNA_3'-UTR_binding	GO:0003730	2	2	0.004098	0.001132	3.6209	0.0761591
non-red	polyamine_acetylation	GO:0032917	2	2	0.004098	0.001132	3.6209	0.0761591
non-red	microvillus_membrane	GO:0031528	2	2	0.004098	0.001132	3.6209	0.0761591
non-red	Toll-like_receptor_4_binding	GO:0035662	2	2	0.004098	0.001132	3.6209	0.0761591
non-red	D-amino_acid_metabolic_process	GO:0046416	2	2	0.004098	0.001132	3.6209	0.0761591
red	glutathione_disulfide_oxidoreductase_activity	GO:0015038	2	2	0.004098	0.001132	3.6209	0.0761591
non-red	positive_regulation_of_transporter_activity	GO:0032411	2	2	0.004098	0.001132	3.6209	0.0761591
red	removal_of_superoxide_radicals	GO:0019430	2	2	0.004098	0.001132	3.6209	0.0761591
non-red	phosphatidylinositol_biosynthetic_process	GO:0006661	2	2	0.004098	0.001132	3.6209	0.0761591
non-red	activation_of_protein_kinase_B_activity	GO:0032148	2	2	0.004098	0.001132	3.6209	0.0761591
non-red	regulation_of_p38MAPK_cascade	GO:1900744	2	2	0.004098	0.001132	3.6209	0.0761591
non-red	N-acetylneuraminate_metabolic_process	GO:0006054	2	2	0.004098	0.001132	3.6209	0.0761591
red	diamine_N-acetyltransferase_activity	GO:0004145	2	2	0.004098	0.001132	3.6209	0.0761591
non-red	polyamine_binding	GO:0019808	2	2	0.004098	0.001132	3.6209	0.0761591
non-red	negative_regulation_of_DNA_binding	GO:0043392	2	2	0.004098	0.001132	3.6209	0.0761591
non-red	spermidine_synthase_activity	GO:0004766	2	2	0.004098	0.001132	3.6209	0.0761591
non-red	DNA_integration	GO:0015074	2	2	0.004098	0.001132	3.6209	0.0761591
red	negative_regulation_of_synaptic_transmission	GO:0050805	2	2	0.004098	0.001132	3.6209	0.0761591
red	putrescine_catabolic_process	GO:0009447	2	2	0.004098	0.001132	3.6209	0.0761591
red	negative_regulation_of_protein_export_from_nucleus	GO:0046826	2	2	0.004098	0.001132	3.6209	0.0761591
red	dolichol-linked_oligosaccharide_biosynthetic_process	GO:0006488	2	2	0.004098	0.001132	3.6209	0.0761591
non-red	negative_regulation_of_acute_inflammatory_response	GO:0002674	2	2	0.004098	0.001132	3.6209	0.0761591
non-red	mast_cell_activation	GO:0045576	2	2	0.004098	0.001132	3.6209	0.0761591
red	leukocyte_aggregation	GO:0070486	2	2	0.004098	0.001132	3.6209	0.0761591
red	cellular_response_to_superoxide	GO:0071451	2	2	0.004098	0.001132	3.6209	0.0761591
non-red	positive_regulation_of_DNA_binding	GO:0043388	2	2	0.004098	0.001132	3.6209	0.0761591
non-red	regulation_of_interferon-alpha_production	GO:0032647	2	2	0.004098	0.001132	3.6209	0.0761591
non-red	lamellipodium_membrane	GO:0031258	2	2	0.004098	0.001132	3.6209	0.0761591
red	spermidine_acetylation	GO:0032918	2	2	0.004098	0.001132	3.6209	0.0761591
non-red	aminoacyl-tRNA_editing_activity	GO:0002161	2	2	0.004098	0.001132	3.6209	0.0761591
non-red	monocyte_chemotaxis	GO:0002548	2	2	0.004098	0.001132	3.6209	0.0761591
red	endomembrane_system	GO:0012505	2	2	0.004098	0.001132	3.6209	0.0761591
non-red	galactose_catabolic_process	GO:0019388	2	2	0.004098	0.001132	3.6209	0.0761591
non-red	hydrolase_activity,_acting_on_acid_carbon-carbon_bonds	GO:0016822	2	2	0.004098	0.001132	3.6209	0.0761591
red	chemokine_production	GO:0032602	2	2	0.004098	0.001132	3.6209	0.0761591
non-red	negative_regulation_of_oxidoreductase_activity	GO:0051354	2	2	0.004098	0.001132	3.6209	0.0761591
non-red	snoRNA_binding	GO:0030515	2	2	0.004098	0.001132	3.6209	0.0761591
non-red	negative_regulation_of_chronic_inflammatory_response	GO:0002677	2	2	0.004098	0.001132	3.6209	0.0761591
non-red	transcription_corepressor_activity	GO:0003714	2	2	0.004098	0.001132	3.6209	0.0761591
red	response_to_superoxide	GO:0000303	2	2	0.004098	0.001132	3.6209	0.0761591
red	spermidine_biosynthetic_process	GO:0008295	2	2	0.004098	0.001132	3.6209	0.0761591
non-red	ketone_catabolic_process	GO:0042182	2	2	0.004098	0.001132	3.6209	0.0761591
non-red	regulation_of_extracellular_matrix_disassembly	GO:0010715	2	2	0.004098	0.001132	3.6209	0.0761591
non-red	positive_regulation_of_p38MAPK_cascade	GO:1900745	2	2	0.004098	0.001132	3.6209	0.0761591
red	branching_involved_in_labyrinthine_layer_morphogenesis	GO:0060670	2	2	0.004098	0.001132	3.6209	0.0761591
non-red	aspartate_family_amino_acid_catabolic_process	GO:0009068	2	2	0.004098	0.001132	3.6209	0.0761591
non-red	AMP_binding	GO:0016208	2	2	0.004098	0.001132	3.6209	0.0761591
non-red	regulation_of_transcription_regulatory_region_DNA_binding	GO:2000677	2	2	0.004098	0.001132	3.6209	0.0761591
non-red	purine_nucleobase_catabolic_process	GO:0006145	2	2	0.004098	0.001132	3.6209	0.0761591
red	tyrosyl-tRNA_aminoacylation	GO:0006437	2	2	0.004098	0.001132	3.6209	0.0761591
non-red	microtubule_anchoring	GO:0034453	2	2	0.004098	0.001132	3.6209	0.0761591
non-red	vascular_endothelial_growth_factor-activated_receptor_activity	GO:0005021	2	2	0.004098	0.001132	3.6209	0.0761591
non-red	negative_regulation_of_blood_vessel_endothelial_cell_migration	GO:0043537	2	2	0.004098	0.001132	3.6209	0.0761591
non-red	regulation_of_proton_transport	GO:0010155	2	2	0.004098	0.001132	3.6209	0.0761591
red	kynurenine_aminotransferase_activity	GO:0036137	2	2	0.004098	0.001132	3.6209	0.0761591
non-red	cell_projection_assembly	GO:0030031	2	2	0.004098	0.001132	3.6209	0.0761591
non-red	nucleobase_catabolic_process	GO:0046113	2	2	0.004098	0.001132	3.6209	0.0761591
red	L-phenylalanine_catabolic_process	GO:0006559	2	2	0.004098	0.001132	3.6209	0.0761591
red	type_2_immune_response	GO:0042092	2	2	0.004098	0.001132	3.6209	0.0761591
non-red	cellular_response_to_drug	GO:0035690	2	2	0.004098	0.001132	3.6209	0.0761591
red	sequestering_of_zinc_ion	GO:0032119	2	2	0.004098	0.001132	3.6209	0.0761591
red	pyridoxal_phosphate_biosynthetic_process	GO:0042823	2	2	0.004098	0.001132	3.6209	0.0761591
non-red	regulation_of_vasculogenesis	GO:2001212	2	2	0.004098	0.001132	3.6209	0.0761591
non-red	receptor_internalization	GO:0031623	2	2	0.004098	0.001132	3.6209	0.0761591
red	hydrolase_activity,_acting_on_acid_carbon-carbon_bonds,_in_ketonic_substances	GO:0016823	2	2	0.004098	0.001132	3.6209	0.0761591
non-red	dynactin_complex	GO:0005869	2	2	0.004098	0.001132	3.6209	0.0761591
red	pyridoxal_phosphate_metabolic_process	GO:0042822	2	2	0.004098	0.001132	3.6209	0.0761591
non-red	positive_regulation_of_T_cell_chemotaxis	GO:0010820	2	2	0.004098	0.001132	3.6209	0.0761591
red	Toll-like_receptor_binding	GO:0035325	2	2	0.004098	0.001132	3.6209	0.0761591
red	negative_regulation_of_extracellular_matrix_organization	GO:1903054	2	2	0.004098	0.001132	3.6209	0.0761591
non-red	purine_nucleobase_binding	GO:0002060	2	2	0.004098	0.001132	3.6209	0.0761591
non-red	response_to_mercury_ion	GO:0046689	2	2	0.004098	0.001132	3.6209	0.0761591
non-red	serine-type_carboxypeptidase_activity	GO:0004185	2	2	0.004098	0.001132	3.6209	0.0761591
red	pyridoxine_biosynthetic_process	GO:0008615	2	2	0.004098	0.001132	3.6209	0.0761591
red	nucleobase_binding	GO:0002054	2	2	0.004098	0.001132	3.6209	0.0761591
non-red	galactoside_binding	GO:0016936	2	2	0.004098	0.001132	3.6209	0.0761591
red	L-serine_biosynthetic_process	GO:0006564	2	2	0.004098	0.001132	3.6209	0.0761591
non-red	neuron_projection_terminus	GO:0044306	2	2	0.004098	0.001132	3.6209	0.0761591
red	negative_regulation_of_extracellular_matrix_disassembly	GO:0010716	2	2	0.004098	0.001132	3.6209	0.0761591
red	regulation_of_T_cell_chemotaxis	GO:0010819	2	2	0.004098	0.001132	3.6209	0.0761591
non-red	cellular_copper_ion_homeostasis	GO:0006878	2	2	0.004098	0.001132	3.6209	0.0761591
non-red	alpha-galactosidase_activity	GO:0004557	2	2	0.004098	0.001132	3.6209	0.0761591
non-red	regulation_of_membrane_protein_ectodomain_proteolysis	GO:0051043	2	2	0.004098	0.001132	3.6209	0.0761591
red	positive_regulation_of_intrinsic_apoptotic_signaling_pathway	GO:2001244	2	2	0.004098	0.001132	3.6209	0.0761591
non-red	negative_regulation_of_DNA_metabolic_process	GO:0051053	2	2	0.004098	0.001132	3.6209	0.0761591
non-red	methylglyoxal_metabolic_process	GO:0009438	2	2	0.004098	0.001132	3.6209	0.0761591
red	erythrose_4-phosphate/phosphoenolpyruvate_family_amino_acid_catabolic_process	GO:1902222	2	2	0.004098	0.001132	3.6209	0.0761591
red	pyridoxine_metabolic_process	GO:0008614	2	2	0.004098	0.001132	3.6209	0.0761591
red	copper_chaperone_activity	GO:0016531	2	2	0.004098	0.001132	3.6209	0.0761591
non-red	negative_regulation_of_protein_binding	GO:0032091	2	2	0.004098	0.001132	3.6209	0.0761591
non-red	intramolecular_transferase_activity,_phosphotransferases	GO:0016868	2	2	0.004098	0.001132	3.6209	0.0761591
red	dynein_binding	GO:0045502	2	2	0.004098	0.001132	3.6209	0.0761591
red	neutrophil_aggregation	GO:0070488	2	2	0.004098	0.001132	3.6209	0.0761591
non-red	regulation_of_mononuclear_cell_migration	GO:0071675	2	2	0.004098	0.001132	3.6209	0.0761591
non-red	glycine_binding	GO:0016594	2	2	0.004098	0.001132	3.6209	0.0761591
non-red	interleukin-6_receptor_binding	GO:0005138	2	2	0.004098	0.001132	3.6209	0.0761591
red	proteolysis_involved_in_cellular_protein_catabolic_process	GO:0051603	3	26	0.006148	0.014714	0.417796	0.0765369
non-red	protein_modification_by_small_protein_conjugation_or_removal	GO:0070647	3	26	0.006148	0.014714	0.417796	0.0765369
red	GTP_metabolic_process	GO:0046039	3	26	0.006148	0.014714	0.417796	0.0765369
red	cellular_aromatic_compound_metabolic_process	GO:0006725	96	301	0.196721	0.170345	1.15484	0.0767029
red	primary_metabolic_process	GO:0044238	213	832	0.436475	0.470855	0.926986	0.0786293
non-red	reactive_oxygen_species_metabolic_process	GO:0072593	6	11	0.012295	0.006225	1.97504	0.0819122
non-red	nucleic_acid_binding_transcription_factor_activity	GO:0001071	14	34	0.028689	0.019242	1.49096	0.0822768
red	sequence-specific_DNA_binding_transcription_factor_activity	GO:0003700	14	34	0.028689	0.019242	1.49096	0.0822768
non-red	hydrolase_activity,_acting_on_ester_bonds	GO:0016788	27	129	0.055328	0.073005	0.757863	0.0824038
non-red	blood_microparticle	GO:0072562	1	15	0.002049	0.008489	0.241393	0.0826891
non-red	purine_NTP-dependent_helicase_activity	GO:0070035	1	15	0.002049	0.008489	0.241393	0.0826891
red	ATP-dependent_helicase_activity	GO:0008026	1	15	0.002049	0.008489	0.241393	0.0826891
red	modification-dependent_macromolecule_catabolic_process	GO:0043632	2	21	0.004098	0.011885	0.344848	0.0829726
non-red	extracellular_matrix	GO:0031012	2	21	0.004098	0.011885	0.344848	0.0829726
red	modification-dependent_protein_catabolic_process	GO:0019941	2	21	0.004098	0.011885	0.344848	0.0829726
red	purine_nucleotide_binding	GO:0017076	60	260	0.122951	0.147142	0.835593	0.0839897
red	purine_nucleoside_catabolic_process	GO:0006152	5	35	0.010246	0.019808	0.517272	0.0858755
red	purine_ribonucleoside_catabolic_process	GO:0046130	5	35	0.010246	0.019808	0.517272	0.0858755
red	regulation_of_nitrogen_compound_metabolic_process	GO:0051171	63	191	0.129098	0.108093	1.19433	0.0864935
red	ribonucleoside_catabolic_process	GO:0042454	5	36	0.010246	0.020374	0.502903	0.0877441
non-red	death	GO:0016265	21	55	0.043033	0.031126	1.38253	0.0908788
red	response_to_external_biotic_stimulus	GO:0043207	25	68	0.05123	0.038483	1.33121	0.0966369
non-red	cysteine-type_endopeptidase_inhibitor_activity	GO:0004869	4	7	0.008197	0.003962	2.06909	0.096837
red	negative_regulation_of_cellular_catabolic_process	GO:0031330	4	7	0.008197	0.003962	2.06909	0.096837
non-red	negative_regulation_of_nucleocytoplasmic_transport	GO:0046823	4	7	0.008197	0.003962	2.06909	0.096837
non-red	regulation_of_monooxygenase_activity	GO:0032768	4	7	0.008197	0.003962	2.06909	0.096837
non-red	embryonic_morphogenesis	GO:0048598	4	7	0.008197	0.003962	2.06909	0.096837
non-red	transcription_coactivator_activity	GO:0003713	4	7	0.008197	0.003962	2.06909	0.096837
non-red	positive_regulation_of_myeloid_leukocyte_differentiation	GO:0002763	4	7	0.008197	0.003962	2.06909	0.096837
non-red	cytokine_production	GO:0001816	4	7	0.008197	0.003962	2.06909	0.096837
non-red	cellular_protein_complex_assembly	GO:0043623	4	7	0.008197	0.003962	2.06909	0.096837
non-red	amino_sugar_metabolic_process	GO:0006040	4	7	0.008197	0.003962	2.06909	0.096837
red	cation_transmembrane_transport	GO:0098655	4	7	0.008197	0.003962	2.06909	0.096837
red	regulation_of_osteoclast_differentiation	GO:0045670	4	7	0.008197	0.003962	2.06909	0.096837
red	glucosamine-containing_compound_metabolic_process	GO:1901071	4	7	0.008197	0.003962	2.06909	0.096837
non-red	pentose_metabolic_process	GO:0019321	4	7	0.008197	0.003962	2.06909	0.096837
non-red	regulation_of_B_cell_proliferation	GO:0030888	4	7	0.008197	0.003962	2.06909	0.096837
red	intracellular_organelle	GO:0043229	151	495	0.309426	0.280136	1.10456	0.0971462
red	steroid_hormone_receptor_activity	GO:0003707	8	17	0.016393	0.009621	1.70395	0.0980095
red	steroid_hormone_mediated_signaling_pathway	GO:0043401	8	17	0.016393	0.009621	1.70395	0.0980095
red	chromatin_modification	GO:0016568	4	30	0.008197	0.016978	0.482787	0.0981623
red	regulation_of_macromolecule_biosynthetic_process	GO:0010556	54	163	0.110656	0.092247	1.19956	0.0989205
red	negative_regulation_of_cellular_macromolecule_biosynthetic_process	GO:2000113	10	23	0.020492	0.013016	1.57431	0.100553
non-red	positive_regulation_of_apoptotic_process	GO:0043065	10	23	0.020492	0.013016	1.57431	0.100553
red	alpha-amino_acid_biosynthetic_process	GO:1901607	10	23	0.020492	0.013016	1.57431	0.100553
red	leukocyte_activation	GO:0045321	10	23	0.020492	0.013016	1.57431	0.100553
red	positive_regulation_of_programmed_cell_death	GO:0043068	10	23	0.020492	0.013016	1.57431	0.100553
red	cell_motility	GO:0048870	15	38	0.030738	0.021505	1.4293	0.101667
red	side_of_membrane	GO:0098552	6	12	0.012295	0.006791	1.81045	0.103395
red	cellular_modified_amino_acid_biosynthetic_process	GO:0042398	6	12	0.012295	0.006791	1.81045	0.103395
non-red	negative_regulation_of_transcription_from_RNA_polymerase_II_promoter	GO:0000122	6	12	0.012295	0.006791	1.81045	0.103395
non-red	regulation_of_biological_process	GO:0050789	155	614	0.317623	0.347482	0.914071	0.105523
red	regulation_of_biosynthetic_process	GO:0009889	57	173	0.116803	0.097906	1.19301	0.107048
red	membrane-bounded_vesicle	GO:0031988	97	309	0.19877	0.174873	1.13666	0.107365
red	apoptotic_process	GO:0006915	19	50	0.038934	0.028297	1.37594	0.10834
red	vesicle	GO:0031982	98	313	0.20082	0.177136	1.1337	0.109416
non-red	GTP_catabolic_process	GO:0006184	3	24	0.006148	0.013582	0.452613	0.110267
non-red	ligase_activity	GO:0016874	16	41	0.032787	0.023203	1.41304	0.111524
red	guanosine-containing_compound_catabolic_process	GO:1901069	3	25	0.006148	0.014148	0.434508	0.11201
red	carboxylic_acid_biosynthetic_process	GO:0046394	23	63	0.047131	0.035654	1.32192	0.115177
non-red	organic_acid_biosynthetic_process	GO:0016053	23	63	0.047131	0.035654	1.32192	0.115177
red	regulation_of_nucleobase-containing_compound_metabolic_process	GO:0019219	60	183	0.122951	0.103565	1.18718	0.11565
non-red	regulation_of_cytoskeleton_organization	GO:0051493	8	18	0.016393	0.010187	1.60929	0.116542
red	programmed_cell_death	GO:0012501	20	53	0.040984	0.029994	1.36638	0.117427
non-red	coenzyme_binding	GO:0050662	20	53	0.040984	0.029994	1.36638	0.117427
red	serine_hydrolase_activity	GO:0017171	7	42	0.014344	0.023769	0.603484	0.118369
red	serine-type_peptidase_activity	GO:0008236	7	42	0.014344	0.023769	0.603484	0.118369
red	nucleoside_triphosphate_catabolic_process	GO:0009143	5	33	0.010246	0.018676	0.548621	0.11857
red	purine_nucleoside_triphosphate_catabolic_process	GO:0009146	5	33	0.010246	0.018676	0.548621	0.11857
non-red	glycosyl_compound_biosynthetic_process	GO:1901659	11	26	0.022541	0.014714	1.53192	0.11926
red	heterocycle_metabolic_process	GO:0046483	95	304	0.194672	0.172043	1.13153	0.121438
red	regulation_of_small_GTPase_mediated_signal_transduction	GO:0051056	2	19	0.004098	0.010753	0.381148	0.121778
non-red	cytoplasmic_transport	GO:0016482	2	19	0.004098	0.010753	0.381148	0.121778
non-red	guanyl-nucleotide_exchange_factor_activity	GO:0005085	2	19	0.004098	0.010753	0.381148	0.121778
red	nucleotide_biosynthetic_process	GO:0009165	17	44	0.034836	0.024901	1.39898	0.122738
non-red	nucleoside_phosphate_biosynthetic_process	GO:1901293	17	44	0.034836	0.024901	1.39898	0.122738
non-red	locomotion	GO:0040011	17	44	0.034836	0.024901	1.39898	0.122738
red	cell_death	GO:0008219	20	54	0.040984	0.03056	1.34108	0.123115
non-red	nucleoside_phosphate_metabolic_process	GO:0006753	38	111	0.077869	0.062818	1.23959	0.124205
red	nucleotide_metabolic_process	GO:0009117	38	111	0.077869	0.062818	1.23959	0.124205
red	regulation_of_myeloid_leukocyte_differentiation	GO:0002761	5	9	0.010246	0.005093	2.01161	0.125848
non-red	positive_regulation_of_I-kappaB_kinase/NF-kappaB_signaling	GO:0043123	5	9	0.010246	0.005093	2.01161	0.125848
red	axon_guidance	GO:0007411	5	9	0.010246	0.005093	2.01161	0.125848
red	pyridine-containing_compound_biosynthetic_process	GO:0072525	5	9	0.010246	0.005093	2.01161	0.125848
red	neuron_projection_guidance	GO:0097485	5	9	0.010246	0.005093	2.01161	0.125848
red	regulation_of_cellular_biosynthetic_process	GO:0031326	56	171	0.114754	0.096774	1.18579	0.125884
red	adenyl_nucleotide_binding	GO:0030554	52	223	0.106557	0.126203	0.844336	0.128678
non-red	response_to_corticosteroid	GO:0031960	1	13	0.002049	0.007357	0.278531	0.128878
non-red	steroid_binding	GO:0005496	1	13	0.002049	0.007357	0.278531	0.128878
non-red	nucleocytoplasmic_transport	GO:0006913	1	13	0.002049	0.007357	0.278531	0.128878
red	histone-lysine_N-methyltransferase_activity	GO:0018024	1	13	0.002049	0.007357	0.278531	0.128878
non-red	cytosolic_part	GO:0044445	1	13	0.002049	0.007357	0.278531	0.128878
red	nuclear_transport	GO:0051169	1	13	0.002049	0.007357	0.278531	0.128878
non-red	protein_activation_cascade	GO:0072376	1	13	0.002049	0.007357	0.278531	0.128878
red	histone_methyltransferase_activity	GO:0042054	1	13	0.002049	0.007357	0.278531	0.128878
non-red	response_to_wounding	GO:0009611	1	13	0.002049	0.007357	0.278531	0.128878
red	response_to_glucocorticoid	GO:0051384	1	13	0.002049	0.007357	0.278531	0.128878
non-red	DNA_recombination	GO:0006310	1	13	0.002049	0.007357	0.278531	0.128878
red	response_to_biotic_stimulus	GO:0009607	25	69	0.05123	0.039049	1.31192	0.12971
non-red	regulation_of_transcription_from_RNA_polymerase_II_promoter	GO:0006357	17	45	0.034836	0.025467	1.3679	0.129838
red	vesicle_lumen	GO:0031983	1	14	0.002049	0.007923	0.258636	0.130129
non-red	monocarboxylic_acid_catabolic_process	GO:0072329	1	14	0.002049	0.007923	0.258636	0.130129
red	G1/S_transition_of_mitotic_cell_cycle	GO:0000082	1	14	0.002049	0.007923	0.258636	0.130129
non-red	cytoplasmic_membrane-bounded_vesicle_lumen	GO:0060205	1	14	0.002049	0.007923	0.258636	0.130129
non-red	cell_cycle_G1/S_phase_transition	GO:0044843	1	14	0.002049	0.007923	0.258636	0.130129
red	microtubule-based_movement	GO:0007018	1	14	0.002049	0.007923	0.258636	0.130129
non-red	response_to_metal_ion	GO:0010038	11	27	0.022541	0.01528	1.47518	0.13175
non-red	calcium-dependent_protein_binding	GO:0048306	3	5	0.006148	0.00283	2.17254	0.132718
non-red	morphogenesis_of_a_branching_structure	GO:0001763	3	5	0.006148	0.00283	2.17254	0.132718
red	regulation_of_immunoglobulin_mediated_immune_response	GO:0002889	3	5	0.006148	0.00283	2.17254	0.132718
non-red	endoplasmic_reticulum_unfolded_protein_response	GO:0030968	3	5	0.006148	0.00283	2.17254	0.132718
red	regulation_of_lymphocyte_migration	GO:2000401	3	5	0.006148	0.00283	2.17254	0.132718
non-red	transcription_factor_complex	GO:0005667	3	5	0.006148	0.00283	2.17254	0.132718
non-red	regulation_of_monocyte_chemotaxis	GO:0090025	3	5	0.006148	0.00283	2.17254	0.132718
red	receptor_metabolic_process	GO:0043112	3	5	0.006148	0.00283	2.17254	0.132718
red	serine_family_amino_acid_biosynthetic_process	GO:0009070	3	5	0.006148	0.00283	2.17254	0.132718
non-red	lymphocyte_costimulation	GO:0031294	3	5	0.006148	0.00283	2.17254	0.132718
red	morphogenesis_of_a_branching_epithelium	GO:0061138	3	5	0.006148	0.00283	2.17254	0.132718
non-red	regulation_of_chromosome_segregation	GO:0051983	3	5	0.006148	0.00283	2.17254	0.132718
red	negative_regulation_of_nitric_oxide_biosynthetic_process	GO:0045019	3	5	0.006148	0.00283	2.17254	0.132718
red	nucleotide-sugar_metabolic_process	GO:0009225	3	5	0.006148	0.00283	2.17254	0.132718
red	positive_regulation_of_osteoclast_differentiation	GO:0045672	3	5	0.006148	0.00283	2.17254	0.132718
non-red	regulation_of_blood_vessel_endothelial_cell_migration	GO:0043535	3	5	0.006148	0.00283	2.17254	0.132718
non-red	response_to_fungus	GO:0009620	3	5	0.006148	0.00283	2.17254	0.132718
red	cellular_response_to_unfolded_protein	GO:0034620	3	5	0.006148	0.00283	2.17254	0.132718
red	positive_regulation_of_monocyte_chemotaxis	GO:0090026	3	5	0.006148	0.00283	2.17254	0.132718
red	defense_response_to_fungus	GO:0050832	3	5	0.006148	0.00283	2.17254	0.132718
non-red	regulation_of_cellular_amino_acid_metabolic_process	GO:0006521	3	5	0.006148	0.00283	2.17254	0.132718
non-red	mitotic_cytokinesis	GO:0000281	3	5	0.006148	0.00283	2.17254	0.132718
non-red	quinone_binding	GO:0048038	3	5	0.006148	0.00283	2.17254	0.132718
red	spindle_organization	GO:0007051	3	5	0.006148	0.00283	2.17254	0.132718
non-red	nitric_oxide_biosynthetic_process	GO:0006809	3	5	0.006148	0.00283	2.17254	0.132718
red	nucleotidase_activity	GO:0008252	3	5	0.006148	0.00283	2.17254	0.132718
non-red	cytoskeleton-dependent_cytokinesis	GO:0061640	3	5	0.006148	0.00283	2.17254	0.132718
red	regulation_of_transporter_activity	GO:0032409	3	5	0.006148	0.00283	2.17254	0.132718
red	ER-nucleus_signaling_pathway	GO:0006984	3	5	0.006148	0.00283	2.17254	0.132718
red	regulation_of_MHC_class_II_biosynthetic_process	GO:0045346	3	5	0.006148	0.00283	2.17254	0.132718
non-red	regulation_of_protein_kinase_B_signaling	GO:0051896	3	5	0.006148	0.00283	2.17254	0.132718
red	nuclear_chromosome	GO:0000228	3	5	0.006148	0.00283	2.17254	0.132718
non-red	receptor-mediated_endocytosis	GO:0006898	3	5	0.006148	0.00283	2.17254	0.132718
non-red	nucleotide-sugar_biosynthetic_process	GO:0009226	3	5	0.006148	0.00283	2.17254	0.132718
non-red	oxidoreductase_activity,_acting_on_the_aldehyde_or_oxo_group_of_donors,_NAD_or_NADP_as_acceptor	GO:0016620	3	5	0.006148	0.00283	2.17254	0.132718
red	cellular_response_to_topologically_incorrect_protein	GO:0035967	3	5	0.006148	0.00283	2.17254	0.132718
red	regulation_of_B_cell_mediated_immunity	GO:0002712	3	5	0.006148	0.00283	2.17254	0.132718
non-red	positive_regulation_of_developmental_process	GO:0051094	8	46	0.016393	0.026033	0.629722	0.133585
red	cellular_response_to_lipid	GO:0071396	14	36	0.028689	0.020374	1.40813	0.133785
non-red	methylation	GO:0032259	6	37	0.012295	0.020939	0.587173	0.138157
red	purine_nucleoside_triphosphate_metabolic_process	GO:0009144	6	37	0.012295	0.020939	0.587173	0.138157
red	nucleotide_binding	GO:0000166	83	342	0.170082	0.193548	0.878757	0.138358
red	nucleoside_phosphate_binding	GO:1901265	83	342	0.170082	0.193548	0.878757	0.138358
red	guanosine-containing_compound_metabolic_process	GO:1901068	4	29	0.008197	0.016412	0.499435	0.139992
non-red	mRNA_metabolic_process	GO:0016071	4	29	0.008197	0.016412	0.499435	0.139992
non-red	transition_metal_ion_binding	GO:0046914	53	162	0.108607	0.091681	1.18462	0.140018
red	regulation_of_protein_serine/threonine_kinase_activity	GO:0071900	6	38	0.012295	0.021505	0.571721	0.140322
red	nucleoside_catabolic_process	GO:0009164	6	38	0.012295	0.021505	0.571721	0.140322
red	regulation_of_I-kappaB_kinase/NF-kappaB_signaling	GO:0043122	7	15	0.014344	0.008489	1.68975	0.141775
red	organelle_inner_membrane	GO:0019866	7	15	0.014344	0.008489	1.68975	0.141775
red	G-protein_coupled_receptor_binding	GO:0001664	7	15	0.014344	0.008489	1.68975	0.141775
red	positive_regulation_of_sequence-specific_DNA_binding_transcription_factor_activity	GO:0051091	7	15	0.014344	0.008489	1.68975	0.141775
non-red	fatty_acid_metabolic_process	GO:0006631	9	50	0.018443	0.028297	0.651762	0.148594
non-red	phosphate-containing_compound_metabolic_process	GO:0006796	79	325	0.161885	0.183928	0.880158	0.149445
non-red	nucleobase-containing_compound_catabolic_process	GO:0034655	12	63	0.02459	0.035654	0.689696	0.150626
red	regulation_of_B_cell_activation	GO:0050864	5	10	0.010246	0.005659	1.81045	0.150932
non-red	regulation_of_peptidyl-serine_phosphorylation	GO:0033135	5	10	0.010246	0.005659	1.81045	0.150932
non-red	myeloid_leukocyte_activation	GO:0002274	5	10	0.010246	0.005659	1.81045	0.150932
red	positive_regulation_of_peptidyl-serine_phosphorylation	GO:0033138	5	10	0.010246	0.005659	1.81045	0.150932
non-red	regulation_of_oxidoreductase_activity	GO:0051341	5	10	0.010246	0.005659	1.81045	0.150932
red	positive_regulation_of_leukocyte_chemotaxis	GO:0002690	5	10	0.010246	0.005659	1.81045	0.150932
red	regulation_of_leukocyte_chemotaxis	GO:0002688	5	10	0.010246	0.005659	1.81045	0.150932
red	tRNA_processing	GO:0008033	5	10	0.010246	0.005659	1.81045	0.150932
red	positive_regulation_of_leukocyte_migration	GO:0002687	5	10	0.010246	0.005659	1.81045	0.150932
non-red	cytokine_receptor_binding	GO:0005126	15	40	0.030738	0.022637	1.35784	0.156508
red	organic_cyclic_compound_metabolic_process	GO:1901360	105	341	0.215164	0.192982	1.11494	0.156785
red	nucleoside_triphosphate_metabolic_process	GO:0009141	7	41	0.014344	0.023203	0.618203	0.157214
red	DNA_repair	GO:0006281	7	41	0.014344	0.023203	0.618203	0.157214
non-red	ribonucleoprotein_complex	GO:0030529	3	22	0.006148	0.01245	0.493759	0.15822
red	protein_modification_by_small_protein_conjugation	GO:0032446	3	22	0.006148	0.01245	0.493759	0.15822
red	ribonucleoside_triphosphate_catabolic_process	GO:0009203	5	32	0.010246	0.01811	0.565766	0.162116
red	purine_ribonucleoside_triphosphate_catabolic_process	GO:0009207	5	32	0.010246	0.01811	0.565766	0.162116
non-red	protein_processing	GO:0016485	7	16	0.014344	0.009055	1.58414	0.162782
red	positive_regulation_of_lymphocyte_activation	GO:0051251	7	16	0.014344	0.009055	1.58414	0.162782
red	protein_maturation	GO:0051604	7	16	0.014344	0.009055	1.58414	0.162782
red	positive_regulation_of_leukocyte_activation	GO:0002696	7	16	0.014344	0.009055	1.58414	0.162782
non-red	positive_regulation_of_response_to_external_stimulus	GO:0032103	10	24	0.020492	0.013582	1.50871	0.164725
red	cell-cell_signaling	GO:0007267	10	24	0.020492	0.013582	1.50871	0.164725
non-red	small_molecule_catabolic_process	GO:0044282	16	43	0.032787	0.024335	1.34731	0.167678
red	regulation_of_cellular_process	GO:0050794	144	566	0.295082	0.320317	0.921219	0.171257
non-red	positive_regulation_of_intracellular_signal_transduction	GO:1902533	20	56	0.040984	0.031692	1.29318	0.173326
red	regulation_of_organelle_organization	GO:0033043	13	34	0.026639	0.019242	1.38446	0.176021
red	positive_regulation_of_cell_death	GO:0010942	10	25	0.020492	0.014148	1.44836	0.177883
red	nucleoside_biosynthetic_process	GO:0009163	10	25	0.020492	0.014148	1.44836	0.177883
red	transferase_activity,_transferring_acyl_groups_other_than_amino-acyl_groups	GO:0016747	10	25	0.020492	0.014148	1.44836	0.177883
red	helicase_activity	GO:0004386	2	17	0.004098	0.009621	0.425988	0.178783
non-red	nitrogen_compound_transport	GO:0071705	2	17	0.004098	0.009621	0.425988	0.178783
red	mitotic_cell_cycle_phase_transition	GO:0044772	2	17	0.004098	0.009621	0.425988	0.178783
red	cell_cycle_phase_transition	GO:0044770	2	17	0.004098	0.009621	0.425988	0.178783
non-red	lipid_transport	GO:0006869	2	17	0.004098	0.009621	0.425988	0.178783
non-red	regulation_of_cell_projection_organization	GO:0031344	2	17	0.004098	0.009621	0.425988	0.178783
non-red	alcohol_binding	GO:0043178	2	17	0.004098	0.009621	0.425988	0.178783
non-red	alcohol_biosynthetic_process	GO:0046165	2	17	0.004098	0.009621	0.425988	0.178783
red	ubiquitin-dependent_protein_catabolic_process	GO:0006511	2	18	0.004098	0.010187	0.402322	0.182176
red	protein_methylation	GO:0006479	2	18	0.004098	0.010187	0.402322	0.182176
red	regulation_of_mitotic_cell_cycle	GO:0007346	2	18	0.004098	0.010187	0.402322	0.182176
non-red	protein_alkylation	GO:0008213	2	18	0.004098	0.010187	0.402322	0.182176
non-red	mitochondrion	GO:0005739	36	108	0.07377	0.061121	1.20697	0.182682
red	purine_ribonucleotide_catabolic_process	GO:0009154	6	35	0.012295	0.019808	0.620726	0.185112
red	purine_ribonucleoside_triphosphate_metabolic_process	GO:0009205	6	35	0.012295	0.019808	0.620726	0.185112
red	ribonucleotide_catabolic_process	GO:0009261	6	35	0.012295	0.019808	0.620726	0.185112
red	ribonucleoside_triphosphate_metabolic_process	GO:0009199	6	36	0.012295	0.020374	0.603484	0.18618
non-red	negative_regulation_of_growth_of_symbiont_in_host	GO:0044130	2	3	0.004098	0.001698	2.41393	0.186536
red	regulation_of_hydrogen_peroxide-induced_cell_death	GO:1903205	2	3	0.004098	0.001698	2.41393	0.186536
red	icosanoid_binding	GO:0050542	2	3	0.004098	0.001698	2.41393	0.186536
non-red	cell-cell_adhesion_via_plasma-membrane_adhesion_molecules	GO:0098742	2	3	0.004098	0.001698	2.41393	0.186536
non-red	mitotic_spindle_organization	GO:0007052	2	3	0.004098	0.001698	2.41393	0.186536
red	positive_regulation_of_leukocyte_apoptotic_process	GO:2000108	2	3	0.004098	0.001698	2.41393	0.186536
non-red	xylulose_metabolic_process	GO:0005997	2	3	0.004098	0.001698	2.41393	0.186536
non-red	protein_O-linked_glycosylation	GO:0006493	2	3	0.004098	0.001698	2.41393	0.186536
non-red	peripheral_nervous_system_development	GO:0007422	2	3	0.004098	0.001698	2.41393	0.186536
red	tricarboxylic_acid_cycle	GO:0006099	2	3	0.004098	0.001698	2.41393	0.186536
red	tryptophan_catabolic_process_to_kynurenine	GO:0019441	2	3	0.004098	0.001698	2.41393	0.186536
non-red	positive_regulation_of_isotype_switching	GO:0045830	2	3	0.004098	0.001698	2.41393	0.186536
red	coenzyme_A_biosynthetic_process	GO:0015937	2	3	0.004098	0.001698	2.41393	0.186536
non-red	DNA_repair_complex	GO:1990391	2	3	0.004098	0.001698	2.41393	0.186536
non-red	regulation_of_positive_chemotaxis	GO:0050926	2	3	0.004098	0.001698	2.41393	0.186536
red	negative_regulation_of_hydrogen_peroxide-induced_cell_death	GO:1903206	2	3	0.004098	0.001698	2.41393	0.186536
non-red	cytoplasmic_sequestering_of_protein	GO:0051220	2	3	0.004098	0.001698	2.41393	0.186536
non-red	antigen_processing_and_presentation_of_exogenous_peptide_antigen_via_MHC_class_II	GO:0019886	2	3	0.004098	0.001698	2.41393	0.186536
non-red	proline_metabolic_process	GO:0006560	2	3	0.004098	0.001698	2.41393	0.186536
non-red	regulation_of_nitric-oxide_synthase_biosynthetic_process	GO:0051769	2	3	0.004098	0.001698	2.41393	0.186536
non-red	phosphorus-oxygen_lyase_activity	GO:0016849	2	3	0.004098	0.001698	2.41393	0.186536
non-red	regulation_of_cation_channel_activity	GO:2001257	2	3	0.004098	0.001698	2.41393	0.186536
non-red	microvillus	GO:0005902	2	3	0.004098	0.001698	2.41393	0.186536
non-red	cytokine_secretion	GO:0050663	2	3	0.004098	0.001698	2.41393	0.186536
non-red	leucine_metabolic_process	GO:0006551	2	3	0.004098	0.001698	2.41393	0.186536
red	regulation_of_ryanodine-sensitive_calcium-release_channel_activity	GO:0060314	2	3	0.004098	0.001698	2.41393	0.186536
non-red	polyamine_catabolic_process	GO:0006598	2	3	0.004098	0.001698	2.41393	0.186536
red	antigen_processing_and_presentation_of_peptide_or_polysaccharide_antigen_via_MHC_class_II	GO:0002504	2	3	0.004098	0.001698	2.41393	0.186536
non-red	defense_response_to_protozoan	GO:0042832	2	3	0.004098	0.001698	2.41393	0.186536
red	alpha-beta_T_cell_differentiation	GO:0046632	2	3	0.004098	0.001698	2.41393	0.186536
red	response_to_protozoan	GO:0001562	2	3	0.004098	0.001698	2.41393	0.186536
non-red	telomeric_DNA_binding	GO:0042162	2	3	0.004098	0.001698	2.41393	0.186536
non-red	regulation_of_striated_muscle_contraction	GO:0006942	2	3	0.004098	0.001698	2.41393	0.186536
red	negative_regulation_of_response_to_reactive_oxygen_species	GO:1901032	2	3	0.004098	0.001698	2.41393	0.186536
red	regulation_of_lymphocyte_chemotaxis	GO:1901623	2	3	0.004098	0.001698	2.41393	0.186536
red	pentose_biosynthetic_process	GO:0019322	2	3	0.004098	0.001698	2.41393	0.186536
non-red	osteoclast_differentiation	GO:0030316	2	3	0.004098	0.001698	2.41393	0.186536
non-red	GDP-mannose_metabolic_process	GO:0019673	2	3	0.004098	0.001698	2.41393	0.186536
non-red	negative_regulation_of_ryanodine-sensitive_calcium-release_channel_activity	GO:0060315	2	3	0.004098	0.001698	2.41393	0.186536
red	regulation_of_calcium_ion_transmembrane_transporter_activity	GO:1901019	2	3	0.004098	0.001698	2.41393	0.186536
non-red	aldo-keto_reductase_(NADP)_activity	GO:0004033	2	3	0.004098	0.001698	2.41393	0.186536
red	negative_regulation_of_proteasomal_protein_catabolic_process	GO:1901799	2	3	0.004098	0.001698	2.41393	0.186536
non-red	fatty_acid_derivative_binding	GO:1901567	2	3	0.004098	0.001698	2.41393	0.186536
non-red	regulation_of_cell-cell_adhesion_mediated_by_integrin	GO:0033632	2	3	0.004098	0.001698	2.41393	0.186536
red	negative_regulation_of_growth_of_symbiont_involved_in_interaction_with_host	GO:0044146	2	3	0.004098	0.001698	2.41393	0.186536
non-red	aldehyde_dehydrogenase_[NAD(P)+]_activity	GO:0004030	2	3	0.004098	0.001698	2.41393	0.186536
non-red	granulocyte_activation	GO:0036230	2	3	0.004098	0.001698	2.41393	0.186536
red	neutrophil_activation	GO:0042119	2	3	0.004098	0.001698	2.41393	0.186536
red	alpha-beta_T_cell_activation_involved_in_immune_response	GO:0002287	2	3	0.004098	0.001698	2.41393	0.186536
red	protein_stabilization	GO:0050821	2	3	0.004098	0.001698	2.41393	0.186536
non-red	modification_of_morphology_or_physiology_of_other_organism	GO:0035821	2	3	0.004098	0.001698	2.41393	0.186536
non-red	brush_border	GO:0005903	2	3	0.004098	0.001698	2.41393	0.186536
red	alpha-beta_T_cell_activation	GO:0046631	2	3	0.004098	0.001698	2.41393	0.186536
non-red	regulation_of_interleukin-23_production	GO:0032667	2	3	0.004098	0.001698	2.41393	0.186536
red	positive_regulation_of_positive_chemotaxis	GO:0050927	2	3	0.004098	0.001698	2.41393	0.186536
red	antigen_processing_and_presentation_of_peptide_antigen_via_MHC_class_II	GO:0002495	2	3	0.004098	0.001698	2.41393	0.186536
red	negative_regulation_of_ion_transmembrane_transporter_activity	GO:0032413	2	3	0.004098	0.001698	2.41393	0.186536
red	modulation_of_growth_of_symbiont_involved_in_interaction_with_host	GO:0044144	2	3	0.004098	0.001698	2.41393	0.186536
red	regulation_of_cardiac_muscle_contraction	GO:0055117	2	3	0.004098	0.001698	2.41393	0.186536
non-red	glycoside_catabolic_process	GO:0016139	2	3	0.004098	0.001698	2.41393	0.186536
red	regulation_of_isotype_switching_to_IgG_isotypes	GO:0048302	2	3	0.004098	0.001698	2.41393	0.186536
non-red	beta-amyloid_metabolic_process	GO:0050435	2	3	0.004098	0.001698	2.41393	0.186536
non-red	racemase_and_epimerase_activity	GO:0016854	2	3	0.004098	0.001698	2.41393	0.186536
non-red	positive_regulation_of_smooth_muscle_cell_proliferation	GO:0048661	2	3	0.004098	0.001698	2.41393	0.186536
red	serine-type_exopeptidase_activity	GO:0070008	2	3	0.004098	0.001698	2.41393	0.186536
red	T_cell_differentiation_involved_in_immune_response	GO:0002292	2	3	0.004098	0.001698	2.41393	0.186536
red	positive_regulation_of_protein_kinase_B_signaling	GO:0051897	2	3	0.004098	0.001698	2.41393	0.186536
non-red	2-oxoglutarate_metabolic_process	GO:0006103	2	3	0.004098	0.001698	2.41393	0.186536
red	positive_regulation_of_viral_process	GO:0048524	2	3	0.004098	0.001698	2.41393	0.186536
red	regulation_of_growth_of_symbiont_in_host	GO:0044126	2	3	0.004098	0.001698	2.41393	0.186536
red	cytoplasmic_sequestering_of_transcription_factor	GO:0042994	2	3	0.004098	0.001698	2.41393	0.186536
red	negative_regulation_of_calcium_ion_transmembrane_transporter_activity	GO:1901020	2	3	0.004098	0.001698	2.41393	0.186536
red	proline_biosynthetic_process	GO:0006561	2	3	0.004098	0.001698	2.41393	0.186536
red	negative_regulation_of_oxidative_stress-induced_cell_death	GO:1903202	2	3	0.004098	0.001698	2.41393	0.186536
red	cell-cell_adhesion	GO:0098609	2	3	0.004098	0.001698	2.41393	0.186536
red	negative_regulation_of_proteolysis_involved_in_cellular_protein_catabolic_process	GO:1903051	2	3	0.004098	0.001698	2.41393	0.186536
red	positive_regulation_of_interleukin-23_production	GO:0032747	2	3	0.004098	0.001698	2.41393	0.186536
red	regulation_of_chemokine_biosynthetic_process	GO:0045073	2	3	0.004098	0.001698	2.41393	0.186536
non-red	regulation_of_response_to_reactive_oxygen_species	GO:1901031	2	3	0.004098	0.001698	2.41393	0.186536
non-red	primary_amine_oxidase_activity	GO:0008131	2	3	0.004098	0.001698	2.41393	0.186536
red	alpha-beta_T_cell_differentiation_involved_in_immune_response	GO:0002293	2	3	0.004098	0.001698	2.41393	0.186536
red	mismatch_repair_complex	GO:0032300	2	3	0.004098	0.001698	2.41393	0.186536
red	protein_N-linked_glycosylation	GO:0006487	2	3	0.004098	0.001698	2.41393	0.186536
non-red	leukocyte_migration_involved_in_inflammatory_response	GO:0002523	2	3	0.004098	0.001698	2.41393	0.186536
red	negative_regulation_of_proteasomal_ubiquitin-dependent_protein_catabolic_process	GO:0032435	2	3	0.004098	0.001698	2.41393	0.186536
red	regulation_of_ion_transmembrane_transporter_activity	GO:0032412	2	3	0.004098	0.001698	2.41393	0.186536
red	positive_regulation_of_lymphocyte_apoptotic_process	GO:0070230	2	3	0.004098	0.001698	2.41393	0.186536
red	positive_regulation_of_monooxygenase_activity	GO:0032770	2	3	0.004098	0.001698	2.41393	0.186536
non-red	selenium_binding	GO:0008430	2	3	0.004098	0.001698	2.41393	0.186536
non-red	quinolinate_metabolic_process	GO:0046874	2	3	0.004098	0.001698	2.41393	0.186536
non-red	regulation_of_release_of_sequestered_calcium_ion_into_cytosol_by_sarcoplasmic_reticulum	GO:0010880	2	3	0.004098	0.001698	2.41393	0.186536
non-red	glutathione_biosynthetic_process	GO:0006750	2	3	0.004098	0.001698	2.41393	0.186536
red	positive_regulation_of_DNA_recombination	GO:0045911	2	3	0.004098	0.001698	2.41393	0.186536
red	induction_of_positive_chemotaxis	GO:0050930	2	3	0.004098	0.001698	2.41393	0.186536
red	copper_ion_homeostasis	GO:0055070	2	3	0.004098	0.001698	2.41393	0.186536
non-red	cellular_carbohydrate_catabolic_process	GO:0044275	2	3	0.004098	0.001698	2.41393	0.186536
red	positive_regulation_of_isotype_switching_to_IgG_isotypes	GO:0048304	2	3	0.004098	0.001698	2.41393	0.186536
non-red	hydrolase_activity,_acting_on_carbon-nitrogen_(but_not_peptide)_bonds,_in_linear_amidines	GO:0016813	2	3	0.004098	0.001698	2.41393	0.186536
red	cell_morphogenesis_involved_in_differentiation	GO:0000904	2	3	0.004098	0.001698	2.41393	0.186536
red	regulation_of_calcium_ion_transmembrane_transport	GO:1903169	2	3	0.004098	0.001698	2.41393	0.186536
non-red	positive_regulation_of_type_I_interferon_production	GO:0032481	2	3	0.004098	0.001698	2.41393	0.186536
red	negative_regulation_of_cation_channel_activity	GO:2001258	2	3	0.004098	0.001698	2.41393	0.186536
red	phospholipase_activator_activity	GO:0016004	2	3	0.004098	0.001698	2.41393	0.186536
red	arachidonic_acid_binding	GO:0050544	2	3	0.004098	0.001698	2.41393	0.186536
red	protein_N-linked_glycosylation_via_asparagine	GO:0018279	2	3	0.004098	0.001698	2.41393	0.186536
red	positive_regulation_of_chemokine_biosynthetic_process	GO:0045080	2	3	0.004098	0.001698	2.41393	0.186536
non-red	phosphogluconate_dehydrogenase_(decarboxylating)_activity	GO:0004616	2	3	0.004098	0.001698	2.41393	0.186536
non-red	oxidoreductase_activity,_acting_on_paired_donors,_with_incorporation_or_reduction_of_molecular_oxygen,_2-oxoglutarate_as_one_donor,_and_incorporation_of_one_atom_each_of_oxygen_into_both_donors	GO:0016706	5	11	0.010246	0.006225	1.64586	0.188542
non-red	cellular_component_morphogenesis	GO:0032989	5	11	0.010246	0.006225	1.64586	0.188542
non-red	positive_regulation_of_behavior	GO:0048520	5	11	0.010246	0.006225	1.64586	0.188542
non-red	macromolecule_glycosylation	GO:0043413	5	11	0.010246	0.006225	1.64586	0.188542
red	positive_regulation_of_leukocyte_differentiation	GO:1902107	5	11	0.010246	0.006225	1.64586	0.188542
non-red	transferase_activity,_transferring_hexosyl_groups	GO:0016758	5	11	0.010246	0.006225	1.64586	0.188542
non-red	aspartate_family_amino_acid_metabolic_process	GO:0009066	5	11	0.010246	0.006225	1.64586	0.188542
red	positive_regulation_of_chemotaxis	GO:0050921	5	11	0.010246	0.006225	1.64586	0.188542
red	regulation_of_chemotaxis	GO:0050920	5	11	0.010246	0.006225	1.64586	0.188542
red	protein_glycosylation	GO:0006486	5	11	0.010246	0.006225	1.64586	0.188542
non-red	drug_binding	GO:0008144	5	11	0.010246	0.006225	1.64586	0.188542
red	glycosylation	GO:0070085	5	11	0.010246	0.006225	1.64586	0.188542
red	ion_transmembrane_transport	GO:0034220	5	11	0.010246	0.006225	1.64586	0.188542
red	negative_regulation_of_cell_communication	GO:0010648	12	61	0.02459	0.034522	0.712309	0.189697
red	response_to_radiation	GO:0009314	4	27	0.008197	0.01528	0.53643	0.191388
non-red	tissue_development	GO:0009888	4	27	0.008197	0.01528	0.53643	0.191388
red	histone_modification	GO:0016570	4	27	0.008197	0.01528	0.53643	0.191388
non-red	covalent_chromatin_modification	GO:0016569	4	27	0.008197	0.01528	0.53643	0.191388
non-red	regulation_of_cell_cycle	GO:0051726	9	48	0.018443	0.027165	0.678919	0.191733
red	phosphorus_metabolic_process	GO:0006793	81	329	0.165984	0.186191	0.891468	0.194133
red	organophosphate_metabolic_process	GO:0019637	45	138	0.092213	0.078098	1.18073	0.197002
non-red	nucleotidyltransferase_activity	GO:0016779	1	12	0.002049	0.006791	0.301742	0.197555
red	unsaturated_fatty_acid_biosynthetic_process	GO:0006636	1	12	0.002049	0.006791	0.301742	0.197555
red	enzyme_regulator_activity	GO:0030234	21	97	0.043033	0.054895	0.783907	0.19934
non-red	transferase_activity,_transferring_glycosyl_groups	GO:0016757	11	28	0.022541	0.015846	1.4225	0.199383
non-red	anatomical_structure_formation_involved_in_morphogenesis	GO:0048646	11	28	0.022541	0.015846	1.4225	0.199383
non-red	regulation_of_response_to_stimulus	GO:0048583	46	195	0.094262	0.110357	0.854161	0.202871
non-red	zinc_ion_binding	GO:0008270	39	119	0.079918	0.067346	1.18668	0.202989
red	cysteine-type_endopeptidase_activity	GO:0004197	6	13	0.012295	0.007357	1.67118	0.207896
non-red	positive_regulation_of_JAK-STAT_cascade	GO:0046427	6	13	0.012295	0.007357	1.67118	0.207896
non-red	aminopeptidase_activity	GO:0004177	6	13	0.012295	0.007357	1.67118	0.207896
red	regulation_of_actin_filament-based_process	GO:0032970	6	13	0.012295	0.007357	1.67118	0.207896
non-red	proteolysis	GO:0006508	28	124	0.057377	0.070175	0.817623	0.212114
red	signal_transduction	GO:0007165	68	278	0.139344	0.157329	0.885688	0.214472
red	cellular_response_to_stimulus	GO:0051716	95	379	0.194672	0.214488	0.907614	0.218654
red	chromatin_organization	GO:0006325	5	31	0.010246	0.017544	0.584016	0.222099
non-red	isoprenoid_metabolic_process	GO:0006720	3	21	0.006148	0.011885	0.517272	0.222165
red	sterol_metabolic_process	GO:0016125	3	21	0.006148	0.011885	0.517272	0.222165
non-red	regulation_of_angiogenesis	GO:0045765	3	21	0.006148	0.011885	0.517272	0.222165
non-red	organic_substance_transport	GO:0071702	24	108	0.04918	0.061121	0.804645	0.222172
non-red	regulation_of_immune_response	GO:0050776	11	55	0.022541	0.031126	0.72418	0.223026
non-red	transporter_activity	GO:0005215	11	56	0.022541	0.031692	0.711249	0.223739
red	biological_regulation	GO:0065007	169	653	0.346311	0.369553	0.937109	0.225366
red	response_to_inorganic_substance	GO:0010035	15	42	0.030738	0.023769	1.29318	0.226765
red	alcohol_metabolic_process	GO:0006066	8	43	0.016393	0.024335	0.673656	0.226952
non-red	purine-containing_compound_biosynthetic_process	GO:0072522	9	22	0.018443	0.01245	1.48128	0.227535
red	cellular_response_to_steroid_hormone_stimulus	GO:0071383	9	22	0.018443	0.01245	1.48128	0.227535
red	ribonucleoside_biosynthetic_process	GO:0042455	9	22	0.018443	0.01245	1.48128	0.227535
red	oxidoreductase_activity,_acting_on_the_aldehyde_or_oxo_group_of_donors	GO:0016903	4	8	0.008197	0.004527	1.81045	0.227555
non-red	regulation_of_peptide_secretion	GO:0002791	4	8	0.008197	0.004527	1.81045	0.227555
red	regulation_of_peptide_hormone_secretion	GO:0090276	4	8	0.008197	0.004527	1.81045	0.227555
red	negative_regulation_of_cysteine-type_endopeptidase_activity	GO:2000117	4	8	0.008197	0.004527	1.81045	0.227555
red	regulation_of_insulin_secretion	GO:0050796	4	8	0.008197	0.004527	1.81045	0.227555
red	negative_regulation_of_cysteine-type_endopeptidase_activity_involved_in_apoptotic_process	GO:0043154	4	8	0.008197	0.004527	1.81045	0.227555
non-red	monosaccharide_biosynthetic_process	GO:0046364	4	8	0.008197	0.004527	1.81045	0.227555
non-red	cellular_response_to_interleukin-1	GO:0071347	4	8	0.008197	0.004527	1.81045	0.227555
red	positive_regulation_of_B_cell_activation	GO:0050871	4	8	0.008197	0.004527	1.81045	0.227555
non-red	mRNA_binding	GO:0003729	4	8	0.008197	0.004527	1.81045	0.227555
red	pyrimidine_nucleobase_metabolic_process	GO:0006206	4	8	0.008197	0.004527	1.81045	0.227555
red	regulation_of_cellular_component_size	GO:0032535	4	8	0.008197	0.004527	1.81045	0.227555
red	regulation_of_cytokine_biosynthetic_process	GO:0042035	4	8	0.008197	0.004527	1.81045	0.227555
non-red	ameboidal_cell_migration	GO:0001667	4	8	0.008197	0.004527	1.81045	0.227555
non-red	benzene-containing_compound_metabolic_process	GO:0042537	4	8	0.008197	0.004527	1.81045	0.227555
red	macromolecular_complex_subunit_organization	GO:0043933	25	111	0.05123	0.062818	0.815518	0.229513
non-red	lymphocyte_activation	GO:0046649	6	14	0.012295	0.007923	1.55181	0.230411
red	sulfur_compound_biosynthetic_process	GO:0044272	6	14	0.012295	0.007923	1.55181	0.230411
non-red	dicarboxylic_acid_metabolic_process	GO:0043648	6	14	0.012295	0.007923	1.55181	0.230411
red	endopeptidase_activity	GO:0004175	16	75	0.032787	0.042445	0.772459	0.236783
red	hydrolase_activity,_acting_on_acid_anhydrides	GO:0016817	16	75	0.032787	0.042445	0.772459	0.236783
red	negative_regulation_of_signaling	GO:0023057	12	60	0.02459	0.033956	0.72418	0.239032
non-red	nucleobase_metabolic_process	GO:0009112	9	23	0.018443	0.013016	1.41688	0.24063
non-red	cellular_response_to_organic_cyclic_compound	GO:0071407	12	33	0.02459	0.018676	1.31669	0.245401
red	protein_complex	GO:0043234	34	146	0.069672	0.082626	0.843224	0.246598
red	xenobiotic_metabolic_process	GO:0006805	13	35	0.026639	0.019808	1.34491	0.250398
non-red	multi-organism_process	GO:0051704	27	81	0.055328	0.04584	1.20697	0.252603
non-red	negative_regulation_of_intracellular_signal_transduction	GO:1902532	4	25	0.008197	0.014148	0.579344	0.260329
non-red	positive_regulation_of_cellular_component_organization	GO:0051130	4	25	0.008197	0.014148	0.579344	0.260329
non-red	vacuole	GO:0005773	13	36	0.026639	0.020374	1.30755	0.260342
red	defense_response_to_other_organism	GO:0098542	13	36	0.026639	0.020374	1.30755	0.260342
red	glycerolipid_metabolic_process	GO:0046486	4	24	0.008197	0.013582	0.603484	0.260604
red	ATPase_activity	GO:0016887	4	24	0.008197	0.013582	0.603484	0.260604
red	organelle_fission	GO:0048285	2	15	0.004098	0.008489	0.482787	0.261232
red	regulation_of_neuron_projection_development	GO:0010975	2	15	0.004098	0.008489	0.482787	0.261232
non-red	terpenoid_metabolic_process	GO:0006721	2	15	0.004098	0.008489	0.482787	0.261232
non-red	peptidyl-lysine_modification	GO:0018205	2	15	0.004098	0.008489	0.482787	0.261232
non-red	regulation_of_homeostatic_process	GO:0032844	2	16	0.004098	0.009055	0.452613	0.261434
red	cell_division	GO:0051301	2	16	0.004098	0.009055	0.452613	0.261434
red	cellular_response_to_peptide_hormone_stimulus	GO:0071375	2	16	0.004098	0.009055	0.452613	0.261434
red	cellular_response_to_peptide	GO:1901653	2	16	0.004098	0.009055	0.452613	0.261434
red	negative_regulation_of_immune_system_process	GO:0002683	2	16	0.004098	0.009055	0.452613	0.261434
non-red	cellular_response_to_chemical_stimulus	GO:0070887	49	156	0.10041	0.088285	1.13733	0.262089
non-red	small_GTPase_mediated_signal_transduction	GO:0007264	7	38	0.014344	0.021505	0.667008	0.270395
red	regulation_of_transmembrane_transport	GO:0034762	4	9	0.008197	0.005093	1.60929	0.271522
red	cytokinesis	GO:0000910	4	9	0.008197	0.005093	1.60929	0.271522
red	negative_regulation_of_catabolic_process	GO:0009895	4	9	0.008197	0.005093	1.60929	0.271522
red	negative_regulation_of_intracellular_transport	GO:0032387	4	9	0.008197	0.005093	1.60929	0.271522
red	regulation_of_hormone_secretion	GO:0046883	4	9	0.008197	0.005093	1.60929	0.271522
red	T_cell_activation	GO:0042110	4	9	0.008197	0.005093	1.60929	0.271522
red	positive_regulation_of_tyrosine_phosphorylation_of_STAT_protein	GO:0042531	4	9	0.008197	0.005093	1.60929	0.271522
non-red	vacuolar_membrane	GO:0005774	4	9	0.008197	0.005093	1.60929	0.271522
red	negative_regulation_of_intracellular_protein_transport	GO:0090317	4	9	0.008197	0.005093	1.60929	0.271522
red	cellular_ketone_metabolic_process	GO:0042180	4	9	0.008197	0.005093	1.60929	0.271522
red	regulation_of_leukocyte_proliferation	GO:0070663	7	17	0.014344	0.009621	1.49096	0.272741
red	cellular_metal_ion_homeostasis	GO:0006875	7	17	0.014344	0.009621	1.49096	0.272741
red	purine_nucleoside_biosynthetic_process	GO:0042451	7	17	0.014344	0.009621	1.49096	0.272741
red	purine_ribonucleoside_biosynthetic_process	GO:0046129	7	17	0.014344	0.009621	1.49096	0.272741
red	positive_regulation_of_cell_activation	GO:0050867	7	17	0.014344	0.009621	1.49096	0.272741
non-red	purine_nucleobase_metabolic_process	GO:0006144	7	17	0.014344	0.009621	1.49096	0.272741
red	positive_regulation_of_signal_transduction	GO:0009967	23	69	0.047131	0.039049	1.20697	0.274532
red	pyrophosphatase_activity	GO:0016462	15	70	0.030738	0.039615	0.775907	0.276056
red	negative_regulation_of_protein_acetylation	GO:1901984	1	1	0.002049	0.000566	3.6209	0.276174
non-red	negative_regulation_of_mitochondrial_membrane_permeability_involved_in_apoptotic_process	GO:1902109	1	1	0.002049	0.000566	3.6209	0.276174
non-red	copper-dependent_protein_binding	GO:0032767	1	1	0.002049	0.000566	3.6209	0.276174
non-red	cell_recognition	GO:0008037	1	1	0.002049	0.000566	3.6209	0.276174
non-red	positive_regulation_of_pathway-restricted_SMAD_protein_phosphorylation	GO:0010862	1	1	0.002049	0.000566	3.6209	0.276174
non-red	prostaglandin-D_synthase_activity	GO:0004667	1	1	0.002049	0.000566	3.6209	0.276174
red	regulation_of_cellular_extravasation	GO:0002691	1	1	0.002049	0.000566	3.6209	0.276174
non-red	positive_regulation_of_eosinophil_chemotaxis	GO:2000424	1	1	0.002049	0.000566	3.6209	0.276174
red	regulation_of_protein_acetylation	GO:1901983	1	1	0.002049	0.000566	3.6209	0.276174
red	negative_regulation_of_protein_deubiquitination	GO:0090086	1	1	0.002049	0.000566	3.6209	0.276174
non-red	rRNA_binding	GO:0019843	1	1	0.002049	0.000566	3.6209	0.276174
non-red	molybdopterin_synthase_activity	GO:0030366	1	1	0.002049	0.000566	3.6209	0.276174
non-red	endothelial_tube_morphogenesis	GO:0061154	1	1	0.002049	0.000566	3.6209	0.276174
non-red	regulation_of_microtubule_polymerization	GO:0031113	1	1	0.002049	0.000566	3.6209	0.276174
red	CD8-positive,_alpha-beta_T_cell_differentiation_involved_in_immune_response	GO:0002302	1	1	0.002049	0.000566	3.6209	0.276174
non-red	orotidine-5'-phosphate_decarboxylase_activity	GO:0004590	1	1	0.002049	0.000566	3.6209	0.276174
non-red	regulation_of_bile_acid_biosynthetic_process	GO:0070857	1	1	0.002049	0.000566	3.6209	0.276174
non-red	amidinotransferase_activity	GO:0015067	1	1	0.002049	0.000566	3.6209	0.276174
non-red	phenylethanolamine_N-methyltransferase_activity	GO:0004603	1	1	0.002049	0.000566	3.6209	0.276174
non-red	threonine-type_endopeptidase_activity	GO:0004298	1	1	0.002049	0.000566	3.6209	0.276174
non-red	morphogenesis_of_an_endothelium	GO:0003159	1	1	0.002049	0.000566	3.6209	0.276174
red	positive_regulation_of_dopamine_secretion	GO:0033603	1	1	0.002049	0.000566	3.6209	0.276174
red	inflammatory_cell_apoptotic_process	GO:0006925	1	1	0.002049	0.000566	3.6209	0.276174
non-red	adenosine_biosynthetic_process	GO:0046086	1	1	0.002049	0.000566	3.6209	0.276174
red	peptidyl-asparagine_3-dioxygenase_activity	GO:0036140	1	1	0.002049	0.000566	3.6209	0.276174
non-red	all-trans_retinal_binding	GO:0005503	1	1	0.002049	0.000566	3.6209	0.276174
non-red	lactoylglutathione_lyase_activity	GO:0004462	1	1	0.002049	0.000566	3.6209	0.276174
non-red	regulation_of_neutrophil_migration	GO:1902622	1	1	0.002049	0.000566	3.6209	0.276174
red	metallodipeptidase_activity	GO:0070573	1	1	0.002049	0.000566	3.6209	0.276174
non-red	diadenosine_tetraphosphate_metabolic_process	GO:0015965	1	1	0.002049	0.000566	3.6209	0.276174
non-red	regulation_of_endothelial_cell_differentiation	GO:0045601	1	1	0.002049	0.000566	3.6209	0.276174
non-red	positive_regulation_of_interferon-beta_biosynthetic_process	GO:0045359	1	1	0.002049	0.000566	3.6209	0.276174
non-red	phosphotransferase_activity,_paired_acceptors	GO:0016781	1	1	0.002049	0.000566	3.6209	0.276174
non-red	cellular_response_to_interferon-alpha	GO:0035457	1	1	0.002049	0.000566	3.6209	0.276174
non-red	nucleobase-containing_small_molecule_catabolic_process	GO:0034656	1	1	0.002049	0.000566	3.6209	0.276174
red	T-helper_1_cell_lineage_commitment	GO:0002296	1	1	0.002049	0.000566	3.6209	0.276174
non-red	hydroxymethylglutaryl-CoA_synthase_activity	GO:0004421	1	1	0.002049	0.000566	3.6209	0.276174
non-red	nor-spermidine_metabolic_process	GO:0046204	1	1	0.002049	0.000566	3.6209	0.276174
non-red	alcohol_dehydrogenase_activity,_zinc-dependent	GO:0004024	1	1	0.002049	0.000566	3.6209	0.276174
non-red	signal_recognition_particle	GO:0048500	1	1	0.002049	0.000566	3.6209	0.276174
red	GDP-mannose_biosynthetic_process	GO:0009298	1	1	0.002049	0.000566	3.6209	0.276174
non-red	type_I_interferon_production	GO:0032606	1	1	0.002049	0.000566	3.6209	0.276174
red	T-helper_2_cell_differentiation	GO:0045064	1	1	0.002049	0.000566	3.6209	0.276174
non-red	L-tyrosine:2-oxoglutarate_aminotransferase_activity	GO:0004838	1	1	0.002049	0.000566	3.6209	0.276174
red	regulation_of_macrophage_chemotaxis	GO:0010758	1	1	0.002049	0.000566	3.6209	0.276174
red	positive_regulation_of_L-dopa_biosynthetic_process	GO:1903197	1	1	0.002049	0.000566	3.6209	0.276174
non-red	oxidoreductase_activity,_acting_on_a_sulfur_group_of_donors,_oxygen_as_acceptor	GO:0016670	1	1	0.002049	0.000566	3.6209	0.276174
non-red	regulation_of_integrin_biosynthetic_process	GO:0045113	1	1	0.002049	0.000566	3.6209	0.276174
red	regulation_of_tyrosine_3-monooxygenase_activity	GO:1903176	1	1	0.002049	0.000566	3.6209	0.276174
non-red	macrolide_binding	GO:0005527	1	1	0.002049	0.000566	3.6209	0.276174
red	regulation_of_superoxide_dismutase_activity	GO:1901668	1	1	0.002049	0.000566	3.6209	0.276174
red	positive_regulation_of_isotype_switching_to_IgE_isotypes	GO:0048295	1	1	0.002049	0.000566	3.6209	0.276174
red	regulation_of_eosinophil_chemotaxis	GO:2000422	1	1	0.002049	0.000566	3.6209	0.276174
non-red	Golgi_transport_vesicle_coating	GO:0048200	1	1	0.002049	0.000566	3.6209	0.276174
non-red	artery_morphogenesis	GO:0048844	1	1	0.002049	0.000566	3.6209	0.276174
non-red	3-chloroallyl_aldehyde_dehydrogenase_activity	GO:0004028	1	1	0.002049	0.000566	3.6209	0.276174
non-red	programmed_necrotic_cell_death	GO:0097300	1	1	0.002049	0.000566	3.6209	0.276174
red	negative_regulation_of_hydrogen_peroxide-induced_neuron_death	GO:1903208	1	1	0.002049	0.000566	3.6209	0.276174
non-red	uridine_phosphorylase_activity	GO:0004850	1	1	0.002049	0.000566	3.6209	0.276174
red	P-P-bond-hydrolysis-driven_transmembrane_transporter_activity	GO:0015405	1	1	0.002049	0.000566	3.6209	0.276174
red	positive_regulation_of_vitamin_D_biosynthetic_process	GO:0060557	1	1	0.002049	0.000566	3.6209	0.276174
red	positive_regulation_of_mitochondrial_electron_transport,_NADH_to_ubiquinone	GO:1902958	1	1	0.002049	0.000566	3.6209	0.276174
non-red	phosphomannomutase_activity	GO:0004615	1	1	0.002049	0.000566	3.6209	0.276174
non-red	N-acetylneuraminate_biosynthetic_process	GO:0046380	1	1	0.002049	0.000566	3.6209	0.276174
non-red	positive_regulation_of_neuron_apoptotic_process	GO:0043525	1	1	0.002049	0.000566	3.6209	0.276174
red	small_protein_activating_enzyme_binding	GO:0044388	1	1	0.002049	0.000566	3.6209	0.276174
red	cellular_defense_response	GO:0006968	1	1	0.002049	0.000566	3.6209	0.276174
non-red	microtubule_cytoskeleton_organization_involved_in_mitosis	GO:1902850	1	1	0.002049	0.000566	3.6209	0.276174
non-red	nitrobenzene_metabolic_process	GO:0018916	1	1	0.002049	0.000566	3.6209	0.276174
non-red	L-serine_ammonia-lyase_activity	GO:0003941	1	1	0.002049	0.000566	3.6209	0.276174
red	regulation_of_fructose_1,6-bisphosphate_metabolic_process	GO:0060551	1	1	0.002049	0.000566	3.6209	0.276174
red	cellular_response_to_copper_ion_starvation	GO:0035874	1	1	0.002049	0.000566	3.6209	0.276174
non-red	tetrahydrobiopterin_metabolic_process	GO:0046146	1	1	0.002049	0.000566	3.6209	0.276174
non-red	bisphosphoglycerate_phosphatase_activity	GO:0034416	1	1	0.002049	0.000566	3.6209	0.276174
non-red	tryptamine:oxygen_oxidoreductase_(deaminating)_activity	GO:0052593	1	1	0.002049	0.000566	3.6209	0.276174
red	negative_regulation_of_leukocyte_tethering_or_rolling	GO:1903237	1	1	0.002049	0.000566	3.6209	0.276174
non-red	histidine-tRNA_ligase_activity	GO:0004821	1	1	0.002049	0.000566	3.6209	0.276174
red	methylarsonate_reductase_activity	GO:0050610	1	1	0.002049	0.000566	3.6209	0.276174
red	ubiquitin-specific_protease_binding	GO:1990381	1	1	0.002049	0.000566	3.6209	0.276174
red	aliphatic-amine_oxidase_activity	GO:0052595	1	1	0.002049	0.000566	3.6209	0.276174
non-red	sepiapterin_reductase_activity	GO:0004757	1	1	0.002049	0.000566	3.6209	0.276174
red	arginine_deiminase_activity	GO:0016990	1	1	0.002049	0.000566	3.6209	0.276174
non-red	D-tyrosyl-tRNA(Tyr)_deacylase_activity	GO:0051500	1	1	0.002049	0.000566	3.6209	0.276174
red	regulation_of_transcription_from_RNA_polymerase_II_promoter_in_response_to_hypoxia	GO:0061418	1	1	0.002049	0.000566	3.6209	0.276174
red	thiol_oxidase_activity	GO:0016972	1	1	0.002049	0.000566	3.6209	0.276174
non-red	primary_amino_compound_metabolic_process	GO:1901160	1	1	0.002049	0.000566	3.6209	0.276174
red	regulation_of_carbohydrate_phosphatase_activity	GO:0032113	1	1	0.002049	0.000566	3.6209	0.276174
red	ductus_arteriosus_closure	GO:0097070	1	1	0.002049	0.000566	3.6209	0.276174
non-red	activation_of_MAPKKK_activity	GO:0000185	1	1	0.002049	0.000566	3.6209	0.276174
non-red	regulation_of_collagen_catabolic_process	GO:0010710	1	1	0.002049	0.000566	3.6209	0.276174
red	regulation_of_protein_K48-linked_deubiquitination	GO:1903093	1	1	0.002049	0.000566	3.6209	0.276174
non-red	negative_regulation_of_mitochondrial_outer_membrane_permeabilization_involved_in_apoptotic_signaling_pathway	GO:1901029	1	1	0.002049	0.000566	3.6209	0.276174
non-red	zymogen_inhibition	GO:0097341	1	1	0.002049	0.000566	3.6209	0.276174
red	methylputrescine_oxidase_activity	GO:0052599	1	1	0.002049	0.000566	3.6209	0.276174
non-red	positive_regulation_of_transmembrane_transport	GO:0034764	1	1	0.002049	0.000566	3.6209	0.276174
non-red	glycogen_catabolic_process	GO:0005980	1	1	0.002049	0.000566	3.6209	0.276174
non-red	xylulose_biosynthetic_process	GO:0005999	1	1	0.002049	0.000566	3.6209	0.276174
non-red	methionine_adenosyltransferase_complex	GO:0048269	1	1	0.002049	0.000566	3.6209	0.276174
non-red	thiamine_phosphate_phosphatase_activity	GO:0042131	1	1	0.002049	0.000566	3.6209	0.276174
non-red	negative_regulation_of_heart_rate	GO:0010459	1	1	0.002049	0.000566	3.6209	0.276174
non-red	JUN_kinase_binding	GO:0008432	1	1	0.002049	0.000566	3.6209	0.276174
non-red	negative_regulation_of_photoreceptor_cell_differentiation	GO:0046533	1	1	0.002049	0.000566	3.6209	0.276174
non-red	toll-like_receptor_8_signaling_pathway	GO:0034158	1	1	0.002049	0.000566	3.6209	0.276174
non-red	TFIIK_complex	GO:0070985	1	1	0.002049	0.000566	3.6209	0.276174
red	erythrocyte_development	GO:0048821	1	1	0.002049	0.000566	3.6209	0.276174
non-red	establishment_of_viral_latency	GO:0019043	1	1	0.002049	0.000566	3.6209	0.276174
red	interleukin-4_receptor_binding	GO:0005136	1	1	0.002049	0.000566	3.6209	0.276174
red	pyridoxamine-phosphate_oxidase_activity	GO:0004733	1	1	0.002049	0.000566	3.6209	0.276174
red	regulation_of_oxidative_stress-induced_neuron_death	GO:1903203	1	1	0.002049	0.000566	3.6209	0.276174
red	cellular_response_to_cholesterol	GO:0071397	1	1	0.002049	0.000566	3.6209	0.276174
red	negative_regulation_of_T-helper_cell_differentiation	GO:0045623	1	1	0.002049	0.000566	3.6209	0.276174
red	cell-cell_recognition	GO:0009988	1	1	0.002049	0.000566	3.6209	0.276174
red	negative_regulation_of_protein_K48-linked_deubiquitination	GO:1903094	1	1	0.002049	0.000566	3.6209	0.276174
red	regulation_of_oxidative_stress-induced_neuron_intrinsic_apoptotic_signaling_pathway	GO:1903376	1	1	0.002049	0.000566	3.6209	0.276174
red	positive_regulation_of_eosinophil_migration	GO:2000418	1	1	0.002049	0.000566	3.6209	0.276174
non-red	leukocyte_degranulation	GO:0043299	1	1	0.002049	0.000566	3.6209	0.276174
non-red	mannose_biosynthetic_process	GO:0019307	1	1	0.002049	0.000566	3.6209	0.276174
red	peptidyl-asparagine_hydroxylation	GO:0042265	1	1	0.002049	0.000566	3.6209	0.276174
red	positive_regulation_of_adenosine_receptor_signaling_pathway	GO:0060168	1	1	0.002049	0.000566	3.6209	0.276174
red	receptor_biosynthetic_process	GO:0032800	1	1	0.002049	0.000566	3.6209	0.276174
non-red	AU-rich_element_binding	GO:0017091	1	1	0.002049	0.000566	3.6209	0.276174
non-red	L-lysine_catabolic_process_to_acetyl-CoA_via_saccharopine	GO:0033512	1	1	0.002049	0.000566	3.6209	0.276174
red	positive_regulation_of_neuron_death	GO:1901216	1	1	0.002049	0.000566	3.6209	0.276174
non-red	endoribonuclease_activity,_producing_5'-phosphomonoesters	GO:0016891	1	1	0.002049	0.000566	3.6209	0.276174
non-red	negative_regulation_of_vasculogenesis	GO:2001213	1	1	0.002049	0.000566	3.6209	0.276174
non-red	fibroblast_activation	GO:0072537	1	1	0.002049	0.000566	3.6209	0.276174
non-red	acylglycerol_acyl-chain_remodeling	GO:0036155	1	1	0.002049	0.000566	3.6209	0.276174
non-red	activation_of_MAPKK_activity	GO:0000186	1	1	0.002049	0.000566	3.6209	0.276174
red	response_to_interferon-alpha	GO:0035455	1	1	0.002049	0.000566	3.6209	0.276174
non-red	regulation_of_transcription_from_RNA_polymerase_II_promoter_in_response_to_stress	GO:0043618	1	1	0.002049	0.000566	3.6209	0.276174
non-red	protein_complex_localization	GO:0031503	1	1	0.002049	0.000566	3.6209	0.276174
non-red	galactosylgalactosylxylosylprotein_3-beta-glucuronosyltransferase_activity	GO:0015018	1	1	0.002049	0.000566	3.6209	0.276174
red	dopamine_uptake	GO:0090494	1	1	0.002049	0.000566	3.6209	0.276174
non-red	epidermal_growth_factor_receptor_binding	GO:0005154	1	1	0.002049	0.000566	3.6209	0.276174
non-red	nuclear_telomere_cap_complex	GO:0000783	1	1	0.002049	0.000566	3.6209	0.276174
non-red	N-acetylglucosamine_kinase_activity	GO:0045127	1	1	0.002049	0.000566	3.6209	0.276174
red	putrescine_biosynthetic_process	GO:0009446	1	1	0.002049	0.000566	3.6209	0.276174
red	glyoxal_metabolic_process	GO:1903189	1	1	0.002049	0.000566	3.6209	0.276174
non-red	L-xylulose_reductase_(NADP+)_activity	GO:0050038	1	1	0.002049	0.000566	3.6209	0.276174
non-red	coproporphyrinogen_oxidase_activity	GO:0004109	1	1	0.002049	0.000566	3.6209	0.276174
non-red	multicellular_organismal_signaling	GO:0035637	1	1	0.002049	0.000566	3.6209	0.276174
non-red	deoxyribonucleoside_monophosphate_biosynthetic_process	GO:0009157	1	1	0.002049	0.000566	3.6209	0.276174
non-red	nucleoside_phosphate_kinase_activity	GO:0050145	1	1	0.002049	0.000566	3.6209	0.276174
red	CRLF-CLCF1_complex	GO:0097058	1	1	0.002049	0.000566	3.6209	0.276174
red	negative_regulation_of_blood_pressure	GO:0045776	1	1	0.002049	0.000566	3.6209	0.276174
non-red	extracellular_polysaccharide_biosynthetic_process	GO:0045226	1	1	0.002049	0.000566	3.6209	0.276174
red	alpha-beta_T_cell_lineage_commitment	GO:0002363	1	1	0.002049	0.000566	3.6209	0.276174
red	Notch_binding	GO:0005112	1	1	0.002049	0.000566	3.6209	0.276174
non-red	positive_regulation_of_protein_depolymerization	GO:1901881	1	1	0.002049	0.000566	3.6209	0.276174
red	disruption_of_cells_of_other_organism	GO:0044364	1	1	0.002049	0.000566	3.6209	0.276174
red	positive_regulation_of_catecholamine_secretion	GO:0033605	1	1	0.002049	0.000566	3.6209	0.276174
non-red	regulation_of_cofactor_metabolic_process	GO:0051193	1	1	0.002049	0.000566	3.6209	0.276174
red	dendritic_cell_migration	GO:0036336	1	1	0.002049	0.000566	3.6209	0.276174
red	CD8-positive,_alpha-beta_T_cell_activation	GO:0036037	1	1	0.002049	0.000566	3.6209	0.276174
red	regulation_of_cysteine-type_endopeptidase_activity_involved_in_apoptotic_signaling_pathway	GO:2001267	1	1	0.002049	0.000566	3.6209	0.276174
red	cellular_response_to_heparin	GO:0071504	1	1	0.002049	0.000566	3.6209	0.276174
non-red	regulation_of_interleukin-13_production	GO:0032656	1	1	0.002049	0.000566	3.6209	0.276174
red	positive_regulation_of_neutrophil_chemotaxis	GO:0090023	1	1	0.002049	0.000566	3.6209	0.276174
red	15-hydroxyprostaglandin_dehydrogenase_(NAD+)_activity	GO:0016404	1	1	0.002049	0.000566	3.6209	0.276174
non-red	isocitrate_dehydrogenase_activity	GO:0004448	1	1	0.002049	0.000566	3.6209	0.276174
red	regulation_of_fructose_1,6-bisphosphate_1-phosphatase_activity	GO:0060549	1	1	0.002049	0.000566	3.6209	0.276174
non-red	NADPH_dehydrogenase_(quinone)_activity	GO:0008753	1	1	0.002049	0.000566	3.6209	0.276174
red	positive_regulation_of_receptor_activity	GO:2000273	1	1	0.002049	0.000566	3.6209	0.276174
non-red	asparagine_catabolic_process	GO:0006530	1	1	0.002049	0.000566	3.6209	0.276174
non-red	protein_localization_to_lysosome	GO:0061462	1	1	0.002049	0.000566	3.6209	0.276174
non-red	protein_localization_to_centrosome	GO:0071539	1	1	0.002049	0.000566	3.6209	0.276174
non-red	mannosamine_metabolic_process	GO:0006050	1	1	0.002049	0.000566	3.6209	0.276174
non-red	pantothenate_kinase_activity	GO:0004594	1	1	0.002049	0.000566	3.6209	0.276174
red	positive_regulation_of_Notch_signaling_pathway	GO:0045747	1	1	0.002049	0.000566	3.6209	0.276174
red	regulation_of_dopamine_biosynthetic_process	GO:1903179	1	1	0.002049	0.000566	3.6209	0.276174
non-red	NAD-dependent_histone_deacetylase_activity_(H3-K18_specific)	GO:0097372	1	1	0.002049	0.000566	3.6209	0.276174
non-red	glycyl-tRNA_aminoacylation	GO:0006426	1	1	0.002049	0.000566	3.6209	0.276174
non-red	insulin-like_growth_factor_receptor_binding	GO:0005159	1	1	0.002049	0.000566	3.6209	0.276174
red	methylglyoxal_catabolic_process	GO:0051596	1	1	0.002049	0.000566	3.6209	0.276174
non-red	putrescine_biosynthetic_process_from_ornithine	GO:0033387	1	1	0.002049	0.000566	3.6209	0.276174
non-red	endosome_organization	GO:0007032	1	1	0.002049	0.000566	3.6209	0.276174
non-red	wybutosine_biosynthetic_process	GO:0031591	1	1	0.002049	0.000566	3.6209	0.276174
non-red	stem_cell_factor_receptor_binding	GO:0005173	1	1	0.002049	0.000566	3.6209	0.276174
non-red	neural_crest_cell_migration	GO:0001755	1	1	0.002049	0.000566	3.6209	0.276174
red	mast_cell_degranulation	GO:0043303	1	1	0.002049	0.000566	3.6209	0.276174
red	positive_regulation_of_interleukin-13_production	GO:0032736	1	1	0.002049	0.000566	3.6209	0.276174
red	regulation_of_protein_deubiquitination	GO:0090085	1	1	0.002049	0.000566	3.6209	0.276174
red	peptide-O-fucosyltransferase_activity	GO:0046922	1	1	0.002049	0.000566	3.6209	0.276174
red	wybutosine_metabolic_process	GO:0031590	1	1	0.002049	0.000566	3.6209	0.276174
red	regulation_of_translational_elongation	GO:0006448	1	1	0.002049	0.000566	3.6209	0.276174
red	T_cell_lineage_commitment	GO:0002360	1	1	0.002049	0.000566	3.6209	0.276174
non-red	GDP-4-dehydro-D-rhamnose_reductase_activity	GO:0042356	1	1	0.002049	0.000566	3.6209	0.276174
red	common_myeloid_progenitor_cell_proliferation	GO:0035726	1	1	0.002049	0.000566	3.6209	0.276174
red	respiratory_chain_complex_I	GO:0045271	1	1	0.002049	0.000566	3.6209	0.276174
red	B_cell_costimulation	GO:0031296	1	1	0.002049	0.000566	3.6209	0.276174
red	3-hydroxyisobutyrate_dehydrogenase_activity	GO:0008442	1	1	0.002049	0.000566	3.6209	0.276174
red	phenethylamine:oxygen_oxidoreductase_(deaminating)_activity	GO:0052596	1	1	0.002049	0.000566	3.6209	0.276174
non-red	thymidylate_kinase_activity	GO:0004798	1	1	0.002049	0.000566	3.6209	0.276174
non-red	pre-autophagosomal_structure	GO:0000407	1	1	0.002049	0.000566	3.6209	0.276174
red	glyoxal_catabolic_process	GO:1903190	1	1	0.002049	0.000566	3.6209	0.276174
non-red	ornithine_decarboxylase_activity	GO:0004586	1	1	0.002049	0.000566	3.6209	0.276174
red	positive_regulation_of_skeletal_muscle_contraction_by_regulation_of_release_of_sequestered_calcium_ion	GO:0014810	1	1	0.002049	0.000566	3.6209	0.276174
non-red	D-serine_ammonia-lyase_activity	GO:0008721	1	1	0.002049	0.000566	3.6209	0.276174
non-red	histone_deacetylase_binding	GO:0042826	1	1	0.002049	0.000566	3.6209	0.276174
red	negative_regulation_of_multicellular_organismal_metabolic_process	GO:0044252	1	1	0.002049	0.000566	3.6209	0.276174
red	kinin_cascade	GO:0002254	1	1	0.002049	0.000566	3.6209	0.276174
non-red	stilbene_metabolic_process	GO:0009810	1	1	0.002049	0.000566	3.6209	0.276174
red	response_to_carbon_monoxide	GO:0034465	1	1	0.002049	0.000566	3.6209	0.276174
non-red	glucosamine-containing_compound_biosynthetic_process	GO:1901073	1	1	0.002049	0.000566	3.6209	0.276174
non-red	ITP_metabolic_process	GO:0046041	1	1	0.002049	0.000566	3.6209	0.276174
red	regulation_of_vitamin_metabolic_process	GO:0030656	1	1	0.002049	0.000566	3.6209	0.276174
non-red	acylpyruvate_hydrolase_activity	GO:0047621	1	1	0.002049	0.000566	3.6209	0.276174
red	camera-type_eye_development	GO:0043010	1	1	0.002049	0.000566	3.6209	0.276174
non-red	negative_regulation_of_B_cell_activation	GO:0050869	1	1	0.002049	0.000566	3.6209	0.276174
red	potassium_ion_transmembrane_transport	GO:0071805	1	1	0.002049	0.000566	3.6209	0.276174
non-red	anion:anion_antiporter_activity	GO:0015301	1	1	0.002049	0.000566	3.6209	0.276174
non-red	diadenosine_polyphosphate_biosynthetic_process	GO:0015960	1	1	0.002049	0.000566	3.6209	0.276174
non-red	fucosylation	GO:0036065	1	1	0.002049	0.000566	3.6209	0.276174
non-red	dITP_diphosphatase_activity	GO:0035870	1	1	0.002049	0.000566	3.6209	0.276174
red	inhibition_of_cysteine-type_endopeptidase_activity	GO:0097340	1	1	0.002049	0.000566	3.6209	0.276174
non-red	regulation_of_cardiac_muscle_cell_contraction	GO:0086004	1	1	0.002049	0.000566	3.6209	0.276174
red	histidyl-tRNA_aminoacylation	GO:0006427	1	1	0.002049	0.000566	3.6209	0.276174
red	methylglyoxal_catabolic_process_to_D-lactate	GO:0019243	1	1	0.002049	0.000566	3.6209	0.276174
non-red	regulation_of_protein_homodimerization_activity	GO:0043496	1	1	0.002049	0.000566	3.6209	0.276174
red	regulation_of_endodeoxyribonuclease_activity	GO:0032071	1	1	0.002049	0.000566	3.6209	0.276174
non-red	tRNA_wobble_adenosine_to_inosine_editing	GO:0002100	1	1	0.002049	0.000566	3.6209	0.276174
red	protein_localization_to_cytoskeleton	GO:0044380	1	1	0.002049	0.000566	3.6209	0.276174
non-red	sodium_ion_transmembrane_transport	GO:0035725	1	1	0.002049	0.000566	3.6209	0.276174
non-red	cellular_response_to_UV-A	GO:0071492	1	1	0.002049	0.000566	3.6209	0.276174
red	response_to_histamine	GO:0034776	1	1	0.002049	0.000566	3.6209	0.276174
red	forebrain_cell_migration	GO:0021885	1	1	0.002049	0.000566	3.6209	0.276174
non-red	pyridoxal_5'-phosphate_salvage	GO:0009443	1	1	0.002049	0.000566	3.6209	0.276174
red	regulation_of_L-dopa_decarboxylase_activity	GO:1903198	1	1	0.002049	0.000566	3.6209	0.276174
non-red	L-phenylalanine:pyruvate_aminotransferase_activity	GO:0047312	1	1	0.002049	0.000566	3.6209	0.276174
non-red	L-malate_dehydrogenase_activity	GO:0030060	1	1	0.002049	0.000566	3.6209	0.276174
red	asparagine_catabolic_process_via_L-aspartate	GO:0033345	1	1	0.002049	0.000566	3.6209	0.276174
non-red	PcG_protein_complex	GO:0031519	1	1	0.002049	0.000566	3.6209	0.276174
non-red	ATPase_activity,_coupled_to_transmembrane_movement_of_substances	GO:0042626	1	1	0.002049	0.000566	3.6209	0.276174
red	regulation_of_actin_filament_depolymerization	GO:0030834	1	1	0.002049	0.000566	3.6209	0.276174
non-red	NAD(P)+_nucleosidase_activity	GO:0050135	1	1	0.002049	0.000566	3.6209	0.276174
red	Golgi_cisterna	GO:0031985	1	1	0.002049	0.000566	3.6209	0.276174
red	neutrophil_apoptotic_process	GO:0001781	1	1	0.002049	0.000566	3.6209	0.276174
non-red	D-serine_biosynthetic_process	GO:0070179	1	1	0.002049	0.000566	3.6209	0.276174
non-red	ornithine-oxo-acid_transaminase_activity	GO:0004587	1	1	0.002049	0.000566	3.6209	0.276174
non-red	negative_regulation_of_epidermal_growth_factor_receptor_signaling_pathway	GO:0042059	1	1	0.002049	0.000566	3.6209	0.276174
red	regulation_of_death-inducing_signaling_complex_assembly	GO:1903072	1	1	0.002049	0.000566	3.6209	0.276174
red	positive_regulation_of_calcidiol_1-monooxygenase_activity	GO:0060559	1	1	0.002049	0.000566	3.6209	0.276174
red	dendritic_spine_organization	GO:0097061	1	1	0.002049	0.000566	3.6209	0.276174
red	NADH_dehydrogenase_complex	GO:0030964	1	1	0.002049	0.000566	3.6209	0.276174
non-red	keratan_sulfate_catabolic_process	GO:0042340	1	1	0.002049	0.000566	3.6209	0.276174
non-red	threonine-tRNA_ligase_activity	GO:0004829	1	1	0.002049	0.000566	3.6209	0.276174
red	positive_regulation_of_actin_filament_depolymerization	GO:0030836	1	1	0.002049	0.000566	3.6209	0.276174
red	isocitrate_dehydrogenase_(NADP+)_activity	GO:0004450	1	1	0.002049	0.000566	3.6209	0.276174
non-red	neurotrophin_receptor_binding	GO:0005165	1	1	0.002049	0.000566	3.6209	0.276174
non-red	mannose_metabolic_process	GO:0006013	1	1	0.002049	0.000566	3.6209	0.276174
non-red	virus_receptor_activity	GO:0001618	1	1	0.002049	0.000566	3.6209	0.276174
non-red	ADP-sugar_diphosphatase_activity	GO:0019144	1	1	0.002049	0.000566	3.6209	0.276174
non-red	alpha-N-acetylgalactosaminidase_activity	GO:0008456	1	1	0.002049	0.000566	3.6209	0.276174
non-red	XTP_diphosphatase_activity	GO:0036222	1	1	0.002049	0.000566	3.6209	0.276174
non-red	phosphatidylethanolamine_binding	GO:0008429	1	1	0.002049	0.000566	3.6209	0.276174
red	positive_regulation_of_homotypic_cell-cell_adhesion	GO:0034112	1	1	0.002049	0.000566	3.6209	0.276174
red	lipid_phosphatase_activity	GO:0042577	1	1	0.002049	0.000566	3.6209	0.276174
red	negative_regulation_of_oxidative_stress-induced_neuron_intrinsic_apoptotic_signaling_pathway	GO:1903377	1	1	0.002049	0.000566	3.6209	0.276174
red	T-helper_2_cell_cytokine_production	GO:0035745	1	1	0.002049	0.000566	3.6209	0.276174
non-red	transition_metal_ion_transmembrane_transporter_activity	GO:0046915	1	1	0.002049	0.000566	3.6209	0.276174
non-red	autophagic_vacuole	GO:0005776	1	1	0.002049	0.000566	3.6209	0.276174
non-red	long-chain-alcohol_oxidase_activity	GO:0046577	1	1	0.002049	0.000566	3.6209	0.276174
non-red	negative_regulation_of_mitochondrial_membrane_permeability	GO:0035795	1	1	0.002049	0.000566	3.6209	0.276174
non-red	protein-arginine_deiminase_activity	GO:0004668	1	1	0.002049	0.000566	3.6209	0.276174
non-red	D-amino_acid_catabolic_process	GO:0019478	1	1	0.002049	0.000566	3.6209	0.276174
red	negative_regulation_of_transcription_from_RNA_polymerase_II_promoter_in_response_to_hypoxia	GO:0061428	1	1	0.002049	0.000566	3.6209	0.276174
non-red	L-valine_transaminase_activity	GO:0052655	1	1	0.002049	0.000566	3.6209	0.276174
red	10-hydroxy-9-(phosphonooxy)octadecanoate_phosphatase_activity	GO:0033885	1	1	0.002049	0.000566	3.6209	0.276174
red	ITP_diphosphatase_activity	GO:0036220	1	1	0.002049	0.000566	3.6209	0.276174
non-red	mRNA_polyadenylation	GO:0006378	1	1	0.002049	0.000566	3.6209	0.276174
red	L-leucine_transaminase_activity	GO:0052654	1	1	0.002049	0.000566	3.6209	0.276174
non-red	transferase_activity,_transferring_aldehyde_or_ketonic_groups	GO:0016744	1	1	0.002049	0.000566	3.6209	0.276174
red	killing_of_cells_of_other_organism	GO:0031640	1	1	0.002049	0.000566	3.6209	0.276174
non-red	phosphatidylinositol_phosphate_kinase_activity	GO:0016307	1	1	0.002049	0.000566	3.6209	0.276174
non-red	AMP_catabolic_process	GO:0006196	1	1	0.002049	0.000566	3.6209	0.276174
red	protein_tyrosine_kinase_activator_activity	GO:0030296	1	1	0.002049	0.000566	3.6209	0.276174
red	interferon-gamma_receptor_binding	GO:0005133	1	1	0.002049	0.000566	3.6209	0.276174
red	regulation_of_cohesin_localization_to_chromatin	GO:0071922	1	1	0.002049	0.000566	3.6209	0.276174
non-red	negative_regulation_of_cellular_response_to_vascular_endothelial_growth_factor_stimulus	GO:1902548	1	1	0.002049	0.000566	3.6209	0.276174
non-red	N-acylneuraminate-9-phosphatase_activity	GO:0050124	1	1	0.002049	0.000566	3.6209	0.276174
red	cellular_lactam_catabolic_process	GO:0072340	1	1	0.002049	0.000566	3.6209	0.276174
non-red	phosphoserine_phosphatase_activity	GO:0004647	1	1	0.002049	0.000566	3.6209	0.276174
red	1-phosphatidylinositol-5-phosphate_4-kinase_activity	GO:0016309	1	1	0.002049	0.000566	3.6209	0.276174
non-red	calmodulin-lysine_N-methyltransferase_activity	GO:0018025	1	1	0.002049	0.000566	3.6209	0.276174
non-red	regulation_of_high_voltage-gated_calcium_channel_activity	GO:1901841	1	1	0.002049	0.000566	3.6209	0.276174
non-red	prosthetic_group_metabolic_process	GO:0051189	1	1	0.002049	0.000566	3.6209	0.276174
red	chemokine_receptor_antagonist_activity	GO:0046817	1	1	0.002049	0.000566	3.6209	0.276174
non-red	retrograde_vesicle-mediated_transport,_Golgi_to_ER	GO:0006890	1	1	0.002049	0.000566	3.6209	0.276174
non-red	basal_part_of_cell	GO:0045178	1	1	0.002049	0.000566	3.6209	0.276174
non-red	nucleoside-diphosphatase_activity	GO:0017110	1	1	0.002049	0.000566	3.6209	0.276174
red	extracellular_polysaccharide_metabolic_process	GO:0046379	1	1	0.002049	0.000566	3.6209	0.276174
red	necroptotic_process	GO:0070266	1	1	0.002049	0.000566	3.6209	0.276174
red	cellular_response_to_sterol	GO:0036315	1	1	0.002049	0.000566	3.6209	0.276174
non-red	cell_fate_commitment	GO:0045165	1	1	0.002049	0.000566	3.6209	0.276174
non-red	positive_regulation_of_ion_transmembrane_transporter_activity	GO:0032414	1	1	0.002049	0.000566	3.6209	0.276174
red	1-phosphatidylinositol-4-phosphate_5-kinase_activity	GO:0016308	1	1	0.002049	0.000566	3.6209	0.276174
red	primary_alcohol_biosynthetic_process	GO:0034309	1	1	0.002049	0.000566	3.6209	0.276174
red	regulation_of_cellular_amino_acid_biosynthetic_process	GO:2000282	1	1	0.002049	0.000566	3.6209	0.276174
non-red	isoleucine_catabolic_process	GO:0006550	1	1	0.002049	0.000566	3.6209	0.276174
non-red	uridine_metabolic_process	GO:0046108	1	1	0.002049	0.000566	3.6209	0.276174
non-red	extrinsic_component_of_organelle_membrane	GO:0031312	1	1	0.002049	0.000566	3.6209	0.276174
red	tetrahydrobiopterin_biosynthetic_process	GO:0006729	1	1	0.002049	0.000566	3.6209	0.276174
red	glucan_catabolic_process	GO:0009251	1	1	0.002049	0.000566	3.6209	0.276174
red	establishment_of_integrated_proviral_latency	GO:0075713	1	1	0.002049	0.000566	3.6209	0.276174
red	regulation_of_translational_fidelity	GO:0006450	1	1	0.002049	0.000566	3.6209	0.276174
non-red	histone_H3-R26_citrullination	GO:0036413	1	1	0.002049	0.000566	3.6209	0.276174
non-red	regulation_of_the_force_of_heart_contraction	GO:0002026	1	1	0.002049	0.000566	3.6209	0.276174
non-red	1-phosphatidylinositol_binding	GO:0005545	1	1	0.002049	0.000566	3.6209	0.276174
red	cell_morphogenesis_involved_in_neuron_differentiation	GO:0048667	1	1	0.002049	0.000566	3.6209	0.276174
red	positive_regulation_of_neutrophil_migration	GO:1902624	1	1	0.002049	0.000566	3.6209	0.276174
non-red	fructose_catabolic_process	GO:0006001	1	1	0.002049	0.000566	3.6209	0.276174
red	regulation_of_sister_chromatid_cohesion	GO:0007063	1	1	0.002049	0.000566	3.6209	0.276174
non-red	Grb2-EGFR_complex	GO:0070436	1	1	0.002049	0.000566	3.6209	0.276174
red	formation_of_primary_germ_layer	GO:0001704	1	1	0.002049	0.000566	3.6209	0.276174
non-red	regulation_of_vascular_endothelial_growth_factor_signaling_pathway	GO:1900746	1	1	0.002049	0.000566	3.6209	0.276174
red	molybdopterin_cofactor_metabolic_process	GO:0043545	1	1	0.002049	0.000566	3.6209	0.276174
non-red	negative_regulation_of_neuron_differentiation	GO:0045665	1	1	0.002049	0.000566	3.6209	0.276174
red	T_cell_cytokine_production	GO:0002369	1	1	0.002049	0.000566	3.6209	0.276174
non-red	hydroxymethylglutaryl-CoA_lyase_activity	GO:0004419	1	1	0.002049	0.000566	3.6209	0.276174
red	energy_homeostasis	GO:0097009	1	1	0.002049	0.000566	3.6209	0.276174
non-red	glutamine-phenylpyruvate_transaminase_activity	GO:0047316	1	1	0.002049	0.000566	3.6209	0.276174
non-red	spermidine_binding	GO:0019809	1	1	0.002049	0.000566	3.6209	0.276174
non-red	S-methyl-5-thioribose-1-phosphate_isomerase_activity	GO:0046523	1	1	0.002049	0.000566	3.6209	0.276174
non-red	dihydronicotinamide_riboside_quinone_reductase_activity	GO:0001512	1	1	0.002049	0.000566	3.6209	0.276174
non-red	regulation_of_interferon-beta_biosynthetic_process	GO:0045357	1	1	0.002049	0.000566	3.6209	0.276174
non-red	protein_localization_to_vacuole	GO:0072665	1	1	0.002049	0.000566	3.6209	0.276174
red	regulation_of_interferon-alpha_biosynthetic_process	GO:0045354	1	1	0.002049	0.000566	3.6209	0.276174
non-red	xanthine_catabolic_process	GO:0009115	1	1	0.002049	0.000566	3.6209	0.276174
non-red	adenine_binding	GO:0002055	1	1	0.002049	0.000566	3.6209	0.276174
red	connective_tissue_growth_factor_biosynthetic_process	GO:0045189	1	1	0.002049	0.000566	3.6209	0.276174
red	histone_H3_deacetylation	GO:0070932	1	1	0.002049	0.000566	3.6209	0.276174
non-red	serine_racemase_activity	GO:0030378	1	1	0.002049	0.000566	3.6209	0.276174
red	negative_regulation_of_B_cell_proliferation	GO:0030889	1	1	0.002049	0.000566	3.6209	0.276174
non-red	regulation_of_single_stranded_viral_RNA_replication_via_double_stranded_DNA_intermediate	GO:0045091	1	1	0.002049	0.000566	3.6209	0.276174
red	L-phenylalanine-oxaloacetate_transaminase_activity	GO:0036141	1	1	0.002049	0.000566	3.6209	0.276174
red	guanine_deaminase_activity	GO:0008892	1	1	0.002049	0.000566	3.6209	0.276174
non-red	11-beta-hydroxysteroid_dehydrogenase_(NADP+)_activity	GO:0070524	1	1	0.002049	0.000566	3.6209	0.276174
red	positive_regulation_of_fructose_1,6-bisphosphate_1-phosphatase_activity	GO:0060550	1	1	0.002049	0.000566	3.6209	0.276174
red	mast_cell_granule	GO:0042629	1	1	0.002049	0.000566	3.6209	0.276174
non-red	pteridine_metabolic_process	GO:0019889	1	1	0.002049	0.000566	3.6209	0.276174
non-red	peptidyl-histidine_modification	GO:0018202	1	1	0.002049	0.000566	3.6209	0.276174
non-red	retinol_dehydrogenase_activity	GO:0004745	1	1	0.002049	0.000566	3.6209	0.276174
red	positive_regulation_of_axon_extension	GO:0045773	1	1	0.002049	0.000566	3.6209	0.276174
red	selenide,_water_dikinase_activity	GO:0004756	1	1	0.002049	0.000566	3.6209	0.276174
non-red	cytochrome-b5_reductase_activity,_acting_on_NAD(P)H	GO:0004128	1	1	0.002049	0.000566	3.6209	0.276174
non-red	ribonucleoside_diphosphate_catabolic_process	GO:0009191	1	1	0.002049	0.000566	3.6209	0.276174
red	oxygen_sensor_activity	GO:0019826	1	1	0.002049	0.000566	3.6209	0.276174
non-red	hydrolase_activity,_acting_on_carbon-nitrogen_(but_not_peptide)_bonds,_in_cyclic_amides	GO:0016812	1	1	0.002049	0.000566	3.6209	0.276174
non-red	regulation_of_glycoprotein_metabolic_process	GO:1903018	1	1	0.002049	0.000566	3.6209	0.276174
non-red	proline-tRNA_ligase_activity	GO:0004827	1	1	0.002049	0.000566	3.6209	0.276174
non-red	positive_regulation_of_activin_receptor_signaling_pathway	GO:0032927	1	1	0.002049	0.000566	3.6209	0.276174
red	cholesterol_7-alpha-monooxygenase_activity	GO:0008123	1	1	0.002049	0.000566	3.6209	0.276174
red	positive_regulation_of_protein_homodimerization_activity	GO:0090073	1	1	0.002049	0.000566	3.6209	0.276174
non-red	orotate_phosphoribosyltransferase_activity	GO:0004588	1	1	0.002049	0.000566	3.6209	0.276174
non-red	NAD(P)H_dehydrogenase_(quinone)_activity	GO:0003955	1	1	0.002049	0.000566	3.6209	0.276174
red	L-tyrosine_aminotransferase_activity	GO:0070547	1	1	0.002049	0.000566	3.6209	0.276174
red	regulation_of_ubiquitin-specific_protease_activity	GO:2000152	1	1	0.002049	0.000566	3.6209	0.276174
non-red	extrinsic_component_of_endosome_membrane	GO:0031313	1	1	0.002049	0.000566	3.6209	0.276174
red	regulation_of_DNA-templated_transcription_in_response_to_stress	GO:0043620	1	1	0.002049	0.000566	3.6209	0.276174
non-red	negative_regulation_of_male_gonad_development	GO:2000019	1	1	0.002049	0.000566	3.6209	0.276174
red	regulation_of_elastin_catabolic_process	GO:0060310	1	1	0.002049	0.000566	3.6209	0.276174
red	membrane_hyperpolarization	GO:0060081	1	1	0.002049	0.000566	3.6209	0.276174
red	FK506_binding	GO:0005528	1	1	0.002049	0.000566	3.6209	0.276174
non-red	signal_complex_assembly	GO:0007172	1	1	0.002049	0.000566	3.6209	0.276174
non-red	fucose_metabolic_process	GO:0006004	1	1	0.002049	0.000566	3.6209	0.276174
red	melatonin_biosynthetic_process	GO:0030187	1	1	0.002049	0.000566	3.6209	0.276174
non-red	GMP_synthase_activity	GO:0003921	1	1	0.002049	0.000566	3.6209	0.276174
red	negative_regulation_of_CD4-positive,_alpha-beta_T_cell_activation	GO:2000515	1	1	0.002049	0.000566	3.6209	0.276174
red	peptidyl-aspartic_acid_hydroxylation	GO:0042264	1	1	0.002049	0.000566	3.6209	0.276174
red	negative_regulation_of_ubiquitin-specific_protease_activity	GO:2000157	1	1	0.002049	0.000566	3.6209	0.276174
non-red	sarcoplasmic_reticulum_membrane	GO:0033017	1	1	0.002049	0.000566	3.6209	0.276174
red	dTDP_biosynthetic_process	GO:0006233	1	1	0.002049	0.000566	3.6209	0.276174
red	lysine_catabolic_process	GO:0006554	1	1	0.002049	0.000566	3.6209	0.276174
red	negative_regulation_of_tumor_necrosis_factor_biosynthetic_process	GO:0042536	1	1	0.002049	0.000566	3.6209	0.276174
non-red	peptidyl-arginine_modification	GO:0018195	1	1	0.002049	0.000566	3.6209	0.276174
non-red	adenosylmethionine_decarboxylase_activity	GO:0004014	1	1	0.002049	0.000566	3.6209	0.276174
non-red	neurotrophin_TRK_receptor_binding	GO:0005167	1	1	0.002049	0.000566	3.6209	0.276174
non-red	negative_regulation_of_nitric-oxide_synthase_activity	GO:0051001	1	1	0.002049	0.000566	3.6209	0.276174
non-red	regulation_of_cellular_response_to_vascular_endothelial_growth_factor_stimulus	GO:1902547	1	1	0.002049	0.000566	3.6209	0.276174
non-red	telomere_assembly	GO:0032202	1	1	0.002049	0.000566	3.6209	0.276174
non-red	cellular_response_to_copper_ion	GO:0071280	1	1	0.002049	0.000566	3.6209	0.276174
non-red	positive_regulation_of_smooth_muscle_cell_migration	GO:0014911	1	1	0.002049	0.000566	3.6209	0.276174
non-red	copper_ion_transmembrane_transporter_activity	GO:0005375	1	1	0.002049	0.000566	3.6209	0.276174
non-red	glycogen_phosphorylase_activity	GO:0008184	1	1	0.002049	0.000566	3.6209	0.276174
non-red	deoxycytidine_kinase_activity	GO:0004137	1	1	0.002049	0.000566	3.6209	0.276174
non-red	RNA_polymerase_II_transcription_factor_binding_transcription_factor_activity_involved_in_negative_regulation_of_transcription	GO:0001191	1	1	0.002049	0.000566	3.6209	0.276174
non-red	serine-tRNA_ligase_activity	GO:0004828	1	1	0.002049	0.000566	3.6209	0.276174
red	necrotic_cell_death	GO:0070265	1	1	0.002049	0.000566	3.6209	0.276174
non-red	DNA_topoisomerase_II_activity	GO:0061505	1	1	0.002049	0.000566	3.6209	0.276174
non-red	cilium_morphogenesis	GO:0060271	1	1	0.002049	0.000566	3.6209	0.276174
red	binding_of_sperm_to_zona_pellucida	GO:0007339	1	1	0.002049	0.000566	3.6209	0.276174
non-red	response_to_electrical_stimulus	GO:0051602	1	1	0.002049	0.000566	3.6209	0.276174
non-red	alcohol_dehydrogenase_(NAD)_activity	GO:0004022	1	1	0.002049	0.000566	3.6209	0.276174
non-red	mitochondrial_asparaginyl-tRNA_aminoacylation	GO:0070145	1	1	0.002049	0.000566	3.6209	0.276174
red	regulation_of_axon_guidance	GO:1902667	1	1	0.002049	0.000566	3.6209	0.276174
non-red	tyrosine_metabolic_process	GO:0006570	1	1	0.002049	0.000566	3.6209	0.276174
red	positive_regulation_of_interleukin-6_biosynthetic_process	GO:0045410	1	1	0.002049	0.000566	3.6209	0.276174
non-red	regulation_of_acyl-CoA_biosynthetic_process	GO:0050812	1	1	0.002049	0.000566	3.6209	0.276174
red	CD4-positive,_alpha-beta_T_cell_lineage_commitment	GO:0043373	1	1	0.002049	0.000566	3.6209	0.276174
non-red	tryptophanyl-tRNA_aminoacylation	GO:0006436	1	1	0.002049	0.000566	3.6209	0.276174
non-red	peptidyl-tyrosine_sulfation	GO:0006478	1	1	0.002049	0.000566	3.6209	0.276174
non-red	kynureninase_activity	GO:0030429	1	1	0.002049	0.000566	3.6209	0.276174
non-red	alkali_metal_ion_binding	GO:0031420	1	1	0.002049	0.000566	3.6209	0.276174
non-red	phosphopantothenate--cysteine_ligase_activity	GO:0004632	1	1	0.002049	0.000566	3.6209	0.276174
red	cyclin-dependent_protein_kinase_activating_kinase_holoenzyme_complex	GO:0019907	1	1	0.002049	0.000566	3.6209	0.276174
red	glyceraldehyde-3-phosphate_biosynthetic_process	GO:0046166	1	1	0.002049	0.000566	3.6209	0.276174
non-red	DNA_binding,_bending	GO:0008301	1	1	0.002049	0.000566	3.6209	0.276174
red	regulation_of_cellular_respiration	GO:0043457	1	1	0.002049	0.000566	3.6209	0.276174
red	N-acetylneuraminate_catabolic_process	GO:0019262	1	1	0.002049	0.000566	3.6209	0.276174
red	positive_regulation_of_fructose_1,6-bisphosphate_metabolic_process	GO:0060552	1	1	0.002049	0.000566	3.6209	0.276174
red	plasma_kallikrein-kinin_cascade	GO:0002353	1	1	0.002049	0.000566	3.6209	0.276174
non-red	protein_depolymerization	GO:0051261	1	1	0.002049	0.000566	3.6209	0.276174
red	positive_regulation_of_androgen_receptor_activity	GO:2000825	1	1	0.002049	0.000566	3.6209	0.276174
non-red	replicative_senescence	GO:0090399	1	1	0.002049	0.000566	3.6209	0.276174
non-red	immunoglobulin_biosynthetic_process	GO:0002378	1	1	0.002049	0.000566	3.6209	0.276174
non-red	CCR4_chemokine_receptor_binding	GO:0031729	1	1	0.002049	0.000566	3.6209	0.276174
non-red	nicotinate-nucleotide_diphosphorylase_(carboxylating)_activity	GO:0004514	1	1	0.002049	0.000566	3.6209	0.276174
non-red	cellular_response_to_azide	GO:0097185	1	1	0.002049	0.000566	3.6209	0.276174
red	establishment_of_Golgi_localization	GO:0051683	1	1	0.002049	0.000566	3.6209	0.276174
red	regulation_of_pyrroline-5-carboxylate_reductase_activity	GO:1903167	1	1	0.002049	0.000566	3.6209	0.276174
red	protein-tyrosine_sulfotransferase_activity	GO:0008476	1	1	0.002049	0.000566	3.6209	0.276174
red	glycolate_biosynthetic_process	GO:0046295	1	1	0.002049	0.000566	3.6209	0.276174
red	positive_regulation_of_oxidative_phosphorylation_uncoupler_activity	GO:2000277	1	1	0.002049	0.000566	3.6209	0.276174
red	regulation_of_hydrogen_peroxide-induced_neuron_death	GO:1903207	1	1	0.002049	0.000566	3.6209	0.276174
red	cytokine_production_involved_in_immune_response	GO:0002367	1	1	0.002049	0.000566	3.6209	0.276174
red	morphogenesis_of_an_epithelial_fold	GO:0060571	1	1	0.002049	0.000566	3.6209	0.276174
red	cupric_ion_binding	GO:1903135	1	1	0.002049	0.000566	3.6209	0.276174
red	negative_regulation_of_DNA_replication	GO:0008156	1	1	0.002049	0.000566	3.6209	0.276174
red	small_protein_conjugating_enzyme_binding	GO:0044390	1	1	0.002049	0.000566	3.6209	0.276174
red	mesonephros_development	GO:0001823	1	1	0.002049	0.000566	3.6209	0.276174
red	stilbene_catabolic_process	GO:0046272	1	1	0.002049	0.000566	3.6209	0.276174
red	glutathione_dehydrogenase_(ascorbate)_activity	GO:0045174	1	1	0.002049	0.000566	3.6209	0.276174
non-red	somatic_stem_cell_maintenance	GO:0035019	1	1	0.002049	0.000566	3.6209	0.276174
red	negative_regulation_of_nitric-oxide_synthase_biosynthetic_process	GO:0051771	1	1	0.002049	0.000566	3.6209	0.276174
red	positive_regulation_of_cellular_amino_acid_biosynthetic_process	GO:2000284	1	1	0.002049	0.000566	3.6209	0.276174
non-red	malate_dehydrogenase_(NADP+)_activity	GO:0046554	1	1	0.002049	0.000566	3.6209	0.276174
red	thiomorpholine-carboxylate_dehydrogenase_activity	GO:0047127	1	1	0.002049	0.000566	3.6209	0.276174
red	positive_regulation_of_amine_transport	GO:0051954	1	1	0.002049	0.000566	3.6209	0.276174
non-red	positive_regulation_of_eosinophil_differentiation	GO:0045645	1	1	0.002049	0.000566	3.6209	0.276174
non-red	insulin_receptor_substrate_binding	GO:0043560	1	1	0.002049	0.000566	3.6209	0.276174
red	intracellular_sequestering_of_iron_ion	GO:0006880	1	1	0.002049	0.000566	3.6209	0.276174
red	paraspeckles	GO:0042382	1	1	0.002049	0.000566	3.6209	0.276174
red	pyruvate_dehydrogenase_(acetyl-transferring)_kinase_activity	GO:0004740	1	1	0.002049	0.000566	3.6209	0.276174
red	regulation_of_chemokine-mediated_signaling_pathway	GO:0070099	1	1	0.002049	0.000566	3.6209	0.276174
red	copper_ion_transmembrane_transport	GO:0035434	1	1	0.002049	0.000566	3.6209	0.276174
red	diadenosine_tetraphosphate_biosynthetic_process	GO:0015966	1	1	0.002049	0.000566	3.6209	0.276174
red	regulation_of_oxidative_phosphorylation_uncoupler_activity	GO:2000275	1	1	0.002049	0.000566	3.6209	0.276174
red	interleukin-1_secretion	GO:0050701	1	1	0.002049	0.000566	3.6209	0.276174
non-red	NAD-dependent_histone_deacetylase_activity	GO:0017136	1	1	0.002049	0.000566	3.6209	0.276174
red	negative_regulation_of_chemokine-mediated_signaling_pathway	GO:0070100	1	1	0.002049	0.000566	3.6209	0.276174
non-red	ferrochelatase_activity	GO:0004325	1	1	0.002049	0.000566	3.6209	0.276174
non-red	presynaptic_active_zone	GO:0048786	1	1	0.002049	0.000566	3.6209	0.276174
red	thyroid_hormone_binding	GO:0070324	1	1	0.002049	0.000566	3.6209	0.276174
red	S-adenosylmethioninamine_biosynthetic_process	GO:0006557	1	1	0.002049	0.000566	3.6209	0.276174
red	regulation_of_interleukin-12_biosynthetic_process	GO:0045075	1	1	0.002049	0.000566	3.6209	0.276174
non-red	isocitrate_metabolic_process	GO:0006102	1	1	0.002049	0.000566	3.6209	0.276174
non-red	COP9_signalosome	GO:0008180	1	1	0.002049	0.000566	3.6209	0.276174
non-red	asparaginyl-tRNA_aminoacylation	GO:0006421	1	1	0.002049	0.000566	3.6209	0.276174
non-red	positive_regulation_of_phosphatase_activity	GO:0010922	1	1	0.002049	0.000566	3.6209	0.276174
red	positive_regulation_of_vitamin_metabolic_process	GO:0046136	1	1	0.002049	0.000566	3.6209	0.276174
red	regulation_of_photoreceptor_cell_differentiation	GO:0046532	1	1	0.002049	0.000566	3.6209	0.276174
red	regulation_of_coenzyme_metabolic_process	GO:0051196	1	1	0.002049	0.000566	3.6209	0.276174
red	positive_regulation_of_ryanodine-sensitive_calcium-release_channel_activity	GO:0060316	1	1	0.002049	0.000566	3.6209	0.276174
red	negative_regulation_of_collagen_metabolic_process	GO:0010713	1	1	0.002049	0.000566	3.6209	0.276174
non-red	aspartate-tRNA(Asn)_ligase_activity	GO:0050560	1	1	0.002049	0.000566	3.6209	0.276174
red	positive_regulation_of_mononuclear_cell_migration	GO:0071677	1	1	0.002049	0.000566	3.6209	0.276174
non-red	galactose_binding	GO:0005534	1	1	0.002049	0.000566	3.6209	0.276174
non-red	negative_regulation_of_vascular_endothelial_growth_factor_signaling_pathway	GO:1900747	1	1	0.002049	0.000566	3.6209	0.276174
red	dTTP_metabolic_process	GO:0046075	1	1	0.002049	0.000566	3.6209	0.276174
red	regulation_of_axon_extension_involved_in_axon_guidance	GO:0048841	1	1	0.002049	0.000566	3.6209	0.276174
red	acetylserotonin_O-methyltransferase_activity	GO:0017096	1	1	0.002049	0.000566	3.6209	0.276174
red	CD4-positive_or_CD8-positive,_alpha-beta_T_cell_lineage_commitment	GO:0043369	1	1	0.002049	0.000566	3.6209	0.276174
red	regulation_of_dopamine_secretion	GO:0014059	1	1	0.002049	0.000566	3.6209	0.276174
non-red	racemase_and_epimerase_activity,_acting_on_amino_acids_and_derivatives	GO:0016855	1	1	0.002049	0.000566	3.6209	0.276174
red	mesoderm_formation	GO:0001707	1	1	0.002049	0.000566	3.6209	0.276174
red	D-aminoacyl-tRNA_deacylase_activity	GO:0051499	1	1	0.002049	0.000566	3.6209	0.276174
non-red	muscle_organ_morphogenesis	GO:0048644	1	1	0.002049	0.000566	3.6209	0.276174
red	neural_fold_formation	GO:0001842	1	1	0.002049	0.000566	3.6209	0.276174
red	regulation_of_skeletal_muscle_contraction_by_regulation_of_release_of_sequestered_calcium_ion	GO:0014809	1	1	0.002049	0.000566	3.6209	0.276174
non-red	positive_regulation_of_tyrosine_phosphorylation_of_Stat1_protein	GO:0042511	1	1	0.002049	0.000566	3.6209	0.276174
red	positive_regulation_of_translational_initiation	GO:0045948	1	1	0.002049	0.000566	3.6209	0.276174
red	nucleoside_monophosphate_phosphorylation	GO:0046940	1	1	0.002049	0.000566	3.6209	0.276174
red	ATPase_activity,_coupled_to_movement_of_substances	GO:0043492	1	1	0.002049	0.000566	3.6209	0.276174
red	positive_regulation_of_L-dopa_decarboxylase_activity	GO:1903200	1	1	0.002049	0.000566	3.6209	0.276174
non-red	synaptic_transmission,_cholinergic	GO:0007271	1	1	0.002049	0.000566	3.6209	0.276174
red	cellular_polysaccharide_catabolic_process	GO:0044247	1	1	0.002049	0.000566	3.6209	0.276174
non-red	antibiotic_metabolic_process	GO:0016999	1	1	0.002049	0.000566	3.6209	0.276174
non-red	mitochondrial_RNA_metabolic_process	GO:0000959	1	1	0.002049	0.000566	3.6209	0.276174
red	serotonin_metabolic_process	GO:0042428	1	1	0.002049	0.000566	3.6209	0.276174
red	L-isoleucine_transaminase_activity	GO:0052656	1	1	0.002049	0.000566	3.6209	0.276174
non-red	benzaldehyde_dehydrogenase_activity	GO:0019115	1	1	0.002049	0.000566	3.6209	0.276174
red	intrinsic_apoptotic_signaling_pathway_in_response_to_hydrogen_peroxide	GO:0036481	1	1	0.002049	0.000566	3.6209	0.276174
red	inhibition_of_cysteine-type_endopeptidase_activity_involved_in_apoptotic_process	GO:1990001	1	1	0.002049	0.000566	3.6209	0.276174
red	primary_active_transmembrane_transporter_activity	GO:0015399	1	1	0.002049	0.000566	3.6209	0.276174
red	icosanoid_receptor_activity	GO:0004953	1	1	0.002049	0.000566	3.6209	0.276174
red	negative_regulation_of_TRAIL-activated_apoptotic_signaling_pathway	GO:1903122	1	1	0.002049	0.000566	3.6209	0.276174
red	S-adenosylmethioninamine_metabolic_process	GO:0046499	1	1	0.002049	0.000566	3.6209	0.276174
red	branched-chain_amino_acid_biosynthetic_process	GO:0009082	1	1	0.002049	0.000566	3.6209	0.276174
red	regulation_of_skeletal_muscle_contraction	GO:0014819	1	1	0.002049	0.000566	3.6209	0.276174
non-red	glycine_amidinotransferase_activity	GO:0015068	1	1	0.002049	0.000566	3.6209	0.276174
red	regulation_of_blood_vessel_remodeling	GO:0060312	1	1	0.002049	0.000566	3.6209	0.276174
non-red	negative_regulation_of_interferon-gamma_production	GO:0032689	1	1	0.002049	0.000566	3.6209	0.276174
red	glycine-tRNA_ligase_activity	GO:0004820	1	1	0.002049	0.000566	3.6209	0.276174
non-red	glutathione_synthase_activity	GO:0004363	1	1	0.002049	0.000566	3.6209	0.276174
red	glyoxalase_(glycolic_acid-forming)_activity	GO:1990422	1	1	0.002049	0.000566	3.6209	0.276174
non-red	putrescine_acetylation	GO:0032920	1	1	0.002049	0.000566	3.6209	0.276174
red	nucleoside_diphosphate_catabolic_process	GO:0009134	1	1	0.002049	0.000566	3.6209	0.276174
non-red	negative_regulation_of_monooxygenase_activity	GO:0032769	1	1	0.002049	0.000566	3.6209	0.276174
non-red	positive_regulation_of_viral_genome_replication	GO:0045070	1	1	0.002049	0.000566	3.6209	0.276174
red	positive_regulation_of_interleukin-1_beta_production	GO:0032731	1	1	0.002049	0.000566	3.6209	0.276174
red	regulation_of_removal_of_superoxide_radicals	GO:2000121	1	1	0.002049	0.000566	3.6209	0.276174
non-red	S-adenosylmethionine_biosynthetic_process	GO:0006556	1	1	0.002049	0.000566	3.6209	0.276174
red	galactitol_metabolic_process	GO:0019402	1	1	0.002049	0.000566	3.6209	0.276174
red	negative_regulation_of_alpha-beta_T_cell_activation	GO:0046636	1	1	0.002049	0.000566	3.6209	0.276174
red	ciliary_neurotrophic_factor-mediated_signaling_pathway	GO:0070120	1	1	0.002049	0.000566	3.6209	0.276174
red	GMP_synthase_(glutamine-hydrolyzing)_activity	GO:0003922	1	1	0.002049	0.000566	3.6209	0.276174
red	positive_regulation_of_tyrosine_3-monooxygenase_activity	GO:1903178	1	1	0.002049	0.000566	3.6209	0.276174
non-red	pyruvate_dehydrogenase_complex	GO:0045254	1	1	0.002049	0.000566	3.6209	0.276174
red	positive_regulation_of_cellular_amino_acid_metabolic_process	GO:0045764	1	1	0.002049	0.000566	3.6209	0.276174
red	L-glutamine:pyruvate_aminotransferase_activity	GO:0047945	1	1	0.002049	0.000566	3.6209	0.276174
red	peptidyl-histidine_hydroxylation	GO:0036138	1	1	0.002049	0.000566	3.6209	0.276174
red	NAD-dependent_histone_deacetylase_activity_(H3-K14_specific)	GO:0032041	1	1	0.002049	0.000566	3.6209	0.276174
red	negative_regulation_of_blood_vessel_remodeling	GO:0060313	1	1	0.002049	0.000566	3.6209	0.276174
red	interleukin-8_receptor_binding	GO:0005153	1	1	0.002049	0.000566	3.6209	0.276174
non-red	tRNA_wobble_base_modification	GO:0002097	1	1	0.002049	0.000566	3.6209	0.276174
red	xanthine_oxidase_activity	GO:0004855	1	1	0.002049	0.000566	3.6209	0.276174
non-red	nitric-oxide_synthase_activity	GO:0004517	1	1	0.002049	0.000566	3.6209	0.276174
non-red	regulation_of_killing_of_cells_of_other_organism	GO:0051709	1	1	0.002049	0.000566	3.6209	0.276174
red	GPI_anchor_binding	GO:0034235	1	1	0.002049	0.000566	3.6209	0.276174
non-red	4-hydroxyphenylpyruvate_dioxygenase_activity	GO:0003868	1	1	0.002049	0.000566	3.6209	0.276174
red	regulation_of_protein_sumoylation	GO:0033233	1	1	0.002049	0.000566	3.6209	0.276174
non-red	D-gluconate_metabolic_process	GO:0019521	1	1	0.002049	0.000566	3.6209	0.276174
red	synaptic_transmission,_dopaminergic	GO:0001963	1	1	0.002049	0.000566	3.6209	0.276174
red	regulation_of_TRAIL-activated_apoptotic_signaling_pathway	GO:1903121	1	1	0.002049	0.000566	3.6209	0.276174
red	actin_filament_depolymerization	GO:0030042	1	1	0.002049	0.000566	3.6209	0.276174
non-red	tryptophan_catabolic_process_to_acetyl-CoA	GO:0019442	1	1	0.002049	0.000566	3.6209	0.276174
non-red	bisphosphoglycerate_mutase_activity	GO:0004082	1	1	0.002049	0.000566	3.6209	0.276174
red	regulation_of_eosinophil_differentiation	GO:0045643	1	1	0.002049	0.000566	3.6209	0.276174
non-red	indolalkylamine_biosynthetic_process	GO:0046219	1	1	0.002049	0.000566	3.6209	0.276174
red	TRAF2-GSTP1_complex	GO:0097057	1	1	0.002049	0.000566	3.6209	0.276174
red	hydrolase_activity,_acting_on_acid_anhydrides,_catalyzing_transmembrane_movement_of_substances	GO:0016820	1	1	0.002049	0.000566	3.6209	0.276174
non-red	cilium_organization	GO:0044782	1	1	0.002049	0.000566	3.6209	0.276174
red	malate_dehydrogenase_activity	GO:0016615	1	1	0.002049	0.000566	3.6209	0.276174
red	selenocysteinyl-tRNA(Sec)_biosynthetic_process	GO:0097056	1	1	0.002049	0.000566	3.6209	0.276174
non-red	ketohexokinase_activity	GO:0004454	1	1	0.002049	0.000566	3.6209	0.276174
red	negative_regulation_of_deoxyribonuclease_activity	GO:0032076	1	1	0.002049	0.000566	3.6209	0.276174
red	threonine-type_peptidase_activity	GO:0070003	1	1	0.002049	0.000566	3.6209	0.276174
red	regulation_of_retinal_cell_programmed_cell_death	GO:0046668	1	1	0.002049	0.000566	3.6209	0.276174
red	positive_regulation_of_ion_transmembrane_transport	GO:0034767	1	1	0.002049	0.000566	3.6209	0.276174
red	sulfurtransferase_activity	GO:0016783	1	1	0.002049	0.000566	3.6209	0.276174
non-red	adenine_phosphoribosyltransferase_activity	GO:0003999	1	1	0.002049	0.000566	3.6209	0.276174
non-red	peptidyl-aspartic_acid_modification	GO:0018197	1	1	0.002049	0.000566	3.6209	0.276174
non-red	parturition	GO:0007567	1	1	0.002049	0.000566	3.6209	0.276174
red	7S_RNA_binding	GO:0008312	1	1	0.002049	0.000566	3.6209	0.276174
non-red	pentose-phosphate_shunt,_non-oxidative_branch	GO:0009052	1	1	0.002049	0.000566	3.6209	0.276174
red	acetylpyruvate_hydrolase_activity	GO:0018773	1	1	0.002049	0.000566	3.6209	0.276174
non-red	glucuronosyltransferase_activity	GO:0015020	1	1	0.002049	0.000566	3.6209	0.276174
red	Mo-molybdopterin_cofactor_biosynthetic_process	GO:0006777	1	1	0.002049	0.000566	3.6209	0.276174
red	dopamine_uptake_involved_in_synaptic_transmission	GO:0051583	1	1	0.002049	0.000566	3.6209	0.276174
non-red	uroporphyrinogen_decarboxylase_activity	GO:0004853	1	1	0.002049	0.000566	3.6209	0.276174
red	NAD-dependent_histone_deacetylase_activity_(H4-K16_specific)	GO:0046970	1	1	0.002049	0.000566	3.6209	0.276174
red	negative_regulation_of_collagen_catabolic_process	GO:0010711	1	1	0.002049	0.000566	3.6209	0.276174
red	thrombin_receptor_signaling_pathway	GO:0070493	1	1	0.002049	0.000566	3.6209	0.276174
non-red	ADP-ribose_diphosphatase_activity	GO:0047631	1	1	0.002049	0.000566	3.6209	0.276174
non-red	cellular_response_to_estradiol_stimulus	GO:0071392	1	1	0.002049	0.000566	3.6209	0.276174
red	positive_regulation_of_cation_channel_activity	GO:2001259	1	1	0.002049	0.000566	3.6209	0.276174
non-red	L-lysine_metabolic_process	GO:0046440	1	1	0.002049	0.000566	3.6209	0.276174
red	lactate_biosynthetic_process	GO:0019249	1	1	0.002049	0.000566	3.6209	0.276174
red	pyrimidine_deoxyribonucleoside_triphosphate_biosynthetic_process	GO:0009212	1	1	0.002049	0.000566	3.6209	0.276174
non-red	sodium_channel_activity	GO:0005272	1	1	0.002049	0.000566	3.6209	0.276174
non-red	vesicle_coating	GO:0006901	1	1	0.002049	0.000566	3.6209	0.276174
non-red	tRNA_3'-end_processing	GO:0042780	1	1	0.002049	0.000566	3.6209	0.276174
red	negative_regulation_of_chronic_inflammatory_response_to_antigenic_stimulus	GO:0002875	1	1	0.002049	0.000566	3.6209	0.276174
non-red	putrescine_binding	GO:0019810	1	1	0.002049	0.000566	3.6209	0.276174
red	epithelial_to_mesenchymal_transition	GO:0001837	1	1	0.002049	0.000566	3.6209	0.276174
red	methionine_adenosyltransferase_regulator_activity	GO:0048270	1	1	0.002049	0.000566	3.6209	0.276174
non-red	P_granule	GO:0043186	1	1	0.002049	0.000566	3.6209	0.276174
non-red	positive_regulation_of_transmembrane_receptor_protein_serine/threonine_kinase_signaling_pathway	GO:0090100	1	1	0.002049	0.000566	3.6209	0.276174
red	molybdopterin_cofactor_biosynthetic_process	GO:0032324	1	1	0.002049	0.000566	3.6209	0.276174
red	response_to_azide	GO:0097184	1	1	0.002049	0.000566	3.6209	0.276174
red	positive_regulation_of_calcium_ion_transmembrane_transporter_activity	GO:1901021	1	1	0.002049	0.000566	3.6209	0.276174
red	mRNA_cleavage_factor_complex	GO:0005849	1	1	0.002049	0.000566	3.6209	0.276174
non-red	positive_regulation_of_protein_complex_disassembly	GO:0043243	1	1	0.002049	0.000566	3.6209	0.276174
red	glyoxylate_cycle	GO:0006097	1	1	0.002049	0.000566	3.6209	0.276174
non-red	2-aminoadipate_transaminase_activity	GO:0047536	1	1	0.002049	0.000566	3.6209	0.276174
red	neuron_migration	GO:0001764	1	1	0.002049	0.000566	3.6209	0.276174
non-red	cellular_amide_catabolic_process	GO:0043605	1	1	0.002049	0.000566	3.6209	0.276174
non-red	D-serine_metabolic_process	GO:0070178	1	1	0.002049	0.000566	3.6209	0.276174
red	mitochondrial_pyruvate_dehydrogenase_complex	GO:0005967	1	1	0.002049	0.000566	3.6209	0.276174
red	cysteine-S-conjugate_beta-lyase_activity	GO:0047804	1	1	0.002049	0.000566	3.6209	0.276174
non-red	neurotrophin_TRKA_receptor_binding	GO:0005168	1	1	0.002049	0.000566	3.6209	0.276174
non-red	oxaloacetate_metabolic_process	GO:0006107	1	1	0.002049	0.000566	3.6209	0.276174
red	voluntary_musculoskeletal_movement	GO:0050882	1	1	0.002049	0.000566	3.6209	0.276174
red	histone_deacetylase_activity_(H4-K16_specific)	GO:0034739	1	1	0.002049	0.000566	3.6209	0.276174
red	N-acetylmannosamine_metabolic_process	GO:0006051	1	1	0.002049	0.000566	3.6209	0.276174
red	regulation_of_neuronal_action_potential	GO:0098908	1	1	0.002049	0.000566	3.6209	0.276174
non-red	DNA-directed_RNA_polymerase_II,_holoenzyme	GO:0016591	1	1	0.002049	0.000566	3.6209	0.276174
non-red	hemopoiesis	GO:0030097	1	1	0.002049	0.000566	3.6209	0.276174
non-red	protein_kinase_CK2_complex	GO:0005956	1	1	0.002049	0.000566	3.6209	0.276174
red	prostanoid_receptor_activity	GO:0004954	1	1	0.002049	0.000566	3.6209	0.276174
red	negative_regulation_of_glycoprotein_metabolic_process	GO:1903019	1	1	0.002049	0.000566	3.6209	0.276174
red	peptidyl-histidine_dioxygenase_activity	GO:0036139	1	1	0.002049	0.000566	3.6209	0.276174
non-red	Fanconi_anaemia_nuclear_complex	GO:0043240	1	1	0.002049	0.000566	3.6209	0.276174
non-red	asparagine_metabolic_process	GO:0006528	1	1	0.002049	0.000566	3.6209	0.276174
red	histone_citrullination	GO:0036414	1	1	0.002049	0.000566	3.6209	0.276174
non-red	response_to_cGMP	GO:0070305	1	1	0.002049	0.000566	3.6209	0.276174
red	positive_regulation_of_transcription_regulatory_region_DNA_binding	GO:2000679	1	1	0.002049	0.000566	3.6209	0.276174
non-red	detoxification_of_nitrogen_compound	GO:0051410	1	1	0.002049	0.000566	3.6209	0.276174
red	interleukin-10_receptor_binding	GO:0005141	1	1	0.002049	0.000566	3.6209	0.276174
red	eosinophil_migration	GO:0072677	1	1	0.002049	0.000566	3.6209	0.276174
red	protein_complex_scaffold	GO:0032947	1	1	0.002049	0.000566	3.6209	0.276174
non-red	regulation_of_cell_communication_by_electrical_coupling_involved_in_cardiac_conduction	GO:1901844	1	1	0.002049	0.000566	3.6209	0.276174
red	diadenosine_polyphosphate_metabolic_process	GO:0015959	1	1	0.002049	0.000566	3.6209	0.276174
red	catecholamine_uptake	GO:0090493	1	1	0.002049	0.000566	3.6209	0.276174
red	diamine_oxidase_activity	GO:0052597	1	1	0.002049	0.000566	3.6209	0.276174
red	regulation_of_phosphatase_activity	GO:0010921	1	1	0.002049	0.000566	3.6209	0.276174
red	intracellular_copper_ion_transport	GO:0015680	1	1	0.002049	0.000566	3.6209	0.276174
non-red	secondary_active_transmembrane_transporter_activity	GO:0015291	1	1	0.002049	0.000566	3.6209	0.276174
red	negative_regulation_of_T-helper_17_cell_differentiation	GO:2000320	1	1	0.002049	0.000566	3.6209	0.276174
non-red	protein_O-linked_glycosylation_via_threonine	GO:0018243	1	1	0.002049	0.000566	3.6209	0.276174
red	negative_regulation_of_myeloid_dendritic_cell_activation	GO:0030886	1	1	0.002049	0.000566	3.6209	0.276174
red	regulation_of_granulocyte_differentiation	GO:0030852	1	1	0.002049	0.000566	3.6209	0.276174
red	negative_regulation_of_systemic_arterial_blood_pressure	GO:0003085	1	1	0.002049	0.000566	3.6209	0.276174
red	positive_regulation_of_killing_of_cells_of_other_organism	GO:0051712	1	1	0.002049	0.000566	3.6209	0.276174
non-red	histone_H2B_ubiquitination	GO:0033523	1	1	0.002049	0.000566	3.6209	0.276174
non-red	inorganic_diphosphatase_activity	GO:0004427	1	1	0.002049	0.000566	3.6209	0.276174
red	pyridoxal_kinase_activity	GO:0008478	1	1	0.002049	0.000566	3.6209	0.276174
non-red	transferrin_receptor_activity	GO:0004998	1	1	0.002049	0.000566	3.6209	0.276174
red	sequestering_of_iron_ion	GO:0097577	1	1	0.002049	0.000566	3.6209	0.276174
red	negative_regulation_of_alpha-beta_T_cell_differentiation	GO:0046639	1	1	0.002049	0.000566	3.6209	0.276174
red	catecholamine_uptake_involved_in_synaptic_transmission	GO:0051934	1	1	0.002049	0.000566	3.6209	0.276174
non-red	dendritic_spine_neck	GO:0044326	1	1	0.002049	0.000566	3.6209	0.276174
non-red	negative_regulation_of_insulin_secretion	GO:0046676	1	1	0.002049	0.000566	3.6209	0.276174
red	dopamine_transport	GO:0015872	1	1	0.002049	0.000566	3.6209	0.276174
red	catechol-containing_compound_biosynthetic_process	GO:0009713	1	1	0.002049	0.000566	3.6209	0.276174
red	regulation_of_extent_of_cell_growth	GO:0061387	1	1	0.002049	0.000566	3.6209	0.276174
non-red	cellular_component_disassembly_involved_in_execution_phase_of_apoptosis	GO:0006921	1	1	0.002049	0.000566	3.6209	0.276174
non-red	integrase_activity	GO:0008907	1	1	0.002049	0.000566	3.6209	0.276174
non-red	creatinine_metabolic_process	GO:0046449	1	1	0.002049	0.000566	3.6209	0.276174
non-red	nicotinamide_metabolic_process	GO:0006769	1	1	0.002049	0.000566	3.6209	0.276174
non-red	carbon-nitrogen_ligase_activity,_with_glutamine_as_amido-N-donor	GO:0016884	1	1	0.002049	0.000566	3.6209	0.276174
red	L-dopa_decarboxylase_activator_activity	GO:0036478	1	1	0.002049	0.000566	3.6209	0.276174
red	threonyl-tRNA_aminoacylation	GO:0006435	1	1	0.002049	0.000566	3.6209	0.276174
red	regulation_of_male_gonad_development	GO:2000018	1	1	0.002049	0.000566	3.6209	0.276174
red	negative_regulation_of_CD4-positive,_alpha-beta_T_cell_differentiation	GO:0043371	1	1	0.002049	0.000566	3.6209	0.276174
non-red	chaperone-mediated_protein_folding	GO:0061077	1	1	0.002049	0.000566	3.6209	0.276174
red	homophilic_cell_adhesion_via_plasma_membrane_adhesion_molecules	GO:0007156	1	1	0.002049	0.000566	3.6209	0.276174
non-red	polar_microtubule	GO:0005827	1	1	0.002049	0.000566	3.6209	0.276174
red	response_to_inactivity	GO:0014854	1	1	0.002049	0.000566	3.6209	0.276174
non-red	regulation_of_intracellular_steroid_hormone_receptor_signaling_pathway	GO:0033143	1	1	0.002049	0.000566	3.6209	0.276174
red	negative_regulation_of_oxidative_stress-induced_neuron_death	GO:1903204	1	1	0.002049	0.000566	3.6209	0.276174
non-red	negative_regulation_of_transcription_regulatory_region_DNA_binding	GO:2000678	1	1	0.002049	0.000566	3.6209	0.276174
non-red	inorganic_anion_exchanger_activity	GO:0005452	1	1	0.002049	0.000566	3.6209	0.276174
non-red	oxidoreductase_activity,_acting_on_CH_or_CH2_groups,_NAD_or_NADP_as_acceptor	GO:0016726	1	1	0.002049	0.000566	3.6209	0.276174
non-red	sodium_ion_binding	GO:0031402	1	1	0.002049	0.000566	3.6209	0.276174
non-red	oxidoreductase_activity,_acting_on_phosphorus_or_arsenic_in_donors	GO:0030613	1	1	0.002049	0.000566	3.6209	0.276174
red	negative_regulation_of_death-inducing_signaling_complex_assembly	GO:1903073	1	1	0.002049	0.000566	3.6209	0.276174
non-red	glutamate-5-semialdehyde_dehydrogenase_activity	GO:0004350	1	1	0.002049	0.000566	3.6209	0.276174
non-red	L-phenylalanine_aminotransferase_activity	GO:0070546	1	1	0.002049	0.000566	3.6209	0.276174
non-red	lithium_ion_binding	GO:0031403	1	1	0.002049	0.000566	3.6209	0.276174
red	regulation_of_oxidative_phosphorylation	GO:0002082	1	1	0.002049	0.000566	3.6209	0.276174
red	GDP-L-fucose_synthase_activity	GO:0050577	1	1	0.002049	0.000566	3.6209	0.276174
non-red	hypoxia-inducible_factor-1alpha_signaling_pathway	GO:0097411	1	1	0.002049	0.000566	3.6209	0.276174
non-red	fibril_organization	GO:0097435	1	1	0.002049	0.000566	3.6209	0.276174
non-red	aldonic_acid_metabolic_process	GO:0019520	1	1	0.002049	0.000566	3.6209	0.276174
red	positive_regulation_of_dopamine_biosynthetic_process	GO:1903181	1	1	0.002049	0.000566	3.6209	0.276174
red	cellular_potassium_ion_transport	GO:0071804	1	1	0.002049	0.000566	3.6209	0.276174
red	extracellular_fibril_organization	GO:0043206	1	1	0.002049	0.000566	3.6209	0.276174
non-red	protein_hexamerization	GO:0034214	1	1	0.002049	0.000566	3.6209	0.276174
red	indole-containing_compound_biosynthetic_process	GO:0042435	1	1	0.002049	0.000566	3.6209	0.276174
red	protein_citrullination	GO:0018101	1	1	0.002049	0.000566	3.6209	0.276174
red	cerebroside-sulfatase_activity	GO:0004098	1	1	0.002049	0.000566	3.6209	0.276174
non-red	transketolase_activity	GO:0004802	1	1	0.002049	0.000566	3.6209	0.276174
non-red	tumor_necrosis_factor-activated_receptor_activity	GO:0005031	1	1	0.002049	0.000566	3.6209	0.276174
red	S-nitrosoglutathione_binding	GO:0035730	1	1	0.002049	0.000566	3.6209	0.276174
red	cellular_response_to_interleukin-18	GO:0071351	1	1	0.002049	0.000566	3.6209	0.276174
red	meiotic_spindle_organization	GO:0000212	1	1	0.002049	0.000566	3.6209	0.276174
red	negative_regulation_of_interferon-alpha_biosynthetic_process	GO:0045355	1	1	0.002049	0.000566	3.6209	0.276174
red	regulation_of_acetyl-CoA_biosynthetic_process_from_pyruvate	GO:0010510	1	1	0.002049	0.000566	3.6209	0.276174
non-red	regulation_of_action_potential	GO:0098900	1	1	0.002049	0.000566	3.6209	0.276174
red	neurotransmitter_uptake	GO:0001504	1	1	0.002049	0.000566	3.6209	0.276174
non-red	aspartate-tRNA_ligase_activity	GO:0004815	1	1	0.002049	0.000566	3.6209	0.276174
red	negative_regulation_of_cysteine-type_endopeptidase_activity_involved_in_apoptotic_signaling_pathway	GO:2001268	1	1	0.002049	0.000566	3.6209	0.276174
non-red	lysine_metabolic_process	GO:0006553	1	1	0.002049	0.000566	3.6209	0.276174
non-red	NAD-dependent_protein_deacetylase_activity	GO:0034979	1	1	0.002049	0.000566	3.6209	0.276174
non-red	O-phospho-L-serine:2-oxoglutarate_aminotransferase_activity	GO:0004648	1	1	0.002049	0.000566	3.6209	0.276174
red	negative_regulation_of_endodeoxyribonuclease_activity	GO:0032078	1	1	0.002049	0.000566	3.6209	0.276174
non-red	bis(5'-adenosyl)-triphosphatase_activity	GO:0047710	1	1	0.002049	0.000566	3.6209	0.276174
red	prostaglandin_receptor_activity	GO:0004955	1	1	0.002049	0.000566	3.6209	0.276174
red	mitochondrial_respiratory_chain_complex_I	GO:0005747	1	1	0.002049	0.000566	3.6209	0.276174
red	axon_terminus	GO:0043679	1	1	0.002049	0.000566	3.6209	0.276174
red	negative_regulation_of_elastin_catabolic_process	GO:0060311	1	1	0.002049	0.000566	3.6209	0.276174
non-red	tRNA_3'-trailer_cleavage	GO:0042779	1	1	0.002049	0.000566	3.6209	0.276174
red	fumarylpyruvate_hydrolase_activity	GO:0034545	1	1	0.002049	0.000566	3.6209	0.276174
red	transmission_of_nerve_impulse	GO:0019226	1	1	0.002049	0.000566	3.6209	0.276174
red	intrinsic_apoptotic_signaling_pathway_by_p53_class_mediator	GO:0072332	1	1	0.002049	0.000566	3.6209	0.276174
non-red	action_potential	GO:0001508	1	1	0.002049	0.000566	3.6209	0.276174
red	melatonin_metabolic_process	GO:0030186	1	1	0.002049	0.000566	3.6209	0.276174
red	telomere_cap_complex	GO:0000782	1	1	0.002049	0.000566	3.6209	0.276174
red	germ_cell_migration	GO:0008354	1	1	0.002049	0.000566	3.6209	0.276174
red	RNA_polyadenylation	GO:0043631	1	1	0.002049	0.000566	3.6209	0.276174
red	interleukin-1_alpha_secretion	GO:0050703	1	1	0.002049	0.000566	3.6209	0.276174
non-red	selenocysteine_lyase_activity	GO:0009000	1	1	0.002049	0.000566	3.6209	0.276174
non-red	NF-kappaB_binding	GO:0051059	1	1	0.002049	0.000566	3.6209	0.276174
non-red	UDP-N-acetylglucosamine_metabolic_process	GO:0006047	1	1	0.002049	0.000566	3.6209	0.276174
non-red	bisphosphoglycerate_2-phosphatase_activity	GO:0004083	1	1	0.002049	0.000566	3.6209	0.276174
non-red	glucosamine_6-phosphate_N-acetyltransferase_activity	GO:0004343	1	1	0.002049	0.000566	3.6209	0.276174
red	interleukin-5_receptor_binding	GO:0005137	1	1	0.002049	0.000566	3.6209	0.276174
non-red	11-beta-hydroxysteroid_dehydrogenase_[NAD(P)]_activity	GO:0003845	1	1	0.002049	0.000566	3.6209	0.276174
non-red	oxidoreductase_activity,_acting_on_phosphorus_or_arsenic_in_donors,_disulfide_as_acceptor	GO:0030614	1	1	0.002049	0.000566	3.6209	0.276174
red	regulation_of_androgen_receptor_activity	GO:2000823	1	1	0.002049	0.000566	3.6209	0.276174
red	histamine_oxidase_activity	GO:0052598	1	1	0.002049	0.000566	3.6209	0.276174
red	nitric_oxide_storage	GO:0035732	1	1	0.002049	0.000566	3.6209	0.276174
red	glutathione-disulfide_reductase_activity	GO:0004362	1	1	0.002049	0.000566	3.6209	0.276174
red	chromosome_passenger_complex	GO:0032133	1	1	0.002049	0.000566	3.6209	0.276174
red	regulation_of_actin_nucleation	GO:0051125	1	1	0.002049	0.000566	3.6209	0.276174
non-red	regulation_of_relaxation_of_muscle	GO:1901077	1	1	0.002049	0.000566	3.6209	0.276174
red	cuprous_ion_binding	GO:1903136	1	1	0.002049	0.000566	3.6209	0.276174
red	negative_regulation_of_Notch_signaling_pathway	GO:0045746	1	1	0.002049	0.000566	3.6209	0.276174
non-red	polysaccharide_catabolic_process	GO:0000272	1	1	0.002049	0.000566	3.6209	0.276174
non-red	protein_localization_to_cilium	GO:0061512	1	1	0.002049	0.000566	3.6209	0.276174
non-red	negative_regulation_of_endothelial_cell_differentiation	GO:0045602	1	1	0.002049	0.000566	3.6209	0.276174
non-red	positive_regulation_of_interferon-alpha_production	GO:0032727	1	1	0.002049	0.000566	3.6209	0.276174
red	negative_regulation_of_protein_sumoylation	GO:0033234	1	1	0.002049	0.000566	3.6209	0.276174
non-red	glycine_catabolic_process	GO:0006546	1	1	0.002049	0.000566	3.6209	0.276174
non-red	DNA_topoisomerase_activity	GO:0003916	1	1	0.002049	0.000566	3.6209	0.276174
red	positive_regulation_of_superoxide_dismutase_activity	GO:1901671	1	1	0.002049	0.000566	3.6209	0.276174
red	L-lysine_catabolic_process	GO:0019477	1	1	0.002049	0.000566	3.6209	0.276174
red	T-helper_cell_lineage_commitment	GO:0002295	1	1	0.002049	0.000566	3.6209	0.276174
non-red	isoleucine_metabolic_process	GO:0006549	1	1	0.002049	0.000566	3.6209	0.276174
non-red	gamma-butyrobetaine_dioxygenase_activity	GO:0008336	1	1	0.002049	0.000566	3.6209	0.276174
non-red	protein_O-linked_glycosylation_via_serine	GO:0018242	1	1	0.002049	0.000566	3.6209	0.276174
red	tryptophan-tRNA_ligase_activity	GO:0004830	1	1	0.002049	0.000566	3.6209	0.276174
red	UDP-N-acetylglucosamine_biosynthetic_process	GO:0006048	1	1	0.002049	0.000566	3.6209	0.276174
red	regulation_of_axon_extension	GO:0030516	1	1	0.002049	0.000566	3.6209	0.276174
red	positive_regulation_of_granulocyte_differentiation	GO:0030854	1	1	0.002049	0.000566	3.6209	0.276174
red	telencephalon_cell_migration	GO:0022029	1	1	0.002049	0.000566	3.6209	0.276174
non-red	nicotinamide_phosphoribosyltransferase_activity	GO:0047280	1	1	0.002049	0.000566	3.6209	0.276174
red	histone_deacetylase_activity_(H3-K14_specific)	GO:0031078	1	1	0.002049	0.000566	3.6209	0.276174
red	regulation_of_androgen_receptor_signaling_pathway	GO:0060765	1	1	0.002049	0.000566	3.6209	0.276174
red	tyrosine_3-monooxygenase_activator_activity	GO:0036470	1	1	0.002049	0.000566	3.6209	0.276174
non-red	tyrosine_catabolic_process	GO:0006572	1	1	0.002049	0.000566	3.6209	0.276174
non-red	Z_disc	GO:0030018	1	1	0.002049	0.000566	3.6209	0.276174
red	positive_regulation_of_calcium_ion_import	GO:0090280	1	1	0.002049	0.000566	3.6209	0.276174
red	COPI_coating_of_Golgi_vesicle	GO:0048205	1	1	0.002049	0.000566	3.6209	0.276174
non-red	positive_regulation_of_cytokine_production_involved_in_inflammatory_response	GO:1900017	1	1	0.002049	0.000566	3.6209	0.276174
red	regulation_of_isotype_switching_to_IgE_isotypes	GO:0048293	1	1	0.002049	0.000566	3.6209	0.276174
non-red	exosome_(RNase_complex)	GO:0000178	1	1	0.002049	0.000566	3.6209	0.276174
red	xanthine_dehydrogenase_activity	GO:0004854	1	1	0.002049	0.000566	3.6209	0.276174
red	positive_regulation_of_synaptic_transmission,_cholinergic	GO:0032224	1	1	0.002049	0.000566	3.6209	0.276174
red	guanine_catabolic_process	GO:0006147	1	1	0.002049	0.000566	3.6209	0.276174
non-red	peroxiredoxin_activity	GO:0051920	1	1	0.002049	0.000566	3.6209	0.276174
red	patterning_of_blood_vessels	GO:0001569	1	1	0.002049	0.000566	3.6209	0.276174
non-red	regulation_of_myelination	GO:0031641	1	1	0.002049	0.000566	3.6209	0.276174
red	threonine_racemase_activity	GO:0018114	1	1	0.002049	0.000566	3.6209	0.276174
non-red	T-tubule	GO:0030315	1	1	0.002049	0.000566	3.6209	0.276174
non-red	beta-aspartyl-peptidase_activity	GO:0008798	1	1	0.002049	0.000566	3.6209	0.276174
red	catecholamine_transport	GO:0051937	1	1	0.002049	0.000566	3.6209	0.276174
non-red	tropomyosin_binding	GO:0005523	1	1	0.002049	0.000566	3.6209	0.276174
non-red	ethanol_binding	GO:0035276	1	1	0.002049	0.000566	3.6209	0.276174
red	negative_regulation_of_myelination	GO:0031642	1	1	0.002049	0.000566	3.6209	0.276174
non-red	molybdopterin_synthase_complex	GO:0019008	1	1	0.002049	0.000566	3.6209	0.276174
non-red	regulation_of_voltage-gated_calcium_channel_activity	GO:1901385	1	1	0.002049	0.000566	3.6209	0.276174
non-red	regulation_of_interleukin-6_biosynthetic_process	GO:0045408	1	1	0.002049	0.000566	3.6209	0.276174
non-red	musculoskeletal_movement	GO:0050881	1	1	0.002049	0.000566	3.6209	0.276174
red	D-amino_acid_biosynthetic_process	GO:0046437	1	1	0.002049	0.000566	3.6209	0.276174
red	regulation_of_chronic_inflammatory_response_to_antigenic_stimulus	GO:0002874	1	1	0.002049	0.000566	3.6209	0.276174
red	positive_regulation_of_membrane_protein_ectodomain_proteolysis	GO:0051044	1	1	0.002049	0.000566	3.6209	0.276174
red	regulation_of_leukocyte_tethering_or_rolling	GO:1903236	1	1	0.002049	0.000566	3.6209	0.276174
red	dinitrosyl-iron_complex_binding	GO:0035731	1	1	0.002049	0.000566	3.6209	0.276174
red	CD4-positive,_alpha-beta_T_cell_cytokine_production	GO:0035743	1	1	0.002049	0.000566	3.6209	0.276174
non-red	termination_of_RNA_polymerase_II_transcription	GO:0006369	1	1	0.002049	0.000566	3.6209	0.276174
red	regulation_of_Arp2/3_complex-mediated_actin_nucleation	GO:0034315	1	1	0.002049	0.000566	3.6209	0.276174
non-red	PML_body	GO:0016605	1	1	0.002049	0.000566	3.6209	0.276174
non-red	integral_component_of_endoplasmic_reticulum_membrane	GO:0030176	1	1	0.002049	0.000566	3.6209	0.276174
red	wound_healing,_spreading_of_cells	GO:0044319	1	1	0.002049	0.000566	3.6209	0.276174
red	activation_of_phospholipase_D_activity	GO:0031584	1	1	0.002049	0.000566	3.6209	0.276174
red	negative_regulation_of_neurological_system_process	GO:0031645	1	1	0.002049	0.000566	3.6209	0.276174
non-red	L-fuconate_dehydratase_activity	GO:0050023	1	1	0.002049	0.000566	3.6209	0.276174
non-red	synapse_organization	GO:0050808	1	1	0.002049	0.000566	3.6209	0.276174
red	ciliary_neurotrophic_factor_receptor_binding	GO:0005127	1	1	0.002049	0.000566	3.6209	0.276174
red	mast_cell_activation_involved_in_immune_response	GO:0002279	1	1	0.002049	0.000566	3.6209	0.276174
red	regulation_of_vitamin_D_biosynthetic_process	GO:0060556	1	1	0.002049	0.000566	3.6209	0.276174
non-red	nitric_oxide_binding	GO:0070026	1	1	0.002049	0.000566	3.6209	0.276174
red	raffinose_alpha-galactosidase_activity	GO:0052692	1	1	0.002049	0.000566	3.6209	0.276174
red	prolyl-tRNA_aminoacylation	GO:0006433	1	1	0.002049	0.000566	3.6209	0.276174
red	negative_regulation_of_transcription_from_RNA_polymerase_II_promoter_in_response_to_stress	GO:0097201	1	1	0.002049	0.000566	3.6209	0.276174
red	receptor_signaling_protein_tyrosine_kinase_activator_activity	GO:0030298	1	1	0.002049	0.000566	3.6209	0.276174
red	negative_regulation_of_cell_migration_involved_in_sprouting_angiogenesis	GO:0090051	1	1	0.002049	0.000566	3.6209	0.276174
non-red	olefin_metabolic_process	GO:1900673	1	1	0.002049	0.000566	3.6209	0.276174
red	cytoplasmic_exosome_(RNase_complex)	GO:0000177	1	1	0.002049	0.000566	3.6209	0.276174
red	negative_regulation_of_osteoclast_differentiation	GO:0045671	1	1	0.002049	0.000566	3.6209	0.276174
red	T_cell_proliferation	GO:0042098	1	1	0.002049	0.000566	3.6209	0.276174
red	branched-chain-amino-acid_transaminase_activity	GO:0004084	1	1	0.002049	0.000566	3.6209	0.276174
red	DNA_topoisomerase_type_II_(ATP-hydrolyzing)_activity	GO:0003918	1	1	0.002049	0.000566	3.6209	0.276174
non-red	PDZ_domain_binding	GO:0030165	1	1	0.002049	0.000566	3.6209	0.276174
red	potassium_ion_binding	GO:0030955	1	1	0.002049	0.000566	3.6209	0.276174
red	tRNA-specific_adenosine_deaminase_activity	GO:0008251	1	1	0.002049	0.000566	3.6209	0.276174
non-red	cytoskeletal_adaptor_activity	GO:0008093	1	1	0.002049	0.000566	3.6209	0.276174
red	DNA_topological_change	GO:0006265	1	1	0.002049	0.000566	3.6209	0.276174
non-red	membrane_depolarization	GO:0051899	1	1	0.002049	0.000566	3.6209	0.276174
red	positive_regulation_of_cell-cell_adhesion_mediated_by_integrin	GO:0033634	1	1	0.002049	0.000566	3.6209	0.276174
red	negative_regulation_of_JUN_kinase_activity	GO:0043508	1	1	0.002049	0.000566	3.6209	0.276174
red	regulation_of_calcidiol_1-monooxygenase_activity	GO:0060558	1	1	0.002049	0.000566	3.6209	0.276174
red	death_receptor_activity	GO:0005035	1	1	0.002049	0.000566	3.6209	0.276174
red	positive_regulation_of_cell-cell_adhesion	GO:0022409	1	1	0.002049	0.000566	3.6209	0.276174
non-red	glyoxylate_reductase_(NADP)_activity	GO:0030267	1	1	0.002049	0.000566	3.6209	0.276174
red	dTTP_biosynthetic_process	GO:0006235	1	1	0.002049	0.000566	3.6209	0.276174
red	regulation_of_activin_receptor_signaling_pathway	GO:0032925	1	1	0.002049	0.000566	3.6209	0.276174
red	epinephrine_biosynthetic_process	GO:0042418	1	1	0.002049	0.000566	3.6209	0.276174
red	cilium_assembly	GO:0042384	1	1	0.002049	0.000566	3.6209	0.276174
red	regulation_of_mitochondrial_electron_transport,_NADH_to_ubiquinone	GO:1902956	1	1	0.002049	0.000566	3.6209	0.276174
red	protein_O-linked_fucosylation	GO:0036066	1	1	0.002049	0.000566	3.6209	0.276174
red	aminoacetone:oxygen_oxidoreductase(deaminating)_activity	GO:0052594	1	1	0.002049	0.000566	3.6209	0.276174
non-red	UDP-N-acetylmuramate_dehydrogenase_activity	GO:0008762	1	1	0.002049	0.000566	3.6209	0.276174
red	spermine_acetylation	GO:0032919	1	1	0.002049	0.000566	3.6209	0.276174
non-red	regulation_of_actin_filament-based_movement	GO:1903115	1	1	0.002049	0.000566	3.6209	0.276174
red	hydroxypyruvate_reductase_activity	GO:0016618	1	1	0.002049	0.000566	3.6209	0.276174
red	negative_regulation_of_membrane_protein_ectodomain_proteolysis	GO:0051045	1	1	0.002049	0.000566	3.6209	0.276174
red	RNA_polymerase_II_transcription_factor_binding_transcription_factor_activity	GO:0001076	1	1	0.002049	0.000566	3.6209	0.276174
non-red	L-glutamine_aminotransferase_activity	GO:0070548	1	1	0.002049	0.000566	3.6209	0.276174
non-red	ribulose-phosphate_3-epimerase_activity	GO:0004750	1	1	0.002049	0.000566	3.6209	0.276174
red	cellular_response_to_glyoxal	GO:0036471	1	1	0.002049	0.000566	3.6209	0.276174
red	female_gonad_development	GO:0008585	1	1	0.002049	0.000566	3.6209	0.276174
non-red	I-kappaB_kinase/NF-kappaB_signaling	GO:0007249	1	1	0.002049	0.000566	3.6209	0.276174
non-red	tRNA_aminoacylation_for_mitochondrial_protein_translation	GO:0070127	1	1	0.002049	0.000566	3.6209	0.276174
non-red	intercellular_canaliculus	GO:0046581	1	1	0.002049	0.000566	3.6209	0.276174
red	Ragulator_complex	GO:0071986	1	1	0.002049	0.000566	3.6209	0.276174
non-red	autophagic_vacuole_membrane	GO:0000421	1	1	0.002049	0.000566	3.6209	0.276174
non-red	dendritic_cell_proliferation	GO:0044565	1	1	0.002049	0.000566	3.6209	0.276174
red	norepinephrine_metabolic_process	GO:0042415	1	1	0.002049	0.000566	3.6209	0.276174
red	epinephrine_metabolic_process	GO:0042414	1	1	0.002049	0.000566	3.6209	0.276174
non-red	aminocarboxymuconate-semialdehyde_decarboxylase_activity	GO:0001760	1	1	0.002049	0.000566	3.6209	0.276174
non-red	antiporter_activity	GO:0015297	1	1	0.002049	0.000566	3.6209	0.276174
non-red	methylenetetrahydrofolate_dehydrogenase_(NADP+)_activity	GO:0004488	1	1	0.002049	0.000566	3.6209	0.276174
red	positive_regulation_of_vasculogenesis	GO:2001214	1	1	0.002049	0.000566	3.6209	0.276174
red	positive_regulation_of_macrophage_chemotaxis	GO:0010759	1	1	0.002049	0.000566	3.6209	0.276174
red	cellular_response_to_histamine	GO:0071420	1	1	0.002049	0.000566	3.6209	0.276174
red	dTDP_metabolic_process	GO:0046072	1	1	0.002049	0.000566	3.6209	0.276174
red	glyoxalase_III_activity	GO:0019172	1	1	0.002049	0.000566	3.6209	0.276174
non-red	chromaffin_granule_membrane	GO:0042584	1	1	0.002049	0.000566	3.6209	0.276174
red	protein_sulfation	GO:0006477	1	1	0.002049	0.000566	3.6209	0.276174
non-red	cellular_detoxification_of_nitrogen_compound	GO:0070458	1	1	0.002049	0.000566	3.6209	0.276174
non-red	spermine_synthase_activity	GO:0016768	1	1	0.002049	0.000566	3.6209	0.276174
red	malate_metabolic_process	GO:0006108	1	1	0.002049	0.000566	3.6209	0.276174
red	tube_morphogenesis	GO:0035239	1	1	0.002049	0.000566	3.6209	0.276174
red	NAD-dependent_histone_deacetylase_activity_(H3-K9_specific)	GO:0046969	1	1	0.002049	0.000566	3.6209	0.276174
non-red	ammonia-lyase_activity	GO:0016841	1	1	0.002049	0.000566	3.6209	0.276174
red	racemase_activity,_acting_on_amino_acids_and_derivatives	GO:0036361	1	1	0.002049	0.000566	3.6209	0.276174
red	L-lysine_catabolic_process_to_acetyl-CoA	GO:0019474	1	1	0.002049	0.000566	3.6209	0.276174
red	regulation_of_synaptic_transmission,_cholinergic	GO:0032222	1	1	0.002049	0.000566	3.6209	0.276174
red	histone_H4_deacetylation	GO:0070933	1	1	0.002049	0.000566	3.6209	0.276174
non-red	ubiquitin-dependent_protein_catabolic_process_via_the_multivesicular_body_sorting_pathway	GO:0043162	1	1	0.002049	0.000566	3.6209	0.276174
red	ankyrin_repeat_binding	GO:0071532	1	1	0.002049	0.000566	3.6209	0.276174
red	Mo-molybdopterin_cofactor_metabolic_process	GO:0019720	1	1	0.002049	0.000566	3.6209	0.276174
red	Golgi_reassembly	GO:0090168	1	1	0.002049	0.000566	3.6209	0.276174
non-red	molybdopterin_cofactor_binding	GO:0043546	1	1	0.002049	0.000566	3.6209	0.276174
non-red	GABA_receptor_binding	GO:0050811	1	1	0.002049	0.000566	3.6209	0.276174
red	regulation_of_receptor_internalization	GO:0002090	1	1	0.002049	0.000566	3.6209	0.276174
red	negative_regulation_of_macrophage_apoptotic_process	GO:2000110	1	1	0.002049	0.000566	3.6209	0.276174
non-red	catecholamine_biosynthetic_process	GO:0042423	1	1	0.002049	0.000566	3.6209	0.276174
non-red	glycerate_dehydrogenase_activity	GO:0008465	1	1	0.002049	0.000566	3.6209	0.276174
non-red	positive_regulation_of_striated_muscle_contraction	GO:0045989	1	1	0.002049	0.000566	3.6209	0.276174
non-red	glyceraldehyde-3-phosphate_metabolic_process	GO:0019682	1	1	0.002049	0.000566	3.6209	0.276174
red	spindle_assembly_involved_in_mitosis	GO:0090307	1	1	0.002049	0.000566	3.6209	0.276174
red	seryl-tRNA_aminoacylation	GO:0006434	1	1	0.002049	0.000566	3.6209	0.276174
non-red	response_to_vitamin_B6	GO:0034516	1	1	0.002049	0.000566	3.6209	0.276174
red	response_to_interleukin-18	GO:0070673	1	1	0.002049	0.000566	3.6209	0.276174
red	positive_regulation_of_B_cell_apoptotic_process	GO:0002904	1	1	0.002049	0.000566	3.6209	0.276174
red	epithelial_tube_morphogenesis	GO:0060562	1	1	0.002049	0.000566	3.6209	0.276174
non-red	acylglycerol_lipase_activity	GO:0047372	1	1	0.002049	0.000566	3.6209	0.276174
non-red	phosphoglycerate_mutase_activity	GO:0004619	1	1	0.002049	0.000566	3.6209	0.276174
non-red	positive_regulation_of_axonogenesis	GO:0050772	1	1	0.002049	0.000566	3.6209	0.276174
non-red	asparaginase_activity	GO:0004067	1	1	0.002049	0.000566	3.6209	0.276174
red	positive_regulation_of_interleukin-12_biosynthetic_process	GO:0045084	1	1	0.002049	0.000566	3.6209	0.276174
non-red	negative_regulation_of_cytokine_biosynthetic_process	GO:0042036	1	1	0.002049	0.000566	3.6209	0.276174
non-red	phosphoribosylformylglycinamidine_cyclo-ligase_activity	GO:0004641	1	1	0.002049	0.000566	3.6209	0.276174
red	sperm-egg_recognition	GO:0035036	1	1	0.002049	0.000566	3.6209	0.276174
red	regulation_of_dendritic_spine_morphogenesis	GO:0061001	1	1	0.002049	0.000566	3.6209	0.276174
non-red	dTDP-4-dehydrorhamnose_reductase_activity	GO:0008831	1	1	0.002049	0.000566	3.6209	0.276174
non-red	positive_regulation_of_protein_binding	GO:0032092	1	1	0.002049	0.000566	3.6209	0.276174
non-red	N-acetylglucosamine_biosynthetic_process	GO:0006045	1	1	0.002049	0.000566	3.6209	0.276174
non-red	regulation_of_cell_communication_by_electrical_coupling	GO:0010649	1	1	0.002049	0.000566	3.6209	0.276174
red	prostaglandin_E_receptor_activity	GO:0004957	1	1	0.002049	0.000566	3.6209	0.276174
red	propane-1,3-diamine_oxidase_activity	GO:0052600	1	1	0.002049	0.000566	3.6209	0.276174
red	positive_regulation_of_axon_extension_involved_in_axon_guidance	GO:0048842	1	1	0.002049	0.000566	3.6209	0.276174
non-red	negative_regulation_of_fibroblast_proliferation	GO:0048147	1	1	0.002049	0.000566	3.6209	0.276174
red	amino-acid_racemase_activity	GO:0047661	1	1	0.002049	0.000566	3.6209	0.276174
non-red	response_to_nitrosative_stress	GO:0051409	1	1	0.002049	0.000566	3.6209	0.276174
red	oxidoreductase_activity,_acting_on_NAD(P)H,_heme_protein_as_acceptor	GO:0016653	1	1	0.002049	0.000566	3.6209	0.276174
red	regulation_of_myeloid_dendritic_cell_activation	GO:0030885	1	1	0.002049	0.000566	3.6209	0.276174
red	regulation_of_eosinophil_migration	GO:2000416	1	1	0.002049	0.000566	3.6209	0.276174
red	positive_regulation_of_interleukin-1_beta_secretion	GO:0050718	1	1	0.002049	0.000566	3.6209	0.276174
red	negative_regulation_of_myeloid_leukocyte_differentiation	GO:0002762	1	1	0.002049	0.000566	3.6209	0.276174
red	regulation_of_neutrophil_chemotaxis	GO:0090022	1	1	0.002049	0.000566	3.6209	0.276174
non-red	hydroxyacylglutathione_hydrolase_activity	GO:0004416	1	1	0.002049	0.000566	3.6209	0.276174
red	actin_polymerization_or_depolymerization	GO:0008154	1	1	0.002049	0.000566	3.6209	0.276174
red	oxidoreductase_activity,_acting_on_CH_or_CH2_groups,_oxygen_as_acceptor	GO:0016727	1	1	0.002049	0.000566	3.6209	0.276174
non-red	organelle_subcompartment	GO:0031984	1	1	0.002049	0.000566	3.6209	0.276174
non-red	viral_genome_replication	GO:0019079	1	1	0.002049	0.000566	3.6209	0.276174
red	oxidoreductase_activity,_acting_on_a_sulfur_group_of_donors,_quinone_or_similar_compound_as_acceptor	GO:0016672	1	1	0.002049	0.000566	3.6209	0.276174
red	multicellular_organismal_movement	GO:0050879	1	1	0.002049	0.000566	3.6209	0.276174
red	ITP_catabolic_process	GO:0006193	1	1	0.002049	0.000566	3.6209	0.276174
red	eosinophil_chemotaxis	GO:0048245	1	1	0.002049	0.000566	3.6209	0.276174
red	deoxyribonucleoside_monophosphate_metabolic_process	GO:0009162	1	1	0.002049	0.000566	3.6209	0.276174
non-red	morphogenesis_of_embryonic_epithelium	GO:0016331	1	1	0.002049	0.000566	3.6209	0.276174
non-red	production_of_molecular_mediator_of_immune_response	GO:0002440	1	1	0.002049	0.000566	3.6209	0.276174
red	response_to_heparin	GO:0071503	1	1	0.002049	0.000566	3.6209	0.276174
red	sodium_ion_transmembrane_transporter_activity	GO:0015081	1	1	0.002049	0.000566	3.6209	0.276174
red	filopodium_assembly	GO:0046847	1	1	0.002049	0.000566	3.6209	0.276174
red	positive_regulation_of_pyrroline-5-carboxylate_reductase_activity	GO:1903168	1	1	0.002049	0.000566	3.6209	0.276174
red	positive_regulation_of_tumor_necrosis_factor_(ligand)_superfamily_member_11_production	GO:2000309	1	1	0.002049	0.000566	3.6209	0.276174
red	regulation_of_macrophage_apoptotic_process	GO:2000109	1	1	0.002049	0.000566	3.6209	0.276174
red	aminomethyltransferase_activity	GO:0004047	1	1	0.002049	0.000566	3.6209	0.276174
red	CD8-positive,_alpha-beta_T_cell_differentiation	GO:0043374	1	1	0.002049	0.000566	3.6209	0.276174
red	regulation_of_skeletal_muscle_contraction_by_calcium_ion_signaling	GO:0014722	1	1	0.002049	0.000566	3.6209	0.276174
non-red	membrane_tubulation	GO:0097320	1	1	0.002049	0.000566	3.6209	0.276174
red	scaffold_protein_binding	GO:0097110	1	1	0.002049	0.000566	3.6209	0.276174
non-red	cellular_response_to_mercury_ion	GO:0071288	1	1	0.002049	0.000566	3.6209	0.276174
non-red	superoxide_dismutase_copper_chaperone_activity	GO:0016532	1	1	0.002049	0.000566	3.6209	0.276174
non-red	histone_deacetylase_complex	GO:0000118	1	1	0.002049	0.000566	3.6209	0.276174
red	histone_deacetylase_activity_(H3-K9_specific)	GO:0032129	1	1	0.002049	0.000566	3.6209	0.276174
red	regulation_of_L-dopa_biosynthetic_process	GO:1903195	1	1	0.002049	0.000566	3.6209	0.276174
red	dendritic_cell_chemotaxis	GO:0002407	1	1	0.002049	0.000566	3.6209	0.276174
red	cellular_response_to_estrogen_stimulus	GO:0071391	1	1	0.002049	0.000566	3.6209	0.276174
red	regulation_of_thyroid_hormone_mediated_signaling_pathway	GO:0002155	1	1	0.002049	0.000566	3.6209	0.276174
red	keratan_sulfate_metabolic_process	GO:0042339	1	1	0.002049	0.000566	3.6209	0.276174
red	regulation_of_endocannabinoid_signaling_pathway	GO:2000124	1	1	0.002049	0.000566	3.6209	0.276174
red	nucleus	GO:0005634	86	284	0.17623	0.160724	1.09647	0.277717
red	response_to_lipid	GO:0033993	25	75	0.05123	0.042445	1.20697	0.290611
red	glycosyl_compound_catabolic_process	GO:1901658	8	41	0.016393	0.023203	0.706517	0.29081
non-red	transferase_complex	GO:1990234	5	28	0.010246	0.015846	0.64659	0.292282
red	purine-containing_compound_catabolic_process	GO:0072523	8	42	0.016393	0.023769	0.689696	0.293612
red	purine_nucleotide_catabolic_process	GO:0006195	8	42	0.016393	0.023769	0.689696	0.293612
red	cellular_cation_homeostasis	GO:0030003	7	18	0.014344	0.010187	1.40813	0.293667
non-red	NAD_binding	GO:0051287	7	18	0.014344	0.010187	1.40813	0.293667
non-red	sphingolipid_metabolic_process	GO:0006665	7	18	0.014344	0.010187	1.40813	0.293667
non-red	water-soluble_vitamin_metabolic_process	GO:0006767	7	18	0.014344	0.010187	1.40813	0.293667
red	ion_transport	GO:0006811	12	57	0.02459	0.032258	0.762295	0.29443
non-red	response_to_abiotic_stimulus	GO:0009628	12	58	0.02459	0.032824	0.749152	0.295443
non-red	enzyme_binding	GO:0019899	17	78	0.034836	0.044143	0.789171	0.299724
non-red	nuclear_membrane	GO:0031965	1	10	0.002049	0.005659	0.36209	0.301149
red	positive_regulation_of_catabolic_process	GO:0009896	1	10	0.002049	0.005659	0.36209	0.301149
red	glycosaminoglycan_metabolic_process	GO:0030203	1	10	0.002049	0.005659	0.36209	0.301149
red	response_to_monosaccharide	GO:0034284	1	10	0.002049	0.005659	0.36209	0.301149
non-red	transmembrane_receptor_protein_serine/threonine_kinase_signaling_pathway	GO:0007178	1	10	0.002049	0.005659	0.36209	0.301149
non-red	lipid_transporter_activity	GO:0005319	1	10	0.002049	0.005659	0.36209	0.301149
red	response_to_ketone	GO:1901654	1	10	0.002049	0.005659	0.36209	0.301149
red	fatty_acid_oxidation	GO:0019395	1	10	0.002049	0.005659	0.36209	0.301149
non-red	regulation_of_cyclin-dependent_protein_serine/threonine_kinase_activity	GO:0000079	1	10	0.002049	0.005659	0.36209	0.301149
non-red	positive_regulation_of_lipid_metabolic_process	GO:0045834	1	10	0.002049	0.005659	0.36209	0.301149
non-red	negative_regulation_of_protein_serine/threonine_kinase_activity	GO:0071901	1	10	0.002049	0.005659	0.36209	0.301149
red	positive_regulation_of_transcription,_DNA-templated	GO:0045893	11	30	0.022541	0.016978	1.32766	0.302434
non-red	calcium-mediated_signaling	GO:0019722	2	4	0.004098	0.002264	1.81045	0.306486
red	cell_projection_morphogenesis	GO:0048858	2	4	0.004098	0.002264	1.81045	0.306486
non-red	negative_regulation_of_epithelial_cell_differentiation	GO:0030857	2	4	0.004098	0.002264	1.81045	0.306486
non-red	negative_regulation_of_epithelial_cell_migration	GO:0010633	2	4	0.004098	0.002264	1.81045	0.306486
red	integral_component_of_organelle_membrane	GO:0031301	2	4	0.004098	0.002264	1.81045	0.306486
non-red	chronic_inflammatory_response	GO:0002544	2	4	0.004098	0.002264	1.81045	0.306486
non-red	adult_locomotory_behavior	GO:0008344	2	4	0.004098	0.002264	1.81045	0.306486
non-red	cellular_modified_amino_acid_catabolic_process	GO:0042219	2	4	0.004098	0.002264	1.81045	0.306486
red	negative_regulation_of_response_to_cytokine_stimulus	GO:0060761	2	4	0.004098	0.002264	1.81045	0.306486
red	water-soluble_vitamin_biosynthetic_process	GO:0042364	2	4	0.004098	0.002264	1.81045	0.306486
red	regulation_of_sister_chromatid_segregation	GO:0033045	2	4	0.004098	0.002264	1.81045	0.306486
red	negative_regulation_of_metaphase/anaphase_transition_of_cell_cycle	GO:1902100	2	4	0.004098	0.002264	1.81045	0.306486
red	kinetochore	GO:0000776	2	4	0.004098	0.002264	1.81045	0.306486
red	cell_part_morphogenesis	GO:0032990	2	4	0.004098	0.002264	1.81045	0.306486
non-red	sulfuric_ester_hydrolase_activity	GO:0008484	2	4	0.004098	0.002264	1.81045	0.306486
red	nucleosome_organization	GO:0034728	2	4	0.004098	0.002264	1.81045	0.306486
non-red	negative_regulation_of_transporter_activity	GO:0032410	2	4	0.004098	0.002264	1.81045	0.306486
non-red	galactose_metabolic_process	GO:0006012	2	4	0.004098	0.002264	1.81045	0.306486
red	nucleotide_kinase_activity	GO:0019201	2	4	0.004098	0.002264	1.81045	0.306486
red	AMP_metabolic_process	GO:0046033	2	4	0.004098	0.002264	1.81045	0.306486
non-red	aspartic-type_endopeptidase_activity	GO:0004190	2	4	0.004098	0.002264	1.81045	0.306486
red	catecholamine_metabolic_process	GO:0006584	2	4	0.004098	0.002264	1.81045	0.306486
non-red	response_to_activity	GO:0014823	2	4	0.004098	0.002264	1.81045	0.306486
red	regulation_of_mitotic_metaphase/anaphase_transition	GO:0030071	2	4	0.004098	0.002264	1.81045	0.306486
non-red	pyrimidine_nucleoside_catabolic_process	GO:0046135	2	4	0.004098	0.002264	1.81045	0.306486
red	mitotic_spindle_assembly_checkpoint	GO:0007094	2	4	0.004098	0.002264	1.81045	0.306486
non-red	endonuclease_activity,_active_with_either_ribo-_or_deoxyribonucleic_acids_and_producing_5'-phosphomonoesters	GO:0016893	2	4	0.004098	0.002264	1.81045	0.306486
red	negative_regulation_of_cytokine-mediated_signaling_pathway	GO:0001960	2	4	0.004098	0.002264	1.81045	0.306486
red	negative_regulation_of_nuclear_division	GO:0051784	2	4	0.004098	0.002264	1.81045	0.306486
red	spindle_checkpoint	GO:0031577	2	4	0.004098	0.002264	1.81045	0.306486
red	regulation_of_mitotic_sister_chromatid_segregation	GO:0033047	2	4	0.004098	0.002264	1.81045	0.306486
red	endoribonuclease_activity	GO:0004521	2	4	0.004098	0.002264	1.81045	0.306486
non-red	T_cell_activation_involved_in_immune_response	GO:0002286	2	4	0.004098	0.002264	1.81045	0.306486
red	condensed_chromosome_kinetochore	GO:0000777	2	4	0.004098	0.002264	1.81045	0.306486
red	gonad_development	GO:0008406	2	4	0.004098	0.002264	1.81045	0.306486
red	negative_regulation_of_transcription_factor_import_into_nucleus	GO:0042992	2	4	0.004098	0.002264	1.81045	0.306486
red	long-chain_fatty_acid_binding	GO:0036041	2	4	0.004098	0.002264	1.81045	0.306486
red	peptide_biosynthetic_process	GO:0043043	2	4	0.004098	0.002264	1.81045	0.306486
non-red	intrinsic_apoptotic_signaling_pathway_in_response_to_oxidative_stress	GO:0008631	2	4	0.004098	0.002264	1.81045	0.306486
non-red	O-methyltransferase_activity	GO:0008171	2	4	0.004098	0.002264	1.81045	0.306486
red	RNA_phosphodiester_bond_hydrolysis,_endonucleolytic	GO:0090502	2	4	0.004098	0.002264	1.81045	0.306486
non-red	hexosaminidase_activity	GO:0015929	2	4	0.004098	0.002264	1.81045	0.306486
non-red	protein_self-association	GO:0043621	2	4	0.004098	0.002264	1.81045	0.306486
red	regulation_of_metaphase/anaphase_transition_of_cell_cycle	GO:1902099	2	4	0.004098	0.002264	1.81045	0.306486
red	catechol-containing_compound_metabolic_process	GO:0009712	2	4	0.004098	0.002264	1.81045	0.306486
red	negative_regulation_of_mitotic_metaphase/anaphase_transition	GO:0045841	2	4	0.004098	0.002264	1.81045	0.306486
non-red	lactation	GO:0007595	2	4	0.004098	0.002264	1.81045	0.306486
red	nucleoside_bisphosphate_biosynthetic_process	GO:0033866	2	4	0.004098	0.002264	1.81045	0.306486
non-red	tRNA_modification	GO:0006400	2	4	0.004098	0.002264	1.81045	0.306486
non-red	steroid_dehydrogenase_activity	GO:0016229	2	4	0.004098	0.002264	1.81045	0.306486
non-red	regulation_of_protein_stability	GO:0031647	2	4	0.004098	0.002264	1.81045	0.306486
red	glycosylceramide_catabolic_process	GO:0046477	2	4	0.004098	0.002264	1.81045	0.306486
red	ribonucleoside_bisphosphate_biosynthetic_process	GO:0034030	2	4	0.004098	0.002264	1.81045	0.306486
non-red	glycoside_metabolic_process	GO:0016137	2	4	0.004098	0.002264	1.81045	0.306486
red	regulation_of_mitotic_sister_chromatid_separation	GO:0010965	2	4	0.004098	0.002264	1.81045	0.306486
red	lipase_activator_activity	GO:0060229	2	4	0.004098	0.002264	1.81045	0.306486
non-red	pyrimidine-containing_compound_catabolic_process	GO:0072529	2	4	0.004098	0.002264	1.81045	0.306486
red	nucleosome_assembly	GO:0006334	2	4	0.004098	0.002264	1.81045	0.306486
red	negative_regulation_of_endothelial_cell_migration	GO:0010596	2	4	0.004098	0.002264	1.81045	0.306486
non-red	mismatch_repair	GO:0006298	2	4	0.004098	0.002264	1.81045	0.306486
non-red	DNA-templated_transcription,_termination	GO:0006353	2	4	0.004098	0.002264	1.81045	0.306486
non-red	oligosaccharide_metabolic_process	GO:0009311	2	4	0.004098	0.002264	1.81045	0.306486
non-red	mitochondrial_intermembrane_space	GO:0005758	2	4	0.004098	0.002264	1.81045	0.306486
non-red	nonribosomal_peptide_biosynthetic_process	GO:0019184	2	4	0.004098	0.002264	1.81045	0.306486
non-red	UDP-glycosyltransferase_activity	GO:0008194	2	4	0.004098	0.002264	1.81045	0.306486
red	mitotic_spindle_checkpoint	GO:0071174	2	4	0.004098	0.002264	1.81045	0.306486
non-red	CXCR_chemokine_receptor_binding	GO:0045236	2	4	0.004098	0.002264	1.81045	0.306486
red	purine_nucleoside_bisphosphate_biosynthetic_process	GO:0034033	2	4	0.004098	0.002264	1.81045	0.306486
non-red	double-strand_break_repair	GO:0006302	2	4	0.004098	0.002264	1.81045	0.306486
red	steroid_dehydrogenase_activity,_acting_on_the_CH-OH_group_of_donors,_NAD_or_NADP_as_acceptor	GO:0033764	2	4	0.004098	0.002264	1.81045	0.306486
non-red	negative_regulation_of_tumor_necrosis_factor_production	GO:0032720	2	4	0.004098	0.002264	1.81045	0.306486
red	pyrimidine_nucleoside_salvage	GO:0043097	2	4	0.004098	0.002264	1.81045	0.306486
non-red	positive_regulation_of_neuron_differentiation	GO:0045666	2	4	0.004098	0.002264	1.81045	0.306486
non-red	glycolipid_binding	GO:0051861	2	4	0.004098	0.002264	1.81045	0.306486
non-red	pteridine-containing_compound_biosynthetic_process	GO:0042559	2	4	0.004098	0.002264	1.81045	0.306486
red	aspartic-type_peptidase_activity	GO:0070001	2	4	0.004098	0.002264	1.81045	0.306486
red	hexose_biosynthetic_process	GO:0019319	2	4	0.004098	0.002264	1.81045	0.306486
red	spindle_assembly_checkpoint	GO:0071173	2	4	0.004098	0.002264	1.81045	0.306486
non-red	valine_metabolic_process	GO:0006573	2	4	0.004098	0.002264	1.81045	0.306486
non-red	positive_regulation_of_binding	GO:0051099	2	4	0.004098	0.002264	1.81045	0.306486
red	body_fluid_secretion	GO:0007589	2	4	0.004098	0.002264	1.81045	0.306486
red	secretion_by_tissue	GO:0032941	2	4	0.004098	0.002264	1.81045	0.306486
red	negative_regulation_of_mitotic_sister_chromatid_separation	GO:2000816	2	4	0.004098	0.002264	1.81045	0.306486
red	T_cell_costimulation	GO:0031295	2	4	0.004098	0.002264	1.81045	0.306486
non-red	activation_of_signaling_protein_activity_involved_in_unfolded_protein_response	GO:0006987	2	4	0.004098	0.002264	1.81045	0.306486
red	leading_edge_membrane	GO:0031256	2	4	0.004098	0.002264	1.81045	0.306486
red	vesicle_organization	GO:0016050	2	4	0.004098	0.002264	1.81045	0.306486
red	icosatetraenoic_acid_binding	GO:0050543	2	4	0.004098	0.002264	1.81045	0.306486
red	negative_regulation_of_mitosis	GO:0045839	2	4	0.004098	0.002264	1.81045	0.306486
non-red	vascular_endothelial_growth_factor_receptor_signaling_pathway	GO:0048010	2	4	0.004098	0.002264	1.81045	0.306486
non-red	contractile_fiber_part	GO:0044449	2	4	0.004098	0.002264	1.81045	0.306486
red	pyrimidine-containing_compound_salvage	GO:0008655	2	4	0.004098	0.002264	1.81045	0.306486
red	icosanoid_biosynthetic_process	GO:0046456	1	11	0.002049	0.006225	0.329173	0.30798
non-red	fatty_acid_derivative_biosynthetic_process	GO:1901570	1	11	0.002049	0.006225	0.329173	0.30798
red	negative_regulation_of_MAPK_cascade	GO:0043409	1	11	0.002049	0.006225	0.329173	0.30798
red	lipid_oxidation	GO:0034440	1	11	0.002049	0.006225	0.329173	0.30798
non-red	regulation_of_vesicle-mediated_transport	GO:0060627	1	11	0.002049	0.006225	0.329173	0.30798
non-red	rhythmic_process	GO:0048511	1	11	0.002049	0.006225	0.329173	0.30798
non-red	response_to_vitamin	GO:0033273	1	11	0.002049	0.006225	0.329173	0.30798
red	negative_regulation_of_angiogenesis	GO:0016525	1	11	0.002049	0.006225	0.329173	0.30798
red	response_to_carbohydrate	GO:0009743	1	11	0.002049	0.006225	0.329173	0.30798
red	protein_methyltransferase_activity	GO:0008276	3	19	0.006148	0.010753	0.571721	0.310106
non-red	cell_redox_homeostasis	GO:0045454	3	19	0.006148	0.010753	0.571721	0.310106
non-red	lipid_modification	GO:0030258	3	19	0.006148	0.010753	0.571721	0.310106
non-red	transmembrane_receptor_protein_kinase_activity	GO:0019199	3	19	0.006148	0.010753	0.571721	0.310106
non-red	metalloendopeptidase_activity	GO:0004222	3	19	0.006148	0.010753	0.571721	0.310106
non-red	peptidyl-amino_acid_modification	GO:0018193	9	45	0.018443	0.025467	0.72418	0.311257
non-red	regulation_of_cytokine_production	GO:0001817	9	45	0.018443	0.025467	0.72418	0.311257
non-red	negative_regulation_of_protein_metabolic_process	GO:0051248	9	45	0.018443	0.025467	0.72418	0.311257
red	protein_ubiquitination	GO:0016567	3	20	0.006148	0.011319	0.543135	0.313274
red	regulation_of_Ras_GTPase_activity	GO:0032318	3	20	0.006148	0.011319	0.543135	0.313274
non-red	cell_projection	GO:0042995	16	46	0.032787	0.026033	1.25944	0.315291
non-red	regulation_of_protein_metabolic_process	GO:0051246	32	136	0.065574	0.076967	0.851977	0.318
red	non-membrane-bounded_organelle	GO:0043228	19	84	0.038934	0.047538	0.819013	0.319635
non-red	intracellular_non-membrane-bounded_organelle	GO:0043232	19	84	0.038934	0.047538	0.819013	0.319635
red	endopeptidase_regulator_activity	GO:0061135	6	32	0.012295	0.01811	0.678919	0.3209
red	peptidase_inhibitor_activity	GO:0030414	6	32	0.012295	0.01811	0.678919	0.3209
red	endopeptidase_inhibitor_activity	GO:0004866	6	32	0.012295	0.01811	0.678919	0.3209
non-red	lipid_catabolic_process	GO:0016042	6	33	0.012295	0.018676	0.658346	0.324605
red	peptidase_regulator_activity	GO:0061134	6	33	0.012295	0.018676	0.658346	0.324605
red	regulation_of_lymphocyte_activation	GO:0051249	8	21	0.016393	0.011885	1.37939	0.325309
red	angiogenesis	GO:0001525	8	21	0.016393	0.011885	1.37939	0.325309
red	glucose_metabolic_process	GO:0006006	8	21	0.016393	0.011885	1.37939	0.325309
red	positive_regulation_of_mononuclear_cell_proliferation	GO:0032946	5	12	0.010246	0.006791	1.50871	0.330071
red	sulfur_amino_acid_metabolic_process	GO:0000096	5	12	0.010246	0.006791	1.50871	0.330071
red	regulation_of_behavior	GO:0050795	5	12	0.010246	0.006791	1.50871	0.330071
red	regulation_of_leukocyte_migration	GO:0002685	5	12	0.010246	0.006791	1.50871	0.330071
non-red	positive_regulation_of_leukocyte_proliferation	GO:0070665	5	12	0.010246	0.006791	1.50871	0.330071
red	regulation_of_actin_cytoskeleton_organization	GO:0032956	5	12	0.010246	0.006791	1.50871	0.330071
red	positive_regulation_of_lymphocyte_proliferation	GO:0050671	5	12	0.010246	0.006791	1.50871	0.330071
non-red	glycosphingolipid_metabolic_process	GO:0006687	5	12	0.010246	0.006791	1.50871	0.330071
non-red	glycolipid_metabolic_process	GO:0006664	5	12	0.010246	0.006791	1.50871	0.330071
red	organic_cyclic_compound_binding	GO:0097159	145	557	0.297131	0.315224	0.942605	0.330487
non-red	single-organism_catabolic_process	GO:0044712	45	144	0.092213	0.081494	1.13153	0.330806
red	response_to_external_stimulus	GO:0009605	36	114	0.07377	0.064516	1.14344	0.330823
non-red	transferase_activity,_transferring_acyl_groups	GO:0016746	12	34	0.02459	0.019242	1.27797	0.333748
non-red	regulation_of_transport	GO:0051049	15	68	0.030738	0.038483	0.798728	0.334877
red	positive_regulation_of_phosphorylation	GO:0042327	17	51	0.034836	0.028862	1.20697	0.344233
non-red	inflammatory_response	GO:0006954	17	51	0.034836	0.028862	1.20697	0.344233
non-red	defense_response_to_bacterium	GO:0042742	8	22	0.016393	0.01245	1.31669	0.34506
red	positive_regulation_of_cell_communication	GO:0010647	23	71	0.047131	0.040181	1.17297	0.346255
red	positive_regulation_of_signaling	GO:0023056	23	71	0.047131	0.040181	1.17297	0.346255
non-red	negative_regulation_of_multicellular_organismal_process	GO:0051241	7	35	0.014344	0.019808	0.72418	0.346968
red	cellular_response_to_organonitrogen_compound	GO:0071417	4	23	0.008197	0.013016	0.629722	0.35122
non-red	phospholipid_metabolic_process	GO:0006644	4	23	0.008197	0.013016	0.629722	0.35122
red	cell_communication	GO:0007154	13	37	0.026639	0.020939	1.27221	0.352017
red	organic_acid_catabolic_process	GO:0016054	13	37	0.026639	0.020939	1.27221	0.352017
red	positive_regulation_of_gene_expression	GO:0010628	13	37	0.026639	0.020939	1.27221	0.352017
red	carboxylic_acid_catabolic_process	GO:0046395	13	37	0.026639	0.020939	1.27221	0.352017
red	regulation_of_cellular_protein_metabolic_process	GO:0032268	23	99	0.047131	0.056027	0.84122	0.355579
red	tetrapyrrole_biosynthetic_process	GO:0033014	3	6	0.006148	0.003396	1.81045	0.355949
red	regulation_of_viral_genome_replication	GO:0045069	3	6	0.006148	0.003396	1.81045	0.355949
red	lymphocyte_proliferation	GO:0046651	3	6	0.006148	0.003396	1.81045	0.355949
red	regulation_of_chromosome_organization	GO:0033044	3	6	0.006148	0.003396	1.81045	0.355949
red	inorganic_cation_transmembrane_transport	GO:0098662	3	6	0.006148	0.003396	1.81045	0.355949
non-red	intermediate_filament	GO:0005882	3	6	0.006148	0.003396	1.81045	0.355949
red	cellular_transition_metal_ion_homeostasis	GO:0046916	3	6	0.006148	0.003396	1.81045	0.355949
red	chromosome,_centromeric_region	GO:0000775	3	6	0.006148	0.003396	1.81045	0.355949
red	regulation_of_actin_filament_length	GO:0030832	3	6	0.006148	0.003396	1.81045	0.355949
red	regulation_of_smooth_muscle_cell_proliferation	GO:0048660	3	6	0.006148	0.003396	1.81045	0.355949
red	chemokine-mediated_signaling_pathway	GO:0070098	3	6	0.006148	0.003396	1.81045	0.355949
red	apical_part_of_cell	GO:0045177	3	6	0.006148	0.003396	1.81045	0.355949
non-red	regulation_of_cellular_amine_metabolic_process	GO:0033238	3	6	0.006148	0.003396	1.81045	0.355949
red	positive_regulation_of_B_cell_proliferation	GO:0030890	3	6	0.006148	0.003396	1.81045	0.355949
red	regulation_of_actin_polymerization_or_depolymerization	GO:0008064	3	6	0.006148	0.003396	1.81045	0.355949
red	leukocyte_proliferation	GO:0070661	3	6	0.006148	0.003396	1.81045	0.355949
non-red	regulation_of_heart_contraction	GO:0008016	3	6	0.006148	0.003396	1.81045	0.355949
non-red	porphyrin-containing_compound_biosynthetic_process	GO:0006779	3	6	0.006148	0.003396	1.81045	0.355949
non-red	mononuclear_cell_proliferation	GO:0032943	3	6	0.006148	0.003396	1.81045	0.355949
red	purine_ribonucleotide_metabolic_process	GO:0009150	12	55	0.02459	0.031126	0.790015	0.362206
non-red	nervous_system_development	GO:0007399	5	13	0.010246	0.007357	1.39265	0.36397
non-red	regulation_of_peptide_transport	GO:0090087	5	13	0.010246	0.007357	1.39265	0.36397
non-red	extrinsic_component_of_membrane	GO:0019898	5	13	0.010246	0.007357	1.39265	0.36397
non-red	cell_projection_organization	GO:0030030	5	13	0.010246	0.007357	1.39265	0.36397
non-red	carbohydrate_biosynthetic_process	GO:0016051	5	13	0.010246	0.007357	1.39265	0.36397
red	post-translational_protein_modification	GO:0043687	5	13	0.010246	0.007357	1.39265	0.36397
non-red	regulation_of_reactive_oxygen_species_metabolic_process	GO:2000377	5	13	0.010246	0.007357	1.39265	0.36397
non-red	response_to_ethanol	GO:0045471	5	13	0.010246	0.007357	1.39265	0.36397
red	positive_regulation_of_T_cell_activation	GO:0050870	5	13	0.010246	0.007357	1.39265	0.36397
non-red	glutamine_family_amino_acid_metabolic_process	GO:0009064	5	13	0.010246	0.007357	1.39265	0.36397
non-red	positive_regulation_of_transcription_from_RNA_polymerase_II_promoter	GO:0045944	9	25	0.018443	0.014148	1.30353	0.36897
non-red	regulation_of_multi-organism_process	GO:0043900	9	25	0.018443	0.014148	1.30353	0.36897
red	positive_regulation_of_immune_response	GO:0050778	8	39	0.016393	0.022071	0.742749	0.369097
red	peptidase_activity,_acting_on_L-amino_acid_peptides	GO:0070011	25	106	0.05123	0.059989	0.853986	0.37149
non-red	regulation_of_translation	GO:0006417	2	14	0.004098	0.007923	0.517272	0.373653
non-red	acute_inflammatory_response	GO:0002526	2	14	0.004098	0.007923	0.517272	0.373653
non-red	cell_cycle_arrest	GO:0007050	2	14	0.004098	0.007923	0.517272	0.373653
non-red	humoral_immune_response	GO:0006959	2	14	0.004098	0.007923	0.517272	0.373653
non-red	nuclear_division	GO:0000280	2	14	0.004098	0.007923	0.517272	0.373653
red	carbohydrate_derivative_catabolic_process	GO:1901136	13	59	0.026639	0.03339	0.797826	0.376471
non-red	response_to_oxidative_stress	GO:0006979	14	41	0.028689	0.023203	1.2364	0.376922
red	anatomical_structure_morphogenesis	GO:0009653	14	41	0.028689	0.023203	1.2364	0.376922
red	organic_cyclic_compound_catabolic_process	GO:1901361	19	83	0.038934	0.046972	0.828881	0.379206
non-red	protein_domain_specific_binding	GO:0019904	6	15	0.012295	0.008489	1.44836	0.382414
red	regulation_of_symbiosis,_encompassing_mutualism_through_parasitism	GO:0043903	6	15	0.012295	0.008489	1.44836	0.382414
red	regulation_of_DNA_metabolic_process	GO:0051052	6	15	0.012295	0.008489	1.44836	0.382414
red	regulation_of_JAK-STAT_cascade	GO:0046425	6	15	0.012295	0.008489	1.44836	0.382414
red	response_to_hypoxia	GO:0001666	6	15	0.012295	0.008489	1.44836	0.382414
red	response_to_decreased_oxygen_levels	GO:0036293	6	15	0.012295	0.008489	1.44836	0.382414
non-red	response_to_chemical	GO:0042221	69	229	0.141393	0.129598	1.09101	0.383581
red	nuclear_part	GO:0044428	45	146	0.092213	0.082626	1.11603	0.384602
non-red	nucleic_acid_binding	GO:0003676	58	232	0.118852	0.131296	0.905225	0.386144
red	regulation_of_purine_nucleotide_catabolic_process	GO:0033121	5	26	0.010246	0.014714	0.696327	0.386412
red	regulation_of_nucleotide_catabolic_process	GO:0030811	5	26	0.010246	0.014714	0.696327	0.386412
red	ubiquitin-protein_transferase_activity	GO:0004842	5	26	0.010246	0.014714	0.696327	0.386412
non-red	cellular_response_to_nitrogen_compound	GO:1901699	5	27	0.010246	0.01528	0.670537	0.38651
non-red	intracellular_signal_transduction	GO:0035556	20	86	0.040984	0.04867	0.84207	0.388804
non-red	transmembrane_signaling_receptor_activity	GO:0004888	9	43	0.018443	0.024335	0.757863	0.389628
non-red	cell_activation	GO:0001775	15	44	0.030738	0.024901	1.2344	0.392637
non-red	response_to_lipopolysaccharide	GO:0032496	10	28	0.020492	0.015846	1.29318	0.393247
[truncated: 2,071 more rows]

## Sheet: human cyclic
Redundancy	GO name	GO ID	Clustering at level of 50% sequence identity
			Structures with GO term out of 65 in symmetry group	Structures with GO term out of 1767 in full set	Fraction of symmetry group	Fraction of total	Relative enrichment	P-value (Fisher)
non-red	tumor_necrosis_factor_receptor_binding	GO:0005164	7	9	0.107692	0.005093	21.1436	2.2416e-09
red	tumor_necrosis_factor_receptor_superfamily_binding	GO:0032813	7	9	0.107692	0.005093	21.1436	2.2416e-09
non-red	monovalent_inorganic_cation_transmembrane_transporter_activity	GO:0015077	5	8	0.076923	0.004527	16.9904	2.97254e-06
non-red	protein_homotrimerization	GO:0070207	4	5	0.061538	0.00283	21.7477	8.13082e-06
red	protein_trimerization	GO:0070206	4	5	0.061538	0.00283	21.7477	8.13082e-06
red	monovalent_inorganic_cation_transport	GO:0015672	5	10	0.076923	0.005659	13.5923	1.2629e-05
non-red	protein_homooligomerization	GO:0051260	7	25	0.107692	0.014148	7.61169	1.87408e-05
red	inorganic_cation_transmembrane_transporter_activity	GO:0022890	5	11	0.076923	0.006225	12.3566	2.24973e-05
non-red	potassium_channel_activity	GO:0005267	4	6	0.061538	0.003396	18.1231	2.37178e-05
red	potassium_ion_transmembrane_transporter_activity	GO:0015079	4	6	0.061538	0.003396	18.1231	2.37178e-05
non-red	protein_complex_assembly	GO:0006461	10	59	0.153846	0.03339	4.60756	3.39872e-05
non-red	gated_channel_activity	GO:0022836	5	12	0.076923	0.006791	11.3269	3.74748e-05
non-red	ion_transmembrane_transporter_activity	GO:0015075	6	20	0.092308	0.011319	8.15539	5.08116e-05
red	potassium_ion_transport	GO:0006813	4	7	0.061538	0.003962	15.5341	5.38118e-05
non-red	DNA_recombination	GO:0006310	5	13	0.076923	0.007357	10.4556	5.91729e-05
red	cation_transmembrane_transporter_activity	GO:0008324	5	13	0.076923	0.007357	10.4556	5.91729e-05
non-red	cytokine_receptor_binding	GO:0005126	8	40	0.123077	0.022637	5.43692	6.55572e-05
red	substrate-specific_transmembrane_transporter_activity	GO:0022891	6	23	0.092308	0.013016	7.09164	0.000121283
non-red	transporter_activity	GO:0005215	9	56	0.138462	0.031692	4.36896	0.000135287
red	macromolecular_complex_assembly	GO:0065003	10	69	0.153846	0.039049	3.9398	0.000137298
red	protein_complex_subunit_organization	GO:0071822	10	70	0.153846	0.039615	3.88352	0.000155559
red	substrate-specific_channel_activity	GO:0022838	5	16	0.076923	0.009055	8.49519	0.000184268
red	ion_channel_activity	GO:0005216	5	16	0.076923	0.009055	8.49519	0.000184268
red	transmembrane_transporter_activity	GO:0022857	6	25	0.092308	0.014148	6.52431	0.000200765
red	channel_activity	GO:0015267	5	17	0.076923	0.009621	7.99547	0.00025367
red	passive_transmembrane_transporter_activity	GO:0022803	5	17	0.076923	0.009621	7.99547	0.00025367
non-red	metal_ion_transmembrane_transporter_activity	GO:0046873	4	10	0.061538	0.005659	10.8738	0.000296869
non-red	response_to_metal_ion	GO:0010038	6	27	0.092308	0.01528	6.04103	0.000316627
red	substrate-specific_transporter_activity	GO:0022892	7	38	0.107692	0.021505	5.00769	0.000336375
non-red	response_to_calcium_ion	GO:0051592	3	5	0.046154	0.00283	16.3108	0.000451101
red	cation_channel_activity	GO:0005261	4	11	0.061538	0.006225	9.88532	0.000453653
non-red	fatty_acid_derivative_biosynthetic_process	GO:1901570	4	11	0.061538	0.006225	9.88532	0.000453653
red	icosanoid_biosynthetic_process	GO:0046456	4	11	0.061538	0.006225	9.88532	0.000453653
red	cellular_component_assembly	GO:0022607	10	82	0.153846	0.046406	3.3152	0.000590116
non-red	protein_metabolic_process	GO:0019538	5	432	0.076923	0.244482	0.314637	0.000618614
red	unsaturated_fatty_acid_biosynthetic_process	GO:0006636	4	12	0.061538	0.006791	9.06154	0.000661742
red	protein_oligomerization	GO:0051259	7	43	0.107692	0.024335	4.4254	0.000742083
non-red	ATP-dependent_5'-3'_DNA_helicase_activity	GO:0043141	2	2	0.030769	0.001132	27.1846	0.00133311
non-red	cellular_response_to_interleukin-4	GO:0071353	2	2	0.030769	0.001132	27.1846	0.00133311
non-red	calcium_activated_cation_channel_activity	GO:0005227	2	2	0.030769	0.001132	27.1846	0.00133311
non-red	dopachrome_isomerase_activity	GO:0004167	2	2	0.030769	0.001132	27.1846	0.00133311
red	calcium-activated_potassium_channel_activity	GO:0015269	2	2	0.030769	0.001132	27.1846	0.00133311
red	5'-3'_DNA_helicase_activity	GO:0043139	2	2	0.030769	0.001132	27.1846	0.00133311
red	ion_gated_channel_activity	GO:0022839	2	2	0.030769	0.001132	27.1846	0.00133311
non-red	immune_response	GO:0006955	10	93	0.153846	0.052632	2.92308	0.00161348
non-red	positive_regulation_of_catalytic_activity	GO:0043085	8	66	0.123077	0.037351	3.2951	0.00228359
non-red	structure-specific_DNA_binding	GO:0043566	3	8	0.046154	0.004527	10.1942	0.00233239
red	fatty_acid_biosynthetic_process	GO:0006633	4	17	0.061538	0.009621	6.39638	0.00276807
non-red	DNA-dependent_ATPase_activity	GO:0008094	3	9	0.046154	0.005093	9.06154	0.003407
red	immune_system_process	GO:0002376	11	120	0.169231	0.067912	2.49192	0.00344427
non-red	membrane	GO:0016020	20	294	0.307692	0.166384	1.84929	0.00355897
red	response_to_inorganic_substance	GO:0010035	6	42	0.092308	0.023769	3.88352	0.0036329
red	response_to_interleukin-4	GO:0070670	2	3	0.030769	0.001698	18.1231	0.00390416
red	voltage-gated_potassium_channel_activity	GO:0005249	2	3	0.030769	0.001698	18.1231	0.00390416
non-red	condensed_nuclear_chromosome	GO:0000794	2	3	0.030769	0.001698	18.1231	0.00390416
non-red	voltage-gated_potassium_channel_complex	GO:0008076	2	3	0.030769	0.001698	18.1231	0.00390416
red	potassium_channel_complex	GO:0034705	2	3	0.030769	0.001698	18.1231	0.00390416
non-red	cellular_response_to_calcium_ion	GO:0071277	2	3	0.030769	0.001698	18.1231	0.00390416
non-red	intramolecular_oxidoreductase_activity,_transposing_C=C_bonds	GO:0016863	2	3	0.030769	0.001698	18.1231	0.00390416
non-red	cation_transport	GO:0006812	5	30	0.076923	0.016978	4.53077	0.00402944
non-red	receptor_binding	GO:0005102	11	124	0.169231	0.070175	2.41154	0.00446129
red	positive_regulation_of_molecular_function	GO:0044093	8	74	0.123077	0.041879	2.93888	0.00473898
non-red	nuclear_chromosome_part	GO:0044454	3	10	0.046154	0.005659	8.15539	0.00473992
non-red	nuclear_membrane	GO:0031965	3	10	0.046154	0.005659	8.15539	0.00473992
red	macromolecular_complex_subunit_organization	GO:0043933	10	111	0.153846	0.062818	2.44906	0.00606107
red	carboxylic_acid_biosynthetic_process	GO:0046394	7	63	0.107692	0.035654	3.02051	0.00710649
non-red	organic_acid_biosynthetic_process	GO:0016053	7	63	0.107692	0.035654	3.02051	0.00710649
non-red	chromosomal_part	GO:0044427	4	22	0.061538	0.01245	4.94266	0.0074061
non-red	purine-containing_compound_biosynthetic_process	GO:0072522	4	22	0.061538	0.01245	4.94266	0.0074061
non-red	condensed_chromosome	GO:0000793	2	4	0.030769	0.002264	13.5923	0.00762301
red	voltage-gated_cation_channel_activity	GO:0022843	2	4	0.030769	0.002264	13.5923	0.00762301
non-red	nitrogen_cycle_metabolic_process	GO:0071941	2	4	0.030769	0.002264	13.5923	0.00762301
non-red	prostaglandin_biosynthetic_process	GO:0001516	2	4	0.030769	0.002264	13.5923	0.00762301
red	prostanoid_biosynthetic_process	GO:0046457	2	4	0.030769	0.002264	13.5923	0.00762301
non-red	L-methionine_biosynthetic_process_from_methylthioadenosine	GO:0019509	2	4	0.030769	0.002264	13.5923	0.00762301
non-red	urea_cycle	GO:0000050	2	4	0.030769	0.002264	13.5923	0.00762301
non-red	lipoxin_metabolic_process	GO:2001300	2	4	0.030769	0.002264	13.5923	0.00762301
non-red	urea_metabolic_process	GO:0019627	2	4	0.030769	0.002264	13.5923	0.00762301
red	arginine_metabolic_process	GO:0006525	2	4	0.030769	0.002264	13.5923	0.00762301
red	cellular_protein_metabolic_process	GO:0044267	4	319	0.061538	0.180532	0.340873	0.00802995
non-red	epithelial_cell_differentiation	GO:0030855	3	12	0.046154	0.006791	6.79615	0.00824244
non-red	intramolecular_oxidoreductase_activity	GO:0016860	3	12	0.046154	0.006791	6.79615	0.00824244
red	metal_ion_transport	GO:0030001	4	25	0.061538	0.014148	4.34954	0.0117886
red	nuclear_chromosome	GO:0000228	2	5	0.030769	0.00283	10.8738	0.0124043
non-red	cation_channel_complex	GO:0034703	2	5	0.030769	0.00283	10.8738	0.0124043
red	amino_acid_salvage	GO:0043102	2	5	0.030769	0.00283	10.8738	0.0124043
non-red	monovalent_inorganic_cation_homeostasis	GO:0055067	2	5	0.030769	0.00283	10.8738	0.0124043
red	L-methionine_salvage	GO:0071267	2	5	0.030769	0.00283	10.8738	0.0124043
red	L-methionine_biosynthetic_process	GO:0071265	2	5	0.030769	0.00283	10.8738	0.0124043
non-red	DNA_helicase_activity	GO:0003678	2	5	0.030769	0.00283	10.8738	0.0124043
red	ATP-dependent_DNA_helicase_activity	GO:0004003	2	5	0.030769	0.00283	10.8738	0.0124043
non-red	nuclear_division	GO:0000280	3	14	0.046154	0.007923	5.82528	0.0129374
red	fatty_acid_derivative_metabolic_process	GO:1901568	4	27	0.061538	0.01528	4.02735	0.0154775
red	icosanoid_metabolic_process	GO:0006690	4	27	0.061538	0.01528	4.02735	0.0154775
non-red	monocarboxylic_acid_biosynthetic_process	GO:0072330	4	27	0.061538	0.01528	4.02735	0.0154775
non-red	cellular_metabolic_compound_salvage	GO:0043094	3	15	0.046154	0.008489	5.43692	0.0157522
red	organelle_fission	GO:0048285	3	15	0.046154	0.008489	5.43692	0.0157522
non-red	single-organism_biosynthetic_process	GO:0044711	12	165	0.184615	0.093379	1.97706	0.0160422
red	ion_transport	GO:0006811	6	57	0.092308	0.032258	2.86154	0.0163037
red	unsaturated_fatty_acid_metabolic_process	GO:0033559	4	28	0.061538	0.015846	3.88352	0.0175668
non-red	tumor_necrosis_factor-mediated_signaling_pathway	GO:0033209	2	6	0.030769	0.003396	9.06154	0.0181672
non-red	activation_of_NF-kappaB-inducing_kinase_activity	GO:0007250	2	6	0.030769	0.003396	9.06154	0.0181672
red	regulation_of_NIK/NF-kappaB_signaling	GO:1901222	2	6	0.030769	0.003396	9.06154	0.0181672
non-red	leukotriene_biosynthetic_process	GO:0019370	2	6	0.030769	0.003396	9.06154	0.0181672
red	lipoxygenase_pathway	GO:0019372	2	6	0.030769	0.003396	9.06154	0.0181672
non-red	nuclear_envelope	GO:0005635	2	6	0.030769	0.003396	9.06154	0.0181672
red	macromolecule_metabolic_process	GO:0043170	12	563	0.184615	0.318619	0.579423	0.0203908
red	purine_nucleoside_biosynthetic_process	GO:0042451	3	17	0.046154	0.009621	4.79728	0.0223387
red	purine_ribonucleoside_biosynthetic_process	GO:0046129	3	17	0.046154	0.009621	4.79728	0.0223387
non-red	cellular_component_organization	GO:0016043	13	193	0.2	0.109225	1.83109	0.0244217
red	aspartate_family_amino_acid_biosynthetic_process	GO:0009067	2	7	0.030769	0.003962	7.76703	0.0248352
non-red	male_gamete_generation	GO:0048232	2	7	0.030769	0.003962	7.76703	0.0248352
non-red	methionine_biosynthetic_process	GO:0009086	2	7	0.030769	0.003962	7.76703	0.0248352
non-red	envelope	GO:0031975	2	7	0.030769	0.003962	7.76703	0.0248352
red	sulfur_amino_acid_biosynthetic_process	GO:0000097	2	7	0.030769	0.003962	7.76703	0.0248352
red	prostaglandin_metabolic_process	GO:0006693	2	7	0.030769	0.003962	7.76703	0.0248352
non-red	organelle_envelope	GO:0031967	2	7	0.030769	0.003962	7.76703	0.0248352
non-red	voltage-gated_ion_channel_activity	GO:0005244	2	7	0.030769	0.003962	7.76703	0.0248352
red	spermatogenesis	GO:0007283	2	7	0.030769	0.003962	7.76703	0.0248352
non-red	purine-containing_compound_salvage	GO:0043101	2	7	0.030769	0.003962	7.76703	0.0248352
red	voltage-gated_channel_activity	GO:0022832	2	7	0.030769	0.003962	7.76703	0.0248352
non-red	response_to_zinc_ion	GO:0010043	2	7	0.030769	0.003962	7.76703	0.0248352
red	prostanoid_metabolic_process	GO:0006692	2	7	0.030769	0.003962	7.76703	0.0248352
red	ion_channel_complex	GO:0034702	2	7	0.030769	0.003962	7.76703	0.0248352
non-red	macromolecule_modification	GO:0043412	4	291	0.061538	0.164686	0.373672	0.024916
red	cellular_component_organization_or_biogenesis	GO:0071840	13	194	0.2	0.109791	1.82165	0.0250789
non-red	phosphorylation	GO:0016310	1	159	0.015385	0.089983	0.170972	0.025822
non-red	multicellular_organismal_reproductive_process	GO:0048609	3	18	0.046154	0.010187	4.53077	0.0261141
red	kinase_activity	GO:0016301	1	164	0.015385	0.092813	0.16576	0.0263453
non-red	cellular_macromolecule_metabolic_process	GO:0044260	9	450	0.138462	0.254669	0.543692	0.0290498
red	small_molecule_biosynthetic_process	GO:0044283	7	83	0.107692	0.046972	2.29268	0.0298121
non-red	regulation_of_organic_acid_transport	GO:0032890	2	8	0.030769	0.004527	6.79615	0.0323362
non-red	transporter_complex	GO:1990351	2	8	0.030769	0.004527	6.79615	0.0323362
non-red	cellular_response_to_transforming_growth_factor_beta_stimulus	GO:0071560	2	8	0.030769	0.004527	6.79615	0.0323362
red	methionine_metabolic_process	GO:0006555	2	8	0.030769	0.004527	6.79615	0.0323362
red	leukotriene_metabolic_process	GO:0006691	2	8	0.030769	0.004527	6.79615	0.0323362
red	transmembrane_transporter_complex	GO:1902495	2	8	0.030769	0.004527	6.79615	0.0323362
red	positive_regulation_of_Ras_GTPase_activity	GO:0032320	2	8	0.030769	0.004527	6.79615	0.0323362
red	response_to_transforming_growth_factor_beta	GO:0071559	2	8	0.030769	0.004527	6.79615	0.0323362
red	gamete_generation	GO:0007276	2	8	0.030769	0.004527	6.79615	0.0323362
non-red	response_to_cadmium_ion	GO:0046686	2	8	0.030769	0.004527	6.79615	0.0323362
non-red	fatty_acid_metabolic_process	GO:0006631	5	50	0.076923	0.028297	2.71846	0.0340086
red	protein_modification_process	GO:0036211	4	276	0.061538	0.156197	0.39398	0.0348794
red	cellular_protein_modification_process	GO:0006464	4	276	0.061538	0.156197	0.39398	0.0348794
non-red	low-density_lipoprotein_particle_binding	GO:0030169	1	1	0.015385	0.000566	27.1846	0.0367855
non-red	PCNA_complex	GO:0043626	1	1	0.015385	0.000566	27.1846	0.0367855
non-red	long-chain-(S)-2-hydroxy-long-chain-acid_oxidase_activity	GO:0052853	1	1	0.015385	0.000566	27.1846	0.0367855
non-red	positive_regulation_of_myeloid_leukocyte_cytokine_production_involved_in_immune_response	GO:0061081	1	1	0.015385	0.000566	27.1846	0.0367855
non-red	nucleotide-excision_repair,_DNA_gap_filling	GO:0006297	1	1	0.015385	0.000566	27.1846	0.0367855
non-red	TRAPP_complex	GO:0030008	1	1	0.015385	0.000566	27.1846	0.0367855
non-red	glycolate_oxidase_activity	GO:0008891	1	1	0.015385	0.000566	27.1846	0.0367855
non-red	regulation_of_intrinsic_apoptotic_signaling_pathway_by_p53_class_mediator	GO:1902253	1	1	0.015385	0.000566	27.1846	0.0367855
non-red	dinucleotide_insertion_or_deletion_binding	GO:0032139	1	1	0.015385	0.000566	27.1846	0.0367855
non-red	methylthioribulose_1-phosphate_dehydratase_activity	GO:0046570	1	1	0.015385	0.000566	27.1846	0.0367855
non-red	IMP_dehydrogenase_activity	GO:0003938	1	1	0.015385	0.000566	27.1846	0.0367855
non-red	positive_regulation_of_plasminogen_activation	GO:0010756	1	1	0.015385	0.000566	27.1846	0.0367855
non-red	histone_exchange	GO:0043486	1	1	0.015385	0.000566	27.1846	0.0367855
non-red	regulation_of_chemokine_(C-X-C_motif)_ligand_2_production	GO:2000341	1	1	0.015385	0.000566	27.1846	0.0367855
non-red	Rab_guanyl-nucleotide_exchange_factor_activity	GO:0017112	1	1	0.015385	0.000566	27.1846	0.0367855
non-red	ornithine_carbamoyltransferase_activity	GO:0004585	1	1	0.015385	0.000566	27.1846	0.0367855
non-red	replication_fork	GO:0005657	1	1	0.015385	0.000566	27.1846	0.0367855
non-red	opsonin_binding	GO:0001846	1	1	0.015385	0.000566	27.1846	0.0367855
non-red	nucleosomal_DNA_binding	GO:0031492	1	1	0.015385	0.000566	27.1846	0.0367855
non-red	mismatch_base_pair_DNA_N-glycosylase_activity	GO:0000700	1	1	0.015385	0.000566	27.1846	0.0367855
non-red	carboxyl-_or_carbamoyltransferase_activity	GO:0016743	1	1	0.015385	0.000566	27.1846	0.0367855
non-red	GMP_reductase_activity	GO:0003920	1	1	0.015385	0.000566	27.1846	0.0367855
red	complement_component_C1q_binding	GO:0001849	1	1	0.015385	0.000566	27.1846	0.0367855
red	DNA_insertion_or_deletion_binding	GO:0032135	1	1	0.015385	0.000566	27.1846	0.0367855
non-red	ammonium_transmembrane_transporter_activity	GO:0008519	1	1	0.015385	0.000566	27.1846	0.0367855
non-red	oxidoreductase_activity,_acting_on_the_aldehyde_or_oxo_group_of_donors,_oxygen_as_acceptor	GO:0016623	1	1	0.015385	0.000566	27.1846	0.0367855
red	very-long-chain-(S)-2-hydroxy-acid_oxidase_activity	GO:0052852	1	1	0.015385	0.000566	27.1846	0.0367855
red	leading_strand_elongation	GO:0006272	1	1	0.015385	0.000566	27.1846	0.0367855
red	phenylpyruvate_tautomerase_activity	GO:0050178	1	1	0.015385	0.000566	27.1846	0.0367855
red	medium-chain-(S)-2-hydroxy-acid_oxidase_activity	GO:0052854	1	1	0.015385	0.000566	27.1846	0.0367855
non-red	Swr1_complex	GO:0000812	1	1	0.015385	0.000566	27.1846	0.0367855
red	DNA_replication-independent_nucleosome_assembly	GO:0006336	1	1	0.015385	0.000566	27.1846	0.0367855
red	chromatin_remodeling_at_centromere	GO:0031055	1	1	0.015385	0.000566	27.1846	0.0367855
non-red	Ran_guanyl-nucleotide_exchange_factor_activity	GO:0005087	1	1	0.015385	0.000566	27.1846	0.0367855
red	(S)-2-hydroxy-acid_oxidase_activity	GO:0003973	1	1	0.015385	0.000566	27.1846	0.0367855
non-red	dUTP_diphosphatase_activity	GO:0004170	1	1	0.015385	0.000566	27.1846	0.0367855
non-red	amine_transport	GO:0015837	1	1	0.015385	0.000566	27.1846	0.0367855
red	organic_cation_transmembrane_transporter_activity	GO:0015101	1	1	0.015385	0.000566	27.1846	0.0367855
non-red	positive_regulation_of_chemokine_(C-X-C_motif)_ligand_2_production	GO:2000343	1	1	0.015385	0.000566	27.1846	0.0367855
non-red	positive_regulation_of_protein_kinase_A_signaling	GO:0010739	1	1	0.015385	0.000566	27.1846	0.0367855
non-red	positive_regulation_of_dendrite_development	GO:1900006	1	1	0.015385	0.000566	27.1846	0.0367855
non-red	male_meiosis_I	GO:0007141	1	1	0.015385	0.000566	27.1846	0.0367855
non-red	phosphate_ion_binding	GO:0042301	1	1	0.015385	0.000566	27.1846	0.0367855
non-red	negative_regulation_of_lipid_storage	GO:0010888	1	1	0.015385	0.000566	27.1846	0.0367855
non-red	opsonization	GO:0008228	1	1	0.015385	0.000566	27.1846	0.0367855
red	GMP_reductase_complex	GO:1902560	1	1	0.015385	0.000566	27.1846	0.0367855
red	dUTP_metabolic_process	GO:0046080	1	1	0.015385	0.000566	27.1846	0.0367855
non-red	synapsis	GO:0007129	1	1	0.015385	0.000566	27.1846	0.0367855
non-red	oxidoreductase_activity,_acting_on_NAD(P)H,_nitrogenous_group_as_acceptor	GO:0016657	1	1	0.015385	0.000566	27.1846	0.0367855
non-red	collagen_trimer	GO:0005581	1	1	0.015385	0.000566	27.1846	0.0367855
red	transepithelial_ammonium_transport	GO:0070634	1	1	0.015385	0.000566	27.1846	0.0367855
non-red	chromatin_DNA_binding	GO:0031490	1	1	0.015385	0.000566	27.1846	0.0367855
non-red	polyribonucleotide_nucleotidyltransferase_activity	GO:0004654	1	1	0.015385	0.000566	27.1846	0.0367855
non-red	regulation_of_L-arginine_import	GO:0010963	1	1	0.015385	0.000566	27.1846	0.0367855
non-red	intramolecular_oxidoreductase_activity,_interconverting_keto-_and_enol-groups	GO:0016862	1	1	0.015385	0.000566	27.1846	0.0367855
non-red	oocyte_maturation	GO:0001556	1	1	0.015385	0.000566	27.1846	0.0367855
non-red	positive_regulation_of_cytokine_production_involved_in_immune_response	GO:0002720	1	1	0.015385	0.000566	27.1846	0.0367855
non-red	negative_regulation_of_cell_cycle_arrest	GO:0071157	1	1	0.015385	0.000566	27.1846	0.0367855
non-red	reciprocal_DNA_recombination	GO:0035825	1	1	0.015385	0.000566	27.1846	0.0367855
red	positive_regulation_of_deoxyribonuclease_activity	GO:0032077	1	1	0.015385	0.000566	27.1846	0.0367855
red	regulation_of_amino_acid_import	GO:0010958	1	1	0.015385	0.000566	27.1846	0.0367855
non-red	S-methyl-5-thioadenosine_phosphorylase_activity	GO:0017061	1	1	0.015385	0.000566	27.1846	0.0367855
red	ankyrin_binding	GO:0030506	1	1	0.015385	0.000566	27.1846	0.0367855
non-red	regulation_of_interleukin-8_secretion	GO:2000482	1	1	0.015385	0.000566	27.1846	0.0367855
non-red	regulation_of_protein_kinase_A_signaling	GO:0010738	1	1	0.015385	0.000566	27.1846	0.0367855
non-red	ornithine_catabolic_process	GO:0006593	1	1	0.015385	0.000566	27.1846	0.0367855
non-red	melanin_metabolic_process	GO:0006582	1	1	0.015385	0.000566	27.1846	0.0367855
red	regulation_of_Ran_GTPase_activity	GO:0032316	1	1	0.015385	0.000566	27.1846	0.0367855
non-red	prostaglandin-E_synthase_activity	GO:0050220	1	1	0.015385	0.000566	27.1846	0.0367855
non-red	positive_regulation_of_production_of_molecular_mediator_of_immune_response	GO:0002702	1	1	0.015385	0.000566	27.1846	0.0367855
non-red	leukotriene-C4_synthase_activity	GO:0004464	1	1	0.015385	0.000566	27.1846	0.0367855
red	ammonium_transmembrane_transport	GO:0072488	1	1	0.015385	0.000566	27.1846	0.0367855
non-red	glycolate_catabolic_process	GO:0046296	1	1	0.015385	0.000566	27.1846	0.0367855
non-red	meiosis_I	GO:0007127	1	1	0.015385	0.000566	27.1846	0.0367855
red	PCNA-p21_complex	GO:0070557	1	1	0.015385	0.000566	27.1846	0.0367855
non-red	nuclear_replication_fork	GO:0043596	1	1	0.015385	0.000566	27.1846	0.0367855
red	purine-specific_mismatch_base_pair_DNA_N-glycosylase_activity	GO:0000701	1	1	0.015385	0.000566	27.1846	0.0367855
red	mammary_gland_involution	GO:0060056	1	1	0.015385	0.000566	27.1846	0.0367855
non-red	negative_regulation_of_vasodilation	GO:0045908	1	1	0.015385	0.000566	27.1846	0.0367855
red	mismatch_repair_complex_binding	GO:0032404	1	1	0.015385	0.000566	27.1846	0.0367855
non-red	dendrite_development	GO:0016358	1	1	0.015385	0.000566	27.1846	0.0367855
red	cis-Golgi_network	GO:0005801	1	1	0.015385	0.000566	27.1846	0.0367855
non-red	chromosome_organization_involved_in_meiosis	GO:0070192	1	1	0.015385	0.000566	27.1846	0.0367855
red	DNA_geometric_change	GO:0032392	1	1	0.015385	0.000566	27.1846	0.0367855
red	melanin_biosynthetic_process	GO:0042438	1	1	0.015385	0.000566	27.1846	0.0367855
non-red	methylumbelliferyl-acetate_deacetylase_activity	GO:0047374	1	1	0.015385	0.000566	27.1846	0.0367855
non-red	positive_regulation_of_prostaglandin_secretion_involved_in_immune_response	GO:0061078	1	1	0.015385	0.000566	27.1846	0.0367855
red	ammonium_transport	GO:0015696	1	1	0.015385	0.000566	27.1846	0.0367855
red	DNA_replication-independent_nucleosome_organization	GO:0034724	1	1	0.015385	0.000566	27.1846	0.0367855
red	positive_regulation_of_Ran_GTPase_activity	GO:0032853	1	1	0.015385	0.000566	27.1846	0.0367855
red	collagen_biosynthetic_process	GO:0032964	1	1	0.015385	0.000566	27.1846	0.0367855
non-red	translesion_synthesis	GO:0019985	1	1	0.015385	0.000566	27.1846	0.0367855
non-red	negative_regulation_of_intrinsic_apoptotic_signaling_pathway_by_p53_class_mediator	GO:1902254	1	1	0.015385	0.000566	27.1846	0.0367855
red	response_to_biotin	GO:0070781	1	1	0.015385	0.000566	27.1846	0.0367855
non-red	DNA_replication_factor_C_complex	GO:0005663	1	1	0.015385	0.000566	27.1846	0.0367855
non-red	transepithelial_transport	GO:0070633	1	1	0.015385	0.000566	27.1846	0.0367855
non-red	response_to_lead_ion	GO:0010288	1	1	0.015385	0.000566	27.1846	0.0367855
red	kringle_domain_binding	GO:0036143	1	1	0.015385	0.000566	27.1846	0.0367855
non-red	glyoxylate_oxidase_activity	GO:0047969	1	1	0.015385	0.000566	27.1846	0.0367855
non-red	DNA_polymerase_binding	GO:0070182	1	1	0.015385	0.000566	27.1846	0.0367855
non-red	DNA_polymerase_processivity_factor_activity	GO:0030337	1	1	0.015385	0.000566	27.1846	0.0367855
non-red	protein_sumoylation	GO:0016925	1	1	0.015385	0.000566	27.1846	0.0367855
non-red	GABA-A_receptor_activity	GO:0004890	1	1	0.015385	0.000566	27.1846	0.0367855
non-red	D-dopachrome_decarboxylase_activity	GO:0033981	1	1	0.015385	0.000566	27.1846	0.0367855
red	DNA_duplex_unwinding	GO:0032508	1	1	0.015385	0.000566	27.1846	0.0367855
non-red	regulation_of_intrinsic_apoptotic_signaling_pathway_in_response_to_DNA_damage_by_p53_class_mediator	GO:1902165	1	1	0.015385	0.000566	27.1846	0.0367855
red	reciprocal_meiotic_recombination	GO:0007131	1	1	0.015385	0.000566	27.1846	0.0367855
red	response_to_manganese_ion	GO:0010042	1	1	0.015385	0.000566	27.1846	0.0367855
red	DNA_polymerase_processivity_factor_complex	GO:0044796	1	1	0.015385	0.000566	27.1846	0.0367855
non-red	arginase_activity	GO:0004053	1	1	0.015385	0.000566	27.1846	0.0367855
red	CENP-A_containing_nucleosome_assembly	GO:0034080	1	1	0.015385	0.000566	27.1846	0.0367855
non-red	female_gamete_generation	GO:0007292	1	1	0.015385	0.000566	27.1846	0.0367855
non-red	negative_regulation_of_intrinsic_apoptotic_signaling_pathway_in_response_to_DNA_damage_by_p53_class_mediator	GO:1902166	1	1	0.015385	0.000566	27.1846	0.0367855
red	MutLalpha_complex_binding	GO:0032405	1	1	0.015385	0.000566	27.1846	0.0367855
non-red	phosphopantothenoylcysteine_decarboxylase_activity	GO:0004633	1	1	0.015385	0.000566	27.1846	0.0367855
red	ammonia_homeostasis	GO:0097272	1	1	0.015385	0.000566	27.1846	0.0367855
red	cellular_biosynthetic_process	GO:0044249	14	225	0.215385	0.127334	1.69149	0.0368464
non-red	ATPase_activity,_coupled	GO:0042623	3	21	0.046154	0.011885	3.88352	0.0393603
non-red	response_to_acid_chemical	GO:0001101	3	21	0.046154	0.011885	3.88352	0.0393603
non-red	extracellular_matrix	GO:0031012	3	21	0.046154	0.011885	3.88352	0.0393603
red	phosphotransferase_activity,_alcohol_group_as_acceptor	GO:0016773	1	154	0.015385	0.087153	0.176523	0.0396048
non-red	chromosome_organization	GO:0051276	2	9	0.030769	0.005093	6.04103	0.0406017
non-red	liver_development	GO:0001889	2	9	0.030769	0.005093	6.04103	0.0406017
non-red	regulation_of_response_to_biotic_stimulus	GO:0002831	2	9	0.030769	0.005093	6.04103	0.0406017
red	amide_biosynthetic_process	GO:0043604	2	9	0.030769	0.005093	6.04103	0.0406017
non-red	cellular_response_to_metal_ion	GO:0071248	2	9	0.030769	0.005093	6.04103	0.0406017
non-red	catalytic_activity	GO:0003824	27	953	0.415385	0.539332	0.770183	0.0431381
red	ribonucleoside_biosynthetic_process	GO:0042455	3	22	0.046154	0.01245	3.70699	0.0444057
non-red	structural_molecule_activity	GO:0005198	3	22	0.046154	0.01245	3.70699	0.0444057
non-red	arachidonic_acid_metabolic_process	GO:0019369	3	22	0.046154	0.01245	3.70699	0.0444057
non-red	positive_regulation_of_protein_serine/threonine_kinase_activity	GO:0071902	3	22	0.046154	0.01245	3.70699	0.0444057
non-red	lipid_binding	GO:0008289	6	72	0.092308	0.040747	2.26539	0.0456598
red	purine-containing_compound_metabolic_process	GO:0072521	6	73	0.092308	0.041313	2.23435	0.048348
red	cellular_response_to_inorganic_substance	GO:0071241	2	10	0.030769	0.005659	5.43692	0.0495671
non-red	regulation_of_ERK1_and_ERK2_cascade	GO:0070372	2	10	0.030769	0.005659	5.43692	0.0495671
red	alpha-amino_acid_biosynthetic_process	GO:1901607	3	23	0.046154	0.013016	3.54582	0.0497584
red	long-chain_fatty_acid_metabolic_process	GO:0001676	3	23	0.046154	0.013016	3.54582	0.0497584
red	phosphorus_metabolic_process	GO:0006793	6	329	0.092308	0.186191	0.495768	0.0506366
non-red	phosphate-containing_compound_metabolic_process	GO:0006796	6	325	0.092308	0.183928	0.50187	0.0509442
non-red	cell_cycle	GO:0007049	4	39	0.061538	0.022071	2.78817	0.0522282
red	ATPase_activity	GO:0016887	3	24	0.046154	0.013582	3.39808	0.0554125
non-red	nuclease_activity	GO:0004518	3	24	0.046154	0.013582	3.39808	0.0554125
non-red	heterocyclic_compound_binding	GO:1901363	13	547	0.2	0.309564	0.646069	0.0556247
red	anatomical_structure_development	GO:0048856	8	108	0.123077	0.061121	2.01368	0.0562416
non-red	regulation_of_MAPK_cascade	GO:0043408	4	40	0.061538	0.022637	2.71846	0.0564751
red	transferase_activity,_transferring_phosphorus-containing_groups	GO:0016772	2	181	0.030769	0.102434	0.300382	0.0579787
non-red	response_to_cytokine	GO:0034097	5	58	0.076923	0.032824	2.3435	0.0587674
non-red	aspartate_family_amino_acid_metabolic_process	GO:0009066	2	11	0.030769	0.006225	4.94266	0.0591715
red	carboxy-lyase_activity	GO:0016831	2	11	0.030769	0.006225	4.94266	0.0591715
non-red	response_to_vitamin	GO:0033273	2	11	0.030769	0.006225	4.94266	0.0591715
red	Ras_guanyl-nucleotide_exchange_factor_activity	GO:0005088	2	11	0.030769	0.006225	4.94266	0.0591715
non-red	polyamine_metabolic_process	GO:0006595	2	11	0.030769	0.006225	4.94266	0.0591715
red	nuclear_part	GO:0044428	10	146	0.153846	0.082626	1.86196	0.0604936
red	nucleoside_biosynthetic_process	GO:0009163	3	25	0.046154	0.014148	3.26215	0.0613612
red	purine_ribonucleoside_metabolic_process	GO:0046128	5	59	0.076923	0.03339	2.30378	0.0624392
red	organic_substance_biosynthetic_process	GO:1901576	14	239	0.215385	0.135257	1.5924	0.0635993
non-red	lyase_activity	GO:0016829	4	42	0.061538	0.023769	2.58901	0.0655141
red	purine_nucleoside_metabolic_process	GO:0042278	5	60	0.076923	0.033956	2.26539	0.0662396
non-red	endoplasmic_reticulum	GO:0005783	5	60	0.076923	0.033956	2.26539	0.0662396
non-red	developmental_process	GO:0032502	12	195	0.184615	0.110357	1.6729	0.0663364
non-red	glycosyl_compound_biosynthetic_process	GO:1901659	3	26	0.046154	0.014714	3.13669	0.0675971
red	mitotic_nuclear_division	GO:0007067	2	12	0.030769	0.006791	4.53077	0.0693573
red	sulfur_amino_acid_metabolic_process	GO:0000096	2	12	0.030769	0.006791	4.53077	0.0693573
red	regulation_of_JNK_cascade	GO:0046328	2	12	0.030769	0.006791	4.53077	0.0693573
non-red	gland_development	GO:0048732	2	12	0.030769	0.006791	4.53077	0.0693573
non-red	ovarian_follicle_development	GO:0001541	1	2	0.015385	0.001132	13.5923	0.0722379
non-red	spermatid_development	GO:0007286	1	2	0.015385	0.001132	13.5923	0.0722379
non-red	telomere_maintenance_via_recombination	GO:0000722	1	2	0.015385	0.001132	13.5923	0.0722379
non-red	phenol-containing_compound_biosynthetic_process	GO:0046189	1	2	0.015385	0.001132	13.5923	0.0722379
non-red	GABA_receptor_activity	GO:0016917	1	2	0.015385	0.001132	13.5923	0.0722379
red	cellular_response_to_glucagon_stimulus	GO:0071377	1	2	0.015385	0.001132	13.5923	0.0722379
non-red	choline_binding	GO:0033265	1	2	0.015385	0.001132	13.5923	0.0722379
red	midgut_development	GO:0007494	1	2	0.015385	0.001132	13.5923	0.0722379
red	regulation_of_deoxyribonuclease_activity	GO:0032070	1	2	0.015385	0.001132	13.5923	0.0722379
non-red	negative_regulation_of_mature_B_cell_apoptotic_process	GO:0002906	1	2	0.015385	0.001132	13.5923	0.0722379
non-red	regulation_of_cell_aging	GO:0090342	1	2	0.015385	0.001132	13.5923	0.0722379
non-red	primary_alcohol_catabolic_process	GO:0034310	1	2	0.015385	0.001132	13.5923	0.0722379
non-red	citrulline_biosynthetic_process	GO:0019240	1	2	0.015385	0.001132	13.5923	0.0722379
non-red	biomineral_tissue_development	GO:0031214	1	2	0.015385	0.001132	13.5923	0.0722379
non-red	arginine_catabolic_process	GO:0006527	1	2	0.015385	0.001132	13.5923	0.0722379
non-red	chemoattractant_activity	GO:0042056	1	2	0.015385	0.001132	13.5923	0.0722379
non-red	nuclear_envelope_lumen	GO:0005641	1	2	0.015385	0.001132	13.5923	0.0722379
non-red	response_to_glucagon	GO:0033762	1	2	0.015385	0.001132	13.5923	0.0722379
non-red	exoribonuclease_activity,_producing_5'-phosphomonoesters	GO:0016896	1	2	0.015385	0.001132	13.5923	0.0722379
non-red	MLL1_complex	GO:0071339	1	2	0.015385	0.001132	13.5923	0.0722379
non-red	DNA_strand_elongation_involved_in_DNA_replication	GO:0006271	1	2	0.015385	0.001132	13.5923	0.0722379
non-red	nucleolar_part	GO:0044452	1	2	0.015385	0.001132	13.5923	0.0722379
red	H4/H2A_histone_acetyltransferase_complex	GO:0043189	1	2	0.015385	0.001132	13.5923	0.0722379
non-red	telomere_maintenance_via_telomere_lengthening	GO:0010833	1	2	0.015385	0.001132	13.5923	0.0722379
red	telomere_maintenance_via_semi-conservative_replication	GO:0032201	1	2	0.015385	0.001132	13.5923	0.0722379
red	negative_regulation_of_cell_aging	GO:0090344	1	2	0.015385	0.001132	13.5923	0.0722379
red	meiotic_cell_cycle_process	GO:1903046	1	2	0.015385	0.001132	13.5923	0.0722379
non-red	response_to_cold	GO:0009409	1	2	0.015385	0.001132	13.5923	0.0722379
red	L-methionine_biosynthetic_process_from_S-adenosylmethionine	GO:0019284	1	2	0.015385	0.001132	13.5923	0.0722379
non-red	low-density_lipoprotein_particle_receptor_binding	GO:0050750	1	2	0.015385	0.001132	13.5923	0.0722379
non-red	histone_H2A_acetylation	GO:0043968	1	2	0.015385	0.001132	13.5923	0.0722379
non-red	nuclear_chromatin	GO:0000790	1	2	0.015385	0.001132	13.5923	0.0722379
non-red	negative_regulation_of_signal_transduction_by_p53_class_mediator	GO:1901797	1	2	0.015385	0.001132	13.5923	0.0722379
non-red	positive_regulation_of_Rab_GTPase_activity	GO:0032851	1	2	0.015385	0.001132	13.5923	0.0722379
red	exoribonuclease_activity	GO:0004532	1	2	0.015385	0.001132	13.5923	0.0722379
red	regulation_of_mature_B_cell_apoptotic_process	GO:0002905	1	2	0.015385	0.001132	13.5923	0.0722379
red	regulation_of_pH	GO:0006885	1	2	0.015385	0.001132	13.5923	0.0722379
non-red	response_to_vitamin_A	GO:0033189	1	2	0.015385	0.001132	13.5923	0.0722379
non-red	DNA_conformation_change	GO:0071103	1	2	0.015385	0.001132	13.5923	0.0722379
non-red	pyrimidine_deoxyribonucleoside_triphosphate_metabolic_process	GO:0009211	1	2	0.015385	0.001132	13.5923	0.0722379
non-red	protein_polymerization	GO:0051258	1	2	0.015385	0.001132	13.5923	0.0722379
non-red	bone_mineralization	GO:0030282	1	2	0.015385	0.001132	13.5923	0.0722379
red	positive_regulation_of_arachidonic_acid_secretion	GO:0090238	1	2	0.015385	0.001132	13.5923	0.0722379
non-red	oxidoreductase_activity,_acting_on_the_CH-OH_group_of_donors,_oxygen_as_acceptor	GO:0016899	1	2	0.015385	0.001132	13.5923	0.0722379
non-red	glycolate_metabolic_process	GO:0009441	1	2	0.015385	0.001132	13.5923	0.0722379
non-red	chromatin_assembly_or_disassembly	GO:0006333	1	2	0.015385	0.001132	13.5923	0.0722379
non-red	nuclear_outer_membrane	GO:0005640	1	2	0.015385	0.001132	13.5923	0.0722379
non-red	3'-5'-exoribonuclease_activity	GO:0000175	1	2	0.015385	0.001132	13.5923	0.0722379
non-red	ATP-dependent_chromatin_remodeling	GO:0043044	1	2	0.015385	0.001132	13.5923	0.0722379
red	regulation_of_transcription_involved_in_G1/S_transition_of_mitotic_cell_cycle	GO:0000083	1	2	0.015385	0.001132	13.5923	0.0722379
red	DNA_strand_elongation	GO:0022616	1	2	0.015385	0.001132	13.5923	0.0722379
red	granular_component	GO:0001652	1	2	0.015385	0.001132	13.5923	0.0722379
red	positive_regulation_of_JNK_cascade	GO:0046330	1	2	0.015385	0.001132	13.5923	0.0722379
non-red	Toll_signaling_pathway	GO:0008063	1	2	0.015385	0.001132	13.5923	0.0722379
red	MLL1/2_complex	GO:0044665	1	2	0.015385	0.001132	13.5923	0.0722379
non-red	nucleosome_binding	GO:0031491	1	2	0.015385	0.001132	13.5923	0.0722379
red	NuA4_histone_acetyltransferase_complex	GO:0035267	1	2	0.015385	0.001132	13.5923	0.0722379
non-red	fatty_acid_alpha-oxidation	GO:0001561	1	2	0.015385	0.001132	13.5923	0.0722379
red	H4_histone_acetyltransferase_complex	GO:1902562	1	2	0.015385	0.001132	13.5923	0.0722379
non-red	response_to_selenium_ion	GO:0010269	1	2	0.015385	0.001132	13.5923	0.0722379
non-red	arginine_biosynthetic_process_via_ornithine	GO:0042450	1	2	0.015385	0.001132	13.5923	0.0722379
red	postreplication_repair	GO:0006301	1	2	0.015385	0.001132	13.5923	0.0722379
red	negative_regulation_of_DNA_damage_response,_signal_transduction_by_p53_class_mediator	GO:0043518	1	2	0.015385	0.001132	13.5923	0.0722379
red	negative_regulation_of_macrophage_derived_foam_cell_differentiation	GO:0010745	1	2	0.015385	0.001132	13.5923	0.0722379
non-red	maternal_process_involved_in_female_pregnancy	GO:0060135	1	2	0.015385	0.001132	13.5923	0.0722379
non-red	extracellular_ligand-gated_ion_channel_activity	GO:0005230	1	2	0.015385	0.001132	13.5923	0.0722379
red	positive_chemotaxis	GO:0050918	1	2	0.015385	0.001132	13.5923	0.0722379
red	mitotic_recombination	GO:0006312	1	2	0.015385	0.001132	13.5923	0.0722379
non-red	tissue_development	GO:0009888	3	27	0.046154	0.01528	3.02051	0.074112
red	metabolic_process	GO:0008152	28	958	0.430769	0.542162	0.79454	0.0756682
red	nucleotide_binding	GO:0000166	7	342	0.107692	0.193548	0.55641	0.0790397
red	nucleoside_phosphate_binding	GO:1901265	7	342	0.107692	0.193548	0.55641	0.0790397
non-red	transferase_activity	GO:0016740	7	350	0.107692	0.198076	0.543692	0.0793118
non-red	regulation_of_anion_transport	GO:0044070	2	13	0.030769	0.007357	4.18225	0.0800703
non-red	peroxisomal_part	GO:0044439	2	13	0.030769	0.007357	4.18225	0.0800703
non-red	regulation_of_cytokine_secretion	GO:0050707	2	13	0.030769	0.007357	4.18225	0.0800703
non-red	response_to_wounding	GO:0009611	2	13	0.030769	0.007357	4.18225	0.0800703
non-red	amino_acid_binding	GO:0016597	2	13	0.030769	0.007357	4.18225	0.0800703
red	microbody_part	GO:0044438	2	13	0.030769	0.007357	4.18225	0.0800703
red	nucleic_acid_phosphodiester_bond_hydrolysis	GO:0090305	2	13	0.030769	0.007357	4.18225	0.0800703
non-red	glutamine_family_amino_acid_metabolic_process	GO:0009064	2	13	0.030769	0.007357	4.18225	0.0800703
red	positive_regulation_of_GTPase_activity	GO:0043547	2	13	0.030769	0.007357	4.18225	0.0800703
red	endoplasmic_reticulum_part	GO:0044432	4	45	0.061538	0.025467	2.41641	0.0804096
non-red	membrane_region	GO:0098589	4	45	0.061538	0.025467	2.41641	0.0804096
non-red	protein_complex_binding	GO:0032403	4	45	0.061538	0.025467	2.41641	0.0804096
non-red	carboxylic_acid_binding	GO:0031406	3	28	0.046154	0.015846	2.91264	0.0808975
red	organic_acid_binding	GO:0043177	3	28	0.046154	0.015846	2.91264	0.0808975
non-red	DNA_metabolic_process	GO:0006259	5	64	0.076923	0.03622	2.1238	0.0827189
red	protein_phosphorylation	GO:0006468	1	128	0.015385	0.072439	0.21238	0.0841207
non-red	protein_kinase_activity	GO:0004672	1	132	0.015385	0.074703	0.205944	0.0862449
red	ribonucleoside_metabolic_process	GO:0009119	5	65	0.076923	0.036786	2.09112	0.0871544
red	positive_regulation_of_protein_kinase_activity	GO:0045860	3	29	0.046154	0.016412	2.8122	0.0879443
red	organonitrogen_compound_biosynthetic_process	GO:1901566	7	99	0.107692	0.056027	1.92214	0.0892324
red	cellular_response_to_cytokine_stimulus	GO:0071345	4	47	0.061538	0.026599	2.31358	0.0912043
non-red	cell_cycle_G1/S_phase_transition	GO:0044843	2	14	0.030769	0.007923	3.88352	0.0912591
non-red	cellular_response_to_tumor_necrosis_factor	GO:0071356	2	14	0.030769	0.007923	3.88352	0.0912591
red	chromosome	GO:0005694	2	14	0.030769	0.007923	3.88352	0.0912591
non-red	regulation_of_stress-activated_MAPK_cascade	GO:0032872	2	14	0.030769	0.007923	3.88352	0.0912591
red	regulation_of_stress-activated_protein_kinase_signaling_cascade	GO:0070302	2	14	0.030769	0.007923	3.88352	0.0912591
red	purine_ribonucleotide_biosynthetic_process	GO:0009152	2	14	0.030769	0.007923	3.88352	0.0912591
red	sulfur_compound_biosynthetic_process	GO:0044272	2	14	0.030769	0.007923	3.88352	0.0912591
non-red	carbon-carbon_lyase_activity	GO:0016830	2	14	0.030769	0.007923	3.88352	0.0912591
red	endonuclease_activity	GO:0004519	2	14	0.030769	0.007923	3.88352	0.0912591
red	G1/S_transition_of_mitotic_cell_cycle	GO:0000082	2	14	0.030769	0.007923	3.88352	0.0912591
non-red	acute_inflammatory_response	GO:0002526	2	14	0.030769	0.007923	3.88352	0.0912591
non-red	regulation_of_cellular_response_to_stress	GO:0080135	3	30	0.046154	0.016978	2.71846	0.0952432
red	positive_regulation_of_kinase_activity	GO:0033674	3	30	0.046154	0.016978	2.71846	0.0952432
red	regulation_of_metabolic_process	GO:0019222	17	316	0.261538	0.178834	1.46246	0.0969128
red	organic_substance_metabolic_process	GO:0071704	25	867	0.384615	0.490662	0.78387	0.0997718
red	primary_metabolic_process	GO:0044238	24	832	0.369231	0.470855	0.784172	0.100843
red	organic_cyclic_compound_binding	GO:0097159	14	557	0.215385	0.315224	0.683276	0.101602
red	biosynthetic_process	GO:0009058	14	252	0.215385	0.142615	1.51026	0.101804
red	endoplasmic_reticulum_membrane	GO:0005789	3	31	0.046154	0.017544	2.63077	0.102784
red	cellular_amino_acid_biosynthetic_process	GO:0008652	3	31	0.046154	0.017544	2.63077	0.102784
red	positive_regulation_of_hydrolase_activity	GO:0051345	3	31	0.046154	0.017544	2.63077	0.102784
non-red	purine_NTP-dependent_helicase_activity	GO:0070035	2	15	0.030769	0.008489	3.62461	0.102876
red	response_to_tumor_necrosis_factor	GO:0034612	2	15	0.030769	0.008489	3.62461	0.102876
red	activation_of_protein_kinase_activity	GO:0032147	2	15	0.030769	0.008489	3.62461	0.102876
red	ATP-dependent_helicase_activity	GO:0008026	2	15	0.030769	0.008489	3.62461	0.102876
non-red	cation_binding	GO:0043169	7	332	0.107692	0.187889	0.57317	0.105454
non-red	regulation_of_DNA_damage_response,_signal_transduction_by_p53_class_mediator	GO:0043516	1	3	0.015385	0.001698	9.06154	0.106405
non-red	positive_regulation_of_superoxide_anion_generation	GO:0032930	1	3	0.015385	0.001698	9.06154	0.106405
non-red	ER_to_Golgi_vesicle-mediated_transport	GO:0006888	1	3	0.015385	0.001698	9.06154	0.106405
non-red	fatty_acid_derivative_binding	GO:1901567	1	3	0.015385	0.001698	9.06154	0.106405
non-red	mismatched_DNA_binding	GO:0030983	1	3	0.015385	0.001698	9.06154	0.106405
non-red	respiratory_gaseous_exchange	GO:0007585	1	3	0.015385	0.001698	9.06154	0.106405
non-red	receptor_tyrosine_kinase_binding	GO:0030971	1	3	0.015385	0.001698	9.06154	0.106405
red	arachidonic_acid_binding	GO:0050544	1	3	0.015385	0.001698	9.06154	0.106405
red	regulation_of_signal_transduction_by_p53_class_mediator	GO:1901796	1	3	0.015385	0.001698	9.06154	0.106405
non-red	spindle_assembly	GO:0051225	1	3	0.015385	0.001698	9.06154	0.106405
non-red	histone_acetyltransferase_complex	GO:0000123	1	3	0.015385	0.001698	9.06154	0.106405
non-red	anion_transmembrane_transport	GO:0098656	1	3	0.015385	0.001698	9.06154	0.106405
red	coenzyme_A_biosynthetic_process	GO:0015937	1	3	0.015385	0.001698	9.06154	0.106405
red	single-stranded_DNA_binding	GO:0003697	1	3	0.015385	0.001698	9.06154	0.106405
red	icosanoid_binding	GO:0050542	1	3	0.015385	0.001698	9.06154	0.106405
non-red	chromosome,_telomeric_region	GO:0000781	1	3	0.015385	0.001698	9.06154	0.106405
non-red	transcription-coupled_nucleotide-excision_repair	GO:0006283	1	3	0.015385	0.001698	9.06154	0.106405
non-red	negative_regulation_of_myeloid_cell_apoptotic_process	GO:0033033	1	3	0.015385	0.001698	9.06154	0.106405
non-red	protein-lipid_complex_binding	GO:0071814	1	3	0.015385	0.001698	9.06154	0.106405
red	citrulline_metabolic_process	GO:0000052	1	3	0.015385	0.001698	9.06154	0.106405
red	pyrimidine_deoxyribonucleotide_metabolic_process	GO:0009219	1	3	0.015385	0.001698	9.06154	0.106405
red	regulation_of_amino_acid_transport	GO:0051955	1	3	0.015385	0.001698	9.06154	0.106405
red	GMP_biosynthetic_process	GO:0006177	1	3	0.015385	0.001698	9.06154	0.106405
non-red	arginine_biosynthetic_process	GO:0006526	1	3	0.015385	0.001698	9.06154	0.106405
red	positive_regulation_of_prostaglandin_secretion	GO:0032308	1	3	0.015385	0.001698	9.06154	0.106405
non-red	DNA_damage_response,_signal_transduction_by_p53_class_mediator	GO:0030330	1	3	0.015385	0.001698	9.06154	0.106405
non-red	positive_regulation_of_chemokine_production	GO:0032722	1	3	0.015385	0.001698	9.06154	0.106405
red	wound_healing	GO:0042060	1	3	0.015385	0.001698	9.06154	0.106405
non-red	basolateral_plasma_membrane	GO:0016323	1	3	0.015385	0.001698	9.06154	0.106405
non-red	ornithine_metabolic_process	GO:0006591	1	3	0.015385	0.001698	9.06154	0.106405
red	regulation_of_arachidonic_acid_secretion	GO:0090237	1	3	0.015385	0.001698	9.06154	0.106405
non-red	inorganic_anion_transmembrane_transporter_activity	GO:0015103	1	3	0.015385	0.001698	9.06154	0.106405
non-red	site_of_polarized_growth	GO:0030427	1	3	0.015385	0.001698	9.06154	0.106405
non-red	Golgi_stack	GO:0005795	1	3	0.015385	0.001698	9.06154	0.106405
non-red	secondary_metabolite_biosynthetic_process	GO:0044550	1	3	0.015385	0.001698	9.06154	0.106405
non-red	positive_regulation_of_endothelial_cell_proliferation	GO:0001938	1	3	0.015385	0.001698	9.06154	0.106405
non-red	response_to_herbicide	GO:0009635	1	3	0.015385	0.001698	9.06154	0.106405
non-red	heart_development	GO:0007507	1	3	0.015385	0.001698	9.06154	0.106405
red	ligand-gated_channel_activity	GO:0022834	1	3	0.015385	0.001698	9.06154	0.106405
non-red	nucleoside-triphosphate_diphosphatase_activity	GO:0047429	1	3	0.015385	0.001698	9.06154	0.106405
red	meiotic_nuclear_division	GO:0007126	1	3	0.015385	0.001698	9.06154	0.106405
non-red	meiotic_cell_cycle	GO:0051321	1	3	0.015385	0.001698	9.06154	0.106405
red	positive_regulation_of_organic_acid_transport	GO:0032892	1	3	0.015385	0.001698	9.06154	0.106405
non-red	filopodium	GO:0030175	1	3	0.015385	0.001698	9.06154	0.106405
non-red	pantothenate_metabolic_process	GO:0015939	1	3	0.015385	0.001698	9.06154	0.106405
non-red	lipoprotein_particle_binding	GO:0071813	1	3	0.015385	0.001698	9.06154	0.106405
non-red	extracellular_matrix_structural_constituent	GO:0005201	1	3	0.015385	0.001698	9.06154	0.106405
red	exonuclease_activity,_active_with_either_ribo-_or_deoxyribonucleic_acids_and_producing_5'-phosphomonoesters	GO:0016796	1	3	0.015385	0.001698	9.06154	0.106405
red	regulation_of_prostaglandin_secretion	GO:0032306	1	3	0.015385	0.001698	9.06154	0.106405
red	ligand-gated_ion_channel_activity	GO:0015276	1	3	0.015385	0.001698	9.06154	0.106405
non-red	glutamine_family_amino_acid_catabolic_process	GO:0009065	1	3	0.015385	0.001698	9.06154	0.106405
red	GMP_metabolic_process	GO:0046037	1	3	0.015385	0.001698	9.06154	0.106405
non-red	growth_cone	GO:0030426	1	3	0.015385	0.001698	9.06154	0.106405
non-red	DNA_N-glycosylase_activity	GO:0019104	1	3	0.015385	0.001698	9.06154	0.106405
red	regulation_of_myeloid_cell_apoptotic_process	GO:0033032	1	3	0.015385	0.001698	9.06154	0.106405
red	inorganic_anion_transport	GO:0015698	1	3	0.015385	0.001698	9.06154	0.106405
red	positive_regulation_of_fatty_acid_transport	GO:2000193	1	3	0.015385	0.001698	9.06154	0.106405
non-red	complement_binding	GO:0001848	1	3	0.015385	0.001698	9.06154	0.106405
non-red	mitotic_spindle_organization	GO:0007052	1	3	0.015385	0.001698	9.06154	0.106405
red	positive_regulation_of_icosanoid_secretion	GO:0032305	1	3	0.015385	0.001698	9.06154	0.106405
red	inorganic_anion_transmembrane_transport	GO:0098661	1	3	0.015385	0.001698	9.06154	0.106405
non-red	negative_regulation_of_B_cell_apoptotic_process	GO:0002903	1	3	0.015385	0.001698	9.06154	0.106405
non-red	hydrolase_activity,_acting_on_carbon-nitrogen_(but_not_peptide)_bonds,_in_linear_amidines	GO:0016813	1	3	0.015385	0.001698	9.06154	0.106405
non-red	telomere_maintenance	GO:0000723	1	3	0.015385	0.001698	9.06154	0.106405
non-red	phosphorylase_activity	GO:0004645	1	3	0.015385	0.001698	9.06154	0.106405
non-red	retina_development_in_camera-type_eye	GO:0060041	1	3	0.015385	0.001698	9.06154	0.106405
non-red	cell_maturation	GO:0048469	1	3	0.015385	0.001698	9.06154	0.106405
non-red	protein_N-terminus_binding	GO:0047485	1	3	0.015385	0.001698	9.06154	0.106405
non-red	positive_regulation_of_lipopolysaccharide-mediated_signaling_pathway	GO:0031666	1	3	0.015385	0.001698	9.06154	0.106405
non-red	regulation_of_cell_cycle_arrest	GO:0071156	1	3	0.015385	0.001698	9.06154	0.106405
red	histone_methyltransferase_complex	GO:0035097	1	3	0.015385	0.001698	9.06154	0.106405
non-red	regulation_of_translational_termination	GO:0006449	1	3	0.015385	0.001698	9.06154	0.106405
non-red	positive_regulation_of_lipid_transport	GO:0032370	1	3	0.015385	0.001698	9.06154	0.106405
red	lipid_biosynthetic_process	GO:0008610	4	50	0.061538	0.028297	2.17477	0.108633
non-red	regulation_of_molecular_function	GO:0065009	9	148	0.138462	0.083758	1.65312	0.109551
red	ion_binding	GO:0043167	17	636	0.261538	0.359932	0.726633	0.113494
non-red	cellular_response_to_DNA_damage_stimulus	GO:0006974	4	51	0.061538	0.028862	2.13213	0.114758
red	cell_division	GO:0051301	2	16	0.030769	0.009055	3.39808	0.114874
non-red	regulation_of_protein_secretion	GO:0050708	2	16	0.030769	0.009055	3.39808	0.114874
red	purine_nucleotide_biosynthetic_process	GO:0006164	2	16	0.030769	0.009055	3.39808	0.114874
non-red	response_to_transition_metal_nanoparticle	GO:1990267	2	16	0.030769	0.009055	3.39808	0.114874
non-red	isomerase_activity	GO:0016853	3	33	0.046154	0.018676	2.47133	0.118553
non-red	transition_metal_ion_binding	GO:0046914	2	162	0.030769	0.091681	0.335613	0.119978
red	positive_regulation_of_macromolecule_metabolic_process	GO:0010604	6	84	0.092308	0.047538	1.94176	0.124121
non-red	zinc_ion_binding	GO:0008270	1	119	0.015385	0.067346	0.228442	0.124158
red	carboxylic_acid_metabolic_process	GO:0019752	10	167	0.153846	0.09451	1.62782	0.124882
non-red	integral_component_of_membrane	GO:0016021	6	85	0.092308	0.048104	1.91891	0.126458
red	positive_regulation_of_transferase_activity	GO:0051347	3	34	0.046154	0.019242	2.39864	0.126759
non-red	cell_proliferation	GO:0008283	3	34	0.046154	0.019242	2.39864	0.126759
non-red	neuron_part	GO:0097458	3	34	0.046154	0.019242	2.39864	0.126759
red	mitotic_cell_cycle_phase_transition	GO:0044772	2	17	0.030769	0.009621	3.19819	0.127212
red	helicase_activity	GO:0004386	2	17	0.030769	0.009621	3.19819	0.127212
non-red	purine_nucleobase_metabolic_process	GO:0006144	2	17	0.030769	0.009621	3.19819	0.127212
non-red	alcohol_binding	GO:0043178	2	17	0.030769	0.009621	3.19819	0.127212
non-red	regulation_of_cell_cycle_process	GO:0010564	2	17	0.030769	0.009621	3.19819	0.127212
red	cell_cycle_phase_transition	GO:0044770	2	17	0.030769	0.009621	3.19819	0.127212
red	alpha-amino_acid_metabolic_process	GO:1901605	4	54	0.061538	0.03056	2.01368	0.134027
red	cell_cycle_process	GO:0022402	4	54	0.061538	0.03056	2.01368	0.134027
non-red	cellular_amide_metabolic_process	GO:0043603	3	35	0.046154	0.019808	2.33011	0.135167
red	oxoacid_metabolic_process	GO:0043436	10	174	0.153846	0.098472	1.56233	0.135484
non-red	cellular_nitrogen_compound_biosynthetic_process	GO:0044271	8	128	0.123077	0.072439	1.69904	0.135902
red	long-chain_fatty_acid_binding	GO:0036041	1	4	0.015385	0.002264	6.79615	0.139332
non-red	response_to_methylmercury	GO:0051597	1	4	0.015385	0.002264	6.79615	0.139332
non-red	anion_homeostasis	GO:0055081	1	4	0.015385	0.002264	6.79615	0.139332
red	acetyltransferase_complex	GO:1902493	1	4	0.015385	0.002264	6.79615	0.139332
non-red	methyltransferase_complex	GO:0034708	1	4	0.015385	0.002264	6.79615	0.139332
non-red	positive_regulation_of_stress-activated_MAPK_cascade	GO:0032874	1	4	0.015385	0.002264	6.79615	0.139332
non-red	deacetylase_activity	GO:0019213	1	4	0.015385	0.002264	6.79615	0.139332
non-red	mismatch_repair	GO:0006298	1	4	0.015385	0.002264	6.79615	0.139332
red	positive_regulation_of_response_to_biotic_stimulus	GO:0002833	1	4	0.015385	0.002264	6.79615	0.139332
red	nucleosome_assembly	GO:0006334	1	4	0.015385	0.002264	6.79615	0.139332
non-red	S-adenosylmethionine_metabolic_process	GO:0046500	1	4	0.015385	0.002264	6.79615	0.139332
non-red	carbon-sulfur_lyase_activity	GO:0016846	1	4	0.015385	0.002264	6.79615	0.139332
red	chromatin	GO:0000785	1	4	0.015385	0.002264	6.79615	0.139332
non-red	chromatin_binding	GO:0003682	1	4	0.015385	0.002264	6.79615	0.139332
non-red	Ino80_complex	GO:0031011	1	4	0.015385	0.002264	6.79615	0.139332
red	cellular_response_to_dexamethasone_stimulus	GO:0071549	1	4	0.015385	0.002264	6.79615	0.139332
red	ribonucleoside_bisphosphate_biosynthetic_process	GO:0034030	1	4	0.015385	0.002264	6.79615	0.139332
non-red	digestive_tract_development	GO:0048565	1	4	0.015385	0.002264	6.79615	0.139332
red	response_to_dexamethasone	GO:0071548	1	4	0.015385	0.002264	6.79615	0.139332
red	regulation_of_lipopolysaccharide-mediated_signaling_pathway	GO:0031664	1	4	0.015385	0.002264	6.79615	0.139332
non-red	3'-5'_exonuclease_activity	GO:0008408	1	4	0.015385	0.002264	6.79615	0.139332
red	lipoprotein_particle_receptor_binding	GO:0070325	1	4	0.015385	0.002264	6.79615	0.139332
non-red	DNA_biosynthetic_process	GO:0071897	1	4	0.015385	0.002264	6.79615	0.139332
non-red	regulation_of_macrophage_activation	GO:0043030	1	4	0.015385	0.002264	6.79615	0.139332
non-red	double-stranded_DNA_binding	GO:0003690	1	4	0.015385	0.002264	6.79615	0.139332
red	telomere_organization	GO:0032200	1	4	0.015385	0.002264	6.79615	0.139332
non-red	chronic_inflammatory_response	GO:0002544	1	4	0.015385	0.002264	6.79615	0.139332
non-red	regulation_of_plasminogen_activation	GO:0010755	1	4	0.015385	0.002264	6.79615	0.139332
non-red	regulation_of_intrinsic_apoptotic_signaling_pathway_in_response_to_DNA_damage	GO:1902229	1	4	0.015385	0.002264	6.79615	0.139332
non-red	skeletal_system_development	GO:0001501	1	4	0.015385	0.002264	6.79615	0.139332
red	neuron_projection_development	GO:0031175	1	4	0.015385	0.002264	6.79615	0.139332
red	DNA_helicase_complex	GO:0033202	1	4	0.015385	0.002264	6.79615	0.139332
non-red	cell_aging	GO:0007569	1	4	0.015385	0.002264	6.79615	0.139332
red	nucleoside_bisphosphate_biosynthetic_process	GO:0033866	1	4	0.015385	0.002264	6.79615	0.139332
non-red	protein_transporter_activity	GO:0008565	1	4	0.015385	0.002264	6.79615	0.139332
red	regulation_of_icosanoid_secretion	GO:0032303	1	4	0.015385	0.002264	6.79615	0.139332
non-red	germ_cell_development	GO:0007281	1	4	0.015385	0.002264	6.79615	0.139332
red	positive_regulation_of_ERK1_and_ERK2_cascade	GO:0070374	1	4	0.015385	0.002264	6.79615	0.139332
red	negative_regulation_of_intrinsic_apoptotic_signaling_pathway_in_response_to_DNA_damage	GO:1902230	1	4	0.015385	0.002264	6.79615	0.139332
red	protein_acetyltransferase_complex	GO:0031248	1	4	0.015385	0.002264	6.79615	0.139332
red	protein_autoubiquitination	GO:0051865	1	4	0.015385	0.002264	6.79615	0.139332
red	purine_ribonucleoside_salvage	GO:0006166	1	4	0.015385	0.002264	6.79615	0.139332
red	regulation_of_B_cell_apoptotic_process	GO:0002902	1	4	0.015385	0.002264	6.79615	0.139332
red	cellular_response_to_glucocorticoid_stimulus	GO:0071385	1	4	0.015385	0.002264	6.79615	0.139332
red	regulation_of_vasodilation	GO:0042312	1	4	0.015385	0.002264	6.79615	0.139332
non-red	response_to_vitamin_E	GO:0033197	1	4	0.015385	0.002264	6.79615	0.139332
red	cellular_response_to_corticosteroid_stimulus	GO:0071384	1	4	0.015385	0.002264	6.79615	0.139332
red	purine_nucleoside_bisphosphate_biosynthetic_process	GO:0034033	1	4	0.015385	0.002264	6.79615	0.139332
red	nucleosome_organization	GO:0034728	1	4	0.015385	0.002264	6.79615	0.139332
red	positive_regulation_of_stress-activated_protein_kinase_signaling_cascade	GO:0070304	1	4	0.015385	0.002264	6.79615	0.139332
non-red	regulation_of_lipid_storage	GO:0010883	1	4	0.015385	0.002264	6.79615	0.139332
non-red	signal_transduction_by_p53_class_mediator	GO:0072331	1	4	0.015385	0.002264	6.79615	0.139332
red	INO80-type_complex	GO:0097346	1	4	0.015385	0.002264	6.79615	0.139332
non-red	histone_H4_acetylation	GO:0043967	1	4	0.015385	0.002264	6.79615	0.139332
red	icosatetraenoic_acid_binding	GO:0050543	1	4	0.015385	0.002264	6.79615	0.139332
red	metal_ion_binding	GO:0046872	7	322	0.107692	0.18223	0.59097	0.139592
non-red	microtubule_organizing_center	GO:0005815	2	18	0.030769	0.010187	3.02051	0.139849
non-red	intracellular_organelle_part	GO:0044446	17	328	0.261538	0.185625	1.40896	0.141281
red	organic_acid_metabolic_process	GO:0006082	10	177	0.153846	0.10017	1.53585	0.141304
red	organelle_part	GO:0044422	17	331	0.261538	0.187323	1.39619	0.142883
non-red	single_organism_reproductive_process	GO:0044702	3	36	0.046154	0.020374	2.26539	0.143765
red	regulation_of_catalytic_activity	GO:0050790	8	133	0.123077	0.075269	1.63516	0.146453
non-red	purine_ribonucleoside_triphosphate_binding	GO:0035639	5	253	0.076923	0.143181	0.537245	0.148042
red	ribonucleoside_binding	GO:0032549	5	254	0.076923	0.143746	0.53513	0.148175
red	purine_ribonucleotide_binding	GO:0032555	5	254	0.076923	0.143746	0.53513	0.148175
red	purine_ribonucleoside_binding	GO:0032550	5	254	0.076923	0.143746	0.53513	0.148175
red	nucleoside_binding	GO:0001882	5	256	0.076923	0.144878	0.53095	0.148653
red	purine_nucleoside_binding	GO:0001883	5	256	0.076923	0.144878	0.53095	0.148653
non-red	protein_binding	GO:0005515	22	459	0.338462	0.259762	1.30297	0.149943
non-red	organelle_membrane	GO:0031090	6	93	0.092308	0.052632	1.75385	0.150537
red	organic_acid_catabolic_process	GO:0016054	3	37	0.046154	0.020939	2.20416	0.152542
red	carboxylic_acid_catabolic_process	GO:0046395	3	37	0.046154	0.020939	2.20416	0.152542
red	purine_ribonucleoside_monophosphate_metabolic_process	GO:0009167	2	19	0.030769	0.010753	2.86154	0.152748
non-red	guanyl-nucleotide_exchange_factor_activity	GO:0005085	2	19	0.030769	0.010753	2.86154	0.152748
red	purine_nucleoside_monophosphate_metabolic_process	GO:0009126	2	19	0.030769	0.010753	2.86154	0.152748
red	cellular_macromolecular_complex_assembly	GO:0034622	2	19	0.030769	0.010753	2.86154	0.152748
red	regulation_of_cellular_metabolic_process	GO:0031323	14	269	0.215385	0.152235	1.41481	0.158467
red	regulation_of_protein_serine/threonine_kinase_activity	GO:0071900	3	38	0.046154	0.021505	2.14615	0.161489
red	nucleobase-containing_compound_biosynthetic_process	GO:0034654	6	96	0.092308	0.054329	1.69904	0.161849
red	ribonucleotide_biosynthetic_process	GO:0009260	2	20	0.030769	0.011319	2.71846	0.165873
red	regulation_of_Ras_GTPase_activity	GO:0032318	2	20	0.030769	0.011319	2.71846	0.165873
red	microbody	GO:0042579	2	20	0.030769	0.011319	2.71846	0.165873
non-red	mitotic_cell_cycle_process	GO:1903047	3	39	0.046154	0.022071	2.09112	0.170594
non-red	glyoxylate_metabolic_process	GO:0046487	1	5	0.015385	0.00283	5.43692	0.171064
red	spindle_organization	GO:0007051	1	5	0.015385	0.00283	5.43692	0.171064
non-red	regulation_of_dendrite_development	GO:0050773	1	5	0.015385	0.00283	5.43692	0.171064
non-red	FMN_binding	GO:0010181	1	5	0.015385	0.00283	5.43692	0.171064
non-red	retinal_binding	GO:0016918	1	5	0.015385	0.00283	5.43692	0.171064
non-red	chromatin_remodeling	GO:0006338	1	5	0.015385	0.00283	5.43692	0.171064
non-red	guanosine-containing_compound_biosynthetic_process	GO:1901070	1	5	0.015385	0.00283	5.43692	0.171064
red	deoxyribonucleoside_triphosphate_metabolic_process	GO:0009200	1	5	0.015385	0.00283	5.43692	0.171064
non-red	regulation_of_interleukin-8_production	GO:0032677	1	5	0.015385	0.00283	5.43692	0.171064
non-red	outer_membrane	GO:0019867	1	5	0.015385	0.00283	5.43692	0.171064
non-red	peroxisomal_membrane	GO:0005778	1	5	0.015385	0.00283	5.43692	0.171064
red	pyrimidine_nucleoside_triphosphate_metabolic_process	GO:0009147	1	5	0.015385	0.00283	5.43692	0.171064
non-red	signal_transduction_in_response_to_DNA_damage	GO:0042770	1	5	0.015385	0.00283	5.43692	0.171064
red	regulation_of_fatty_acid_transport	GO:2000191	1	5	0.015385	0.00283	5.43692	0.171064
non-red	negative_regulation_of_NF-kappaB_transcription_factor_activity	GO:0032088	1	5	0.015385	0.00283	5.43692	0.171064
non-red	positive_regulation_of_neuron_projection_development	GO:0010976	1	5	0.015385	0.00283	5.43692	0.171064
non-red	defense_response_to_Gram-positive_bacterium	GO:0050830	1	5	0.015385	0.00283	5.43692	0.171064
non-red	cellular_response_to_ketone	GO:1901655	1	5	0.015385	0.00283	5.43692	0.171064
non-red	coenzyme_A_metabolic_process	GO:0015936	1	5	0.015385	0.00283	5.43692	0.171064
non-red	Golgi_vesicle_transport	GO:0048193	1	5	0.015385	0.00283	5.43692	0.171064
red	protein-DNA_complex_assembly	GO:0065004	1	5	0.015385	0.00283	5.43692	0.171064
red	microbody_membrane	GO:0031903	1	5	0.015385	0.00283	5.43692	0.171064
red	glutathione_binding	GO:0043295	1	5	0.015385	0.00283	5.43692	0.171064
red	developmental_maturation	GO:0021700	1	5	0.015385	0.00283	5.43692	0.171064
non-red	tissue_remodeling	GO:0048771	1	5	0.015385	0.00283	5.43692	0.171064
red	cyclooxygenase_pathway	GO:0019371	1	5	0.015385	0.00283	5.43692	0.171064
red	regulation_of_defense_response_to_virus	GO:0050688	1	5	0.015385	0.00283	5.43692	0.171064
red	base-excision_repair	GO:0006284	1	5	0.015385	0.00283	5.43692	0.171064
non-red	response_to_retinoic_acid	GO:0032526	1	5	0.015385	0.00283	5.43692	0.171064
non-red	nuclear_matrix	GO:0016363	1	5	0.015385	0.00283	5.43692	0.171064
red	SWI/SNF_superfamily-type_complex	GO:0070603	1	5	0.015385	0.00283	5.43692	0.171064
non-red	positive_regulation_of_nuclease_activity	GO:0032075	1	5	0.015385	0.00283	5.43692	0.171064
red	protein-DNA_complex_subunit_organization	GO:0071824	1	5	0.015385	0.00283	5.43692	0.171064
non-red	response_to_axon_injury	GO:0048678	1	5	0.015385	0.00283	5.43692	0.171064
non-red	negative_regulation_of_lymphocyte_apoptotic_process	GO:0070229	1	5	0.015385	0.00283	5.43692	0.171064
red	regulation_of_superoxide_anion_generation	GO:0032928	1	5	0.015385	0.00283	5.43692	0.171064
red	anion_transmembrane_transporter_activity	GO:0008509	1	5	0.015385	0.00283	5.43692	0.171064
non-red	oligopeptide_binding	GO:1900750	1	5	0.015385	0.00283	5.43692	0.171064
red	organelle_outer_membrane	GO:0031968	1	5	0.015385	0.00283	5.43692	0.171064
non-red	alpha-amino_acid_catabolic_process	GO:1901606	2	21	0.030769	0.011885	2.58901	0.17919
non-red	response_to_toxic_substance	GO:0009636	2	21	0.030769	0.011885	2.58901	0.17919
red	pyrophosphatase_activity	GO:0016462	5	70	0.076923	0.039615	1.94176	0.179925
non-red	nucleoside_metabolic_process	GO:0009116	5	71	0.076923	0.040181	1.91441	0.18245
red	hydrolase_activity,_acting_on_acid_anhydrides,_in_phosphorus-containing_anhydrides	GO:0016818	5	71	0.076923	0.040181	1.91441	0.18245
red	aromatic_compound_biosynthetic_process	GO:0019438	7	112	0.107692	0.063384	1.69904	0.185505
non-red	response_to_chemical	GO:0042221	12	229	0.184615	0.129598	1.42452	0.186522
non-red	monocarboxylic_acid_metabolic_process	GO:0032787	5	73	0.076923	0.041313	1.86196	0.188138
red	DNA_repair	GO:0006281	3	41	0.046154	0.023203	1.98912	0.189237
red	protein_modification_by_small_protein_conjugation	GO:0032446	2	22	0.030769	0.01245	2.47133	0.192668
non-red	response_to_nutrient	GO:0007584	2	22	0.030769	0.01245	2.47133	0.192668
red	hydrolase_activity,_acting_on_acid_anhydrides	GO:0016817	5	75	0.076923	0.042445	1.81231	0.194635
red	glycosyl_compound_metabolic_process	GO:1901657	5	76	0.076923	0.043011	1.78846	0.198173
red	leukocyte_proliferation	GO:0070661	1	6	0.015385	0.003396	4.53077	0.201643
red	sterol_binding	GO:0032934	1	6	0.015385	0.003396	4.53077	0.201643
red	deoxyribose_phosphate_metabolic_process	GO:0019692	1	6	0.015385	0.003396	4.53077	0.201643
non-red	positive_regulation_of_protein_processing	GO:0010954	1	6	0.015385	0.003396	4.53077	0.201643
non-red	lung_development	GO:0030324	1	6	0.015385	0.003396	4.53077	0.201643
red	lymphocyte_proliferation	GO:0046651	1	6	0.015385	0.003396	4.53077	0.201643
non-red	dendrite	GO:0030425	1	6	0.015385	0.003396	4.53077	0.201643
non-red	mononuclear_cell_proliferation	GO:0032943	1	6	0.015385	0.003396	4.53077	0.201643
non-red	quaternary_ammonium_group_binding	GO:0050997	1	6	0.015385	0.003396	4.53077	0.201643
red	organelle_envelope_lumen	GO:0031970	1	6	0.015385	0.003396	4.53077	0.201643
red	positive_regulation_of_protein_maturation	GO:1903319	1	6	0.015385	0.003396	4.53077	0.201643
red	negative_regulation_of_leukocyte_apoptotic_process	GO:2000107	1	6	0.015385	0.003396	4.53077	0.201643
non-red	regulation_of_amine_transport	GO:0051952	1	6	0.015385	0.003396	4.53077	0.201643
non-red	hydrolase_activity,_hydrolyzing_N-glycosyl_compounds	GO:0016799	1	6	0.015385	0.003396	4.53077	0.201643
non-red	fatty_acid_binding	GO:0005504	1	6	0.015385	0.003396	4.53077	0.201643
non-red	regulation_of_cytokine_production_involved_in_immune_response	GO:0002718	1	6	0.015385	0.003396	4.53077	0.201643
non-red	histone_binding	GO:0042393	1	6	0.015385	0.003396	4.53077	0.201643
red	positive_regulation_of_epithelial_cell_proliferation	GO:0050679	1	6	0.015385	0.003396	4.53077	0.201643
red	ovulation_cycle_process	GO:0022602	1	6	0.015385	0.003396	4.53077	0.201643
non-red	oxidoreductase_complex	GO:1990204	1	6	0.015385	0.003396	4.53077	0.201643
non-red	cholesterol_binding	GO:0015485	1	6	0.015385	0.003396	4.53077	0.201643
non-red	positive_regulation_of_fibroblast_proliferation	GO:0048146	1	6	0.015385	0.003396	4.53077	0.201643
non-red	negative_regulation_of_sequence-specific_DNA_binding_transcription_factor_activity	GO:0043433	1	6	0.015385	0.003396	4.53077	0.201643
non-red	synaptic_vesicle	GO:0008021	1	6	0.015385	0.003396	4.53077	0.201643
non-red	glutathione_transferase_activity	GO:0004364	1	6	0.015385	0.003396	4.53077	0.201643
red	glutamine_family_amino_acid_biosynthetic_process	GO:0009084	1	6	0.015385	0.003396	4.53077	0.201643
red	regulation_of_endothelial_cell_proliferation	GO:0001936	1	6	0.015385	0.003396	4.53077	0.201643
non-red	regulation_of_nuclear_division	GO:0051783	1	6	0.015385	0.003396	4.53077	0.201643
non-red	complement_activation,_classical_pathway	GO:0006958	1	6	0.015385	0.003396	4.53077	0.201643
red	regulation_of_mitosis	GO:0007088	1	6	0.015385	0.003396	4.53077	0.201643
red	inorganic_cation_transmembrane_transport	GO:0098662	1	6	0.015385	0.003396	4.53077	0.201643
red	2'-deoxyribonucleotide_metabolic_process	GO:0009394	1	6	0.015385	0.003396	4.53077	0.201643
non-red	regulation_of_DNA_replication	GO:0006275	1	6	0.015385	0.003396	4.53077	0.201643
non-red	regulation_of_superoxide_metabolic_process	GO:0090322	1	6	0.015385	0.003396	4.53077	0.201643
non-red	glutathione_peroxidase_activity	GO:0004602	1	6	0.015385	0.003396	4.53077	0.201643
red	retinol_binding	GO:0019841	1	6	0.015385	0.003396	4.53077	0.201643
red	positive_regulation_of_B_cell_proliferation	GO:0030890	1	6	0.015385	0.003396	4.53077	0.201643
non-red	chromosome_segregation	GO:0007059	1	6	0.015385	0.003396	4.53077	0.201643
red	regulation_of_lymphocyte_apoptotic_process	GO:0070228	1	6	0.015385	0.003396	4.53077	0.201643
red	cellular_process_involved_in_reproduction_in_multicellular_organism	GO:0022412	1	6	0.015385	0.003396	4.53077	0.201643
non-red	response_to_amine	GO:0014075	1	6	0.015385	0.003396	4.53077	0.201643
red	negative_regulation_of_response_to_DNA_damage_stimulus	GO:2001021	1	6	0.015385	0.003396	4.53077	0.201643
red	positive_regulation_of_cytokine_secretion	GO:0050715	1	6	0.015385	0.003396	4.53077	0.201643
red	nucleobase-containing_small_molecule_metabolic_process	GO:0055086	7	121	0.107692	0.068478	1.57266	0.206141
non-red	single-organism_transport	GO:0044765	7	121	0.107692	0.068478	1.57266	0.206141
non-red	nucleobase_metabolic_process	GO:0009112	2	23	0.030769	0.013016	2.36388	0.206279
red	ribose_phosphate_biosynthetic_process	GO:0046390	2	23	0.030769	0.013016	2.36388	0.206279
non-red	aging	GO:0007568	2	23	0.030769	0.013016	2.36388	0.206279
red	positive_regulation_of_MAPK_cascade	GO:0043410	2	23	0.030769	0.013016	2.36388	0.206279
non-red	carbohydrate_derivative_biosynthetic_process	GO:1901137	3	43	0.046154	0.024335	1.8966	0.208388
non-red	small_molecule_catabolic_process	GO:0044282	3	43	0.046154	0.024335	1.8966	0.208388
red	nucleobase-containing_compound_metabolic_process	GO:0006139	13	261	0.2	0.147708	1.35402	0.215202
non-red	organ_development	GO:0048513	3	44	0.046154	0.024901	1.8535	0.218129
red	reproductive_process	GO:0022414	3	44	0.046154	0.024901	1.8535	0.218129
red	single-organism_localization	GO:1902578	7	125	0.107692	0.070741	1.52234	0.218672
red	cation_homeostasis	GO:0055080	2	24	0.030769	0.013582	2.26539	0.219994
non-red	microtubule-based_process	GO:0007017	2	24	0.030769	0.013582	2.26539	0.219994
non-red	regulation_of_immune_effector_process	GO:0002697	2	24	0.030769	0.013582	2.26539	0.219994
red	neuron_projection	GO:0043005	2	24	0.030769	0.013582	2.26539	0.219994
red	regulation_of_GTPase_activity	GO:0043087	2	24	0.030769	0.013582	2.26539	0.219994
non-red	cellular_modified_amino_acid_metabolic_process	GO:0006575	3	45	0.046154	0.025467	1.81231	0.227966
non-red	regulation_of_cytokine_production	GO:0001817	3	45	0.046154	0.025467	1.81231	0.227966
non-red	carbohydrate_binding	GO:0030246	3	45	0.046154	0.025467	1.81231	0.227966
red	regulation_of_gene_expression	GO:0010468	10	195	0.153846	0.110357	1.39408	0.230736
red	regulation_of_nuclease_activity	GO:0032069	1	7	0.015385	0.003962	3.88352	0.231111
red	cation_transmembrane_transport	GO:0098655	1	7	0.015385	0.003962	3.88352	0.231111
red	response_to_temperature_stimulus	GO:0009266	1	7	0.015385	0.003962	3.88352	0.231111
non-red	alcohol_catabolic_process	GO:0046164	1	7	0.015385	0.003962	3.88352	0.231111
non-red	deoxyribonucleotide_metabolic_process	GO:0009262	1	7	0.015385	0.003962	3.88352	0.231111
non-red	regulation_of_protein_complex_disassembly	GO:0043244	1	7	0.015385	0.003962	3.88352	0.231111
non-red	positive_regulation_of_cell_projection_organization	GO:0031346	1	7	0.015385	0.003962	3.88352	0.231111
red	positive_regulation_of_reactive_oxygen_species_metabolic_process	GO:2000379	1	7	0.015385	0.003962	3.88352	0.231111
non-red	cellular_protein_complex_assembly	GO:0043623	1	7	0.015385	0.003962	3.88352	0.231111
red	ATP_catabolic_process	GO:0006200	1	7	0.015385	0.003962	3.88352	0.231111
non-red	epidermis_development	GO:0008544	1	7	0.015385	0.003962	3.88352	0.231111
red	histone_acetylation	GO:0016573	1	7	0.015385	0.003962	3.88352	0.231111
non-red	apical_plasma_membrane	GO:0016324	1	7	0.015385	0.003962	3.88352	0.231111
red	regulation_of_Rab_GTPase_activity	GO:0032313	1	7	0.015385	0.003962	3.88352	0.231111
non-red	cellular_response_to_alcohol	GO:0097306	1	7	0.015385	0.003962	3.88352	0.231111
non-red	ribonuclease_activity	GO:0004540	1	7	0.015385	0.003962	3.88352	0.231111
red	regulation_of_leukocyte_apoptotic_process	GO:2000106	1	7	0.015385	0.003962	3.88352	0.231111
non-red	retinoid_binding	GO:0005501	1	7	0.015385	0.003962	3.88352	0.231111
non-red	regulation_of_B_cell_proliferation	GO:0030888	1	7	0.015385	0.003962	3.88352	0.231111
red	isoprenoid_binding	GO:0019840	1	7	0.015385	0.003962	3.88352	0.231111
non-red	manganese_ion_binding	GO:0030145	1	7	0.015385	0.003962	3.88352	0.231111
red	negative_regulation_of_intrinsic_apoptotic_signaling_pathway	GO:2001243	1	7	0.015385	0.003962	3.88352	0.231111
red	regulation_of_fibroblast_proliferation	GO:0048145	1	7	0.015385	0.003962	3.88352	0.231111
red	negative_regulation_of_biological_process	GO:0048519	4	198	0.061538	0.112054	0.549184	0.231362
red	cellular_amino_acid_catabolic_process	GO:0009063	2	25	0.030769	0.014148	2.17477	0.233788
red	regulation_of_GTP_catabolic_process	GO:0033124	2	25	0.030769	0.014148	2.17477	0.233788
non-red	regulation_of_multi-organism_process	GO:0043900	2	25	0.030769	0.014148	2.17477	0.233788
red	carbohydrate_derivative_binding	GO:0097367	7	295	0.107692	0.16695	0.645059	0.235916
non-red	positive_regulation_of_protein_phosphorylation	GO:0001934	3	46	0.046154	0.026033	1.77291	0.23789
non-red	regulation_of_cellular_catabolic_process	GO:0031329	3	46	0.046154	0.026033	1.77291	0.23789
non-red	cell_projection	GO:0042995	3	46	0.046154	0.026033	1.77291	0.23789
red	protein_complex	GO:0043234	8	146	0.123077	0.082626	1.48957	0.245675
red	regulation_of_nucleotide_catabolic_process	GO:0030811	2	26	0.030769	0.014714	2.09112	0.247637
non-red	response_to_peptide_hormone	GO:0043434	2	26	0.030769	0.014714	2.09112	0.247637
non-red	ribonucleoside_monophosphate_metabolic_process	GO:0009161	2	26	0.030769	0.014714	2.09112	0.247637
red	regulation_of_purine_nucleotide_catabolic_process	GO:0033121	2	26	0.030769	0.014714	2.09112	0.247637
non-red	protein_modification_by_small_protein_conjugation_or_removal	GO:0070647	2	26	0.030769	0.014714	2.09112	0.247637
red	ubiquitin-protein_transferase_activity	GO:0004842	2	26	0.030769	0.014714	2.09112	0.247637
red	regulation_of_protein_kinase_activity	GO:0045859	3	47	0.046154	0.026599	1.73519	0.247891
non-red	plasma_membrane	GO:0005886	1	90	0.015385	0.050934	0.302051	0.2541
red	signal_transducer_activity	GO:0004871	1	89	0.015385	0.050368	0.305445	0.254205
non-red	molecular_transducer_activity	GO:0060089	1	89	0.015385	0.050368	0.305445	0.254205
red	positive_regulation_of_B_cell_activation	GO:0050871	1	8	0.015385	0.004527	3.39808	0.259508
red	synapse	GO:0045202	1	8	0.015385	0.004527	3.39808	0.259508
red	ATP_metabolic_process	GO:0046034	1	8	0.015385	0.004527	3.39808	0.259508
non-red	regulation_of_macrophage_derived_foam_cell_differentiation	GO:0010743	1	8	0.015385	0.004527	3.39808	0.259508
non-red	nucleotide-excision_repair	GO:0006289	1	8	0.015385	0.004527	3.39808	0.259508
non-red	modified_amino_acid_binding	GO:0072341	1	8	0.015385	0.004527	3.39808	0.259508
red	secondary_metabolic_process	GO:0019748	1	8	0.015385	0.004527	3.39808	0.259508
red	oxidoreductase_activity,_acting_on_the_aldehyde_or_oxo_group_of_donors	GO:0016903	1	8	0.015385	0.004527	3.39808	0.259508
non-red	tube_development	GO:0035295	1	8	0.015385	0.004527	3.39808	0.259508
non-red	primary_alcohol_metabolic_process	GO:0034308	1	8	0.015385	0.004527	3.39808	0.259508
red	inorganic_ion_transmembrane_transport	GO:0098660	1	8	0.015385	0.004527	3.39808	0.259508
non-red	mRNA_binding	GO:0003729	1	8	0.015385	0.004527	3.39808	0.259508
non-red	phenol-containing_compound_metabolic_process	GO:0018958	1	8	0.015385	0.004527	3.39808	0.259508
red	nucleoside_salvage	GO:0043174	1	8	0.015385	0.004527	3.39808	0.259508
red	peptidyl-lysine_acetylation	GO:0018394	1	8	0.015385	0.004527	3.39808	0.259508
red	internal_peptidyl-lysine_acetylation	GO:0018393	1	8	0.015385	0.004527	3.39808	0.259508
non-red	ossification	GO:0001503	1	8	0.015385	0.004527	3.39808	0.259508
non-red	positive_regulation_of_immune_effector_process	GO:0002699	1	8	0.015385	0.004527	3.39808	0.259508
non-red	regulation_of_chemokine_production	GO:0032642	1	8	0.015385	0.004527	3.39808	0.259508
red	response_to_peptide	GO:1901652	2	27	0.030769	0.01528	2.01368	0.261519
non-red	sulfur_compound_binding	GO:1901681	2	27	0.030769	0.01528	2.01368	0.261519
red	ion_homeostasis	GO:0050801	2	27	0.030769	0.01528	2.01368	0.261519
red	regulation_of_nucleoside_metabolic_process	GO:0009118	2	27	0.030769	0.01528	2.01368	0.261519
red	positive_regulation_of_metabolic_process	GO:0009893	6	100	0.092308	0.056593	1.63108	0.264166
red	regulation_of_phosphate_metabolic_process	GO:0019220	6	102	0.092308	0.057725	1.59909	0.268407
red	regulation_of_phosphorus_metabolic_process	GO:0051174	6	103	0.092308	0.058291	1.58357	0.270781
non-red	regulation_of_biological_quality	GO:0065008	3	164	0.046154	0.092813	0.49728	0.272714
red	positive_regulation_of_protein_metabolic_process	GO:0051247	4	59	0.061538	0.03339	1.84302	0.274345
red	nucleoside_monophosphate_metabolic_process	GO:0009123	2	28	0.030769	0.015846	1.94176	0.275413
red	cellular_biogenic_amine_metabolic_process	GO:0006576	2	28	0.030769	0.015846	1.94176	0.275413
red	cellular_amine_metabolic_process	GO:0044106	2	28	0.030769	0.015846	1.94176	0.275413
non-red	cellular_response_to_growth_factor_stimulus	GO:0071363	2	28	0.030769	0.015846	1.94176	0.275413
non-red	response_to_lipopolysaccharide	GO:0032496	2	28	0.030769	0.015846	1.94176	0.275413
non-red	regulation_of_ion_transport	GO:0043269	2	28	0.030769	0.015846	1.94176	0.275413
non-red	nucleoside-triphosphatase_activity	GO:0017111	4	60	0.061538	0.033956	1.81231	0.27766
non-red	single-organism_organelle_organization	GO:1902589	4	60	0.061538	0.033956	1.81231	0.27766
red	single-organism_developmental_process	GO:0044767	9	170	0.138462	0.096208	1.43919	0.278818
non-red	macromolecular_complex	GO:0032991	9	171	0.138462	0.096774	1.43077	0.280235
red	ribonucleotide_binding	GO:0032553	6	259	0.092308	0.146576	0.629759	0.281989
red	purine_nucleotide_binding	GO:0017076	6	260	0.092308	0.147142	0.627337	0.282407
red	purine_nucleoside_monophosphate_catabolic_process	GO:0009128	1	9	0.015385	0.005093	3.02051	0.286871
non-red	regulation_of_response_to_DNA_damage_stimulus	GO:2001020	1	9	0.015385	0.005093	3.02051	0.286871
non-red	response_to_amino_acid	GO:0043200	1	9	0.015385	0.005093	3.02051	0.286871
red	positive_regulation_of_protein_secretion	GO:0050714	1	9	0.015385	0.005093	3.02051	0.286871
red	purine_ribonucleoside_monophosphate_catabolic_process	GO:0009169	1	9	0.015385	0.005093	3.02051	0.286871
red	nucleoside_monophosphate_catabolic_process	GO:0009125	1	9	0.015385	0.005093	3.02051	0.286871
non-red	microbody_lumen	GO:0031907	1	9	0.015385	0.005093	3.02051	0.286871
red	complement_activation	GO:0006956	1	9	0.015385	0.005093	3.02051	0.286871
red	ribonucleoside_monophosphate_catabolic_process	GO:0009158	1	9	0.015385	0.005093	3.02051	0.286871
non-red	positive_regulation_of_DNA_metabolic_process	GO:0051054	1	9	0.015385	0.005093	3.02051	0.286871
red	organic_hydroxy_compound_catabolic_process	GO:1901616	1	9	0.015385	0.005093	3.02051	0.286871
non-red	chromosomal_region	GO:0098687	1	9	0.015385	0.005093	3.02051	0.286871
red	fatty_acid_catabolic_process	GO:0009062	1	9	0.015385	0.005093	3.02051	0.286871
red	acute-phase_response	GO:0006953	1	9	0.015385	0.005093	3.02051	0.286871
non-red	organelle_assembly	GO:0070925	1	9	0.015385	0.005093	3.02051	0.286871
red	regulation_of_lipid_transport	GO:0032368	1	9	0.015385	0.005093	3.02051	0.286871
red	purine_ribonucleoside_monophosphate_biosynthetic_process	GO:0009168	1	9	0.015385	0.005093	3.02051	0.286871
non-red	exonuclease_activity	GO:0004527	1	9	0.015385	0.005093	3.02051	0.286871
red	purine_nucleoside_monophosphate_biosynthetic_process	GO:0009127	1	9	0.015385	0.005093	3.02051	0.286871
non-red	monocarboxylic_acid_binding	GO:0033293	1	9	0.015385	0.005093	3.02051	0.286871
non-red	collagen_metabolic_process	GO:0032963	1	9	0.015385	0.005093	3.02051	0.286871
red	peroxisomal_matrix	GO:0005782	1	9	0.015385	0.005093	3.02051	0.286871
red	response_to_growth_factor	GO:0070848	2	29	0.030769	0.016412	1.8748	0.2893
non-red	response_to_alcohol	GO:0097305	2	29	0.030769	0.016412	1.8748	0.2893
red	signal_transduction	GO:0007165	7	278	0.107692	0.157329	0.684505	0.302133
red	regulation_of_protein_transport	GO:0051223	2	30	0.030769	0.016978	1.81231	0.303161
non-red	amine_metabolic_process	GO:0009308	2	30	0.030769	0.016978	1.81231	0.303161
red	regulation_of_purine_nucleotide_metabolic_process	GO:1900542	2	30	0.030769	0.016978	1.81231	0.303161
red	regulation_of_nucleotide_metabolic_process	GO:0006140	2	30	0.030769	0.016978	1.81231	0.303161
red	heterocycle_biosynthetic_process	GO:0018130	6	114	0.092308	0.064516	1.43077	0.306792
red	cellular_metabolic_process	GO:0044237	24	767	0.369231	0.434069	0.850627	0.309359
red	transport	GO:0006810	10	196	0.153846	0.110922	1.38697	0.310383
red	purine_nucleoside_bisphosphate_metabolic_process	GO:0034032	1	10	0.015385	0.005659	2.71846	0.313238
red	fatty_acid_oxidation	GO:0019395	1	10	0.015385	0.005659	2.71846	0.313238
red	response_to_ketone	GO:1901654	1	10	0.015385	0.005659	2.71846	0.313238
red	regulation_of_intrinsic_apoptotic_signaling_pathway	GO:2001242	1	10	0.015385	0.005659	2.71846	0.313238
non-red	internal_protein_amino_acid_acetylation	GO:0006475	1	10	0.015385	0.005659	2.71846	0.313238
red	multicellular_organismal_macromolecule_metabolic_process	GO:0044259	1	10	0.015385	0.005659	2.71846	0.313238
red	negative_regulation_of_cell_cycle_process	GO:0010948	1	10	0.015385	0.005659	2.71846	0.313238
non-red	regulation_of_cell_division	GO:0051302	1	10	0.015385	0.005659	2.71846	0.313238
red	protein_acetylation	GO:0006473	1	10	0.015385	0.005659	2.71846	0.313238
red	regulation_of_B_cell_activation	GO:0050864	1	10	0.015385	0.005659	2.71846	0.313238
non-red	microtubule_cytoskeleton_organization	GO:0000226	1	10	0.015385	0.005659	2.71846	0.313238
red	ribonucleoside_bisphosphate_metabolic_process	GO:0033875	1	10	0.015385	0.005659	2.71846	0.313238
red	regulation_of_production_of_molecular_mediator_of_immune_response	GO:0002700	1	10	0.015385	0.005659	2.71846	0.313238
red	positive_regulation_of_peptidyl-serine_phosphorylation	GO:0033138	1	10	0.015385	0.005659	2.71846	0.313238
red	deaminase_activity	GO:0019239	1	10	0.015385	0.005659	2.71846	0.313238
non-red	regulation_of_peptidyl-serine_phosphorylation	GO:0033135	1	10	0.015385	0.005659	2.71846	0.313238
red	nucleoside_bisphosphate_metabolic_process	GO:0033865	1	10	0.015385	0.005659	2.71846	0.313238
red	mRNA_catabolic_process	GO:0006402	1	10	0.015385	0.005659	2.71846	0.313238
red	establishment_of_localization	GO:0051234	10	199	0.153846	0.11262	1.36606	0.313862
red	cellular_aromatic_compound_metabolic_process	GO:0006725	14	301	0.215385	0.170345	1.2644	0.314885
red	response_to_molecule_of_bacterial_origin	GO:0002237	2	31	0.030769	0.017544	1.75385	0.31698
non-red	regulation_of_establishment_of_protein_localization	GO:0070201	2	32	0.030769	0.01811	1.69904	0.330741
red	localization	GO:0051179	10	210	0.153846	0.118846	1.29451	0.333863
red	catabolic_process	GO:0009056	5	213	0.076923	0.120543	0.638137	0.334644
red	ATP_binding	GO:0005524	5	216	0.076923	0.122241	0.629274	0.334724
red	bounding_membrane_of_organelle	GO:0098588	4	72	0.061538	0.040747	1.51026	0.334856
red	adenyl_ribonucleotide_binding	GO:0032559	5	217	0.076923	0.122807	0.626374	0.334946
non-red	rhythmic_process	GO:0048511	1	11	0.015385	0.006225	2.47133	0.338645
red	ion_transmembrane_transport	GO:0034220	1	11	0.015385	0.006225	2.47133	0.338645
red	lipid_oxidation	GO:0034440	1	11	0.015385	0.006225	2.47133	0.338645
non-red	RNA_catabolic_process	GO:0006401	1	11	0.015385	0.006225	2.47133	0.338645
red	cellular_response_to_hydrogen_peroxide	GO:0070301	1	11	0.015385	0.006225	2.47133	0.338645
red	plasma_membrane_region	GO:0098590	1	11	0.015385	0.006225	2.47133	0.338645
red	multicellular_organismal_metabolic_process	GO:0044236	1	11	0.015385	0.006225	2.47133	0.338645
red	peroxidase_activity	GO:0004601	1	11	0.015385	0.006225	2.47133	0.338645
red	centrosome	GO:0005813	1	11	0.015385	0.006225	2.47133	0.338645
red	pigment_biosynthetic_process	GO:0046148	1	11	0.015385	0.006225	2.47133	0.338645
non-red	oxidoreductase_activity,_acting_on_peroxide_as_acceptor	GO:0016684	1	11	0.015385	0.006225	2.47133	0.338645
red	synapse_part	GO:0044456	1	11	0.015385	0.006225	2.47133	0.338645
non-red	transferase_activity,_transferring_hexosyl_groups	GO:0016758	1	11	0.015385	0.006225	2.47133	0.338645
red	reproductive_structure_development	GO:0048608	1	11	0.015385	0.006225	2.47133	0.338645
red	cellular_nitrogen_compound_metabolic_process	GO:0034641	16	348	0.246154	0.196944	1.24987	0.339245
red	intracellular_organelle_lumen	GO:0070013	4	73	0.061538	0.041313	1.48957	0.340782
red	organic_cyclic_compound_biosynthetic_process	GO:1901362	7	137	0.107692	0.077533	1.38899	0.341778
red	mitochondrial_matrix	GO:0005759	2	33	0.030769	0.018676	1.64755	0.344431
non-red	Golgi_apparatus	GO:0005794	2	33	0.030769	0.018676	1.64755	0.344431
non-red	regulation_of_phosphorylation	GO:0042325	4	74	0.061538	0.041879	1.46944	0.346844
non-red	phospholipid_binding	GO:0005543	2	34	0.030769	0.019242	1.59909	0.358035
red	regulation_of_protein_localization	GO:0032880	2	34	0.030769	0.019242	1.59909	0.358035
red	negative_regulation_of_developmental_process	GO:0051093	2	34	0.030769	0.019242	1.59909	0.358035
non-red	cytosol	GO:0005829	6	248	0.092308	0.140351	0.657692	0.36096
red	multicellular_organismal_process	GO:0032501	3	147	0.046154	0.083192	0.554788	0.361826
red	single-multicellular_organism_process	GO:0044707	3	144	0.046154	0.081494	0.566346	0.362171
non-red	negative_regulation_of_response_to_stimulus	GO:0048585	1	78	0.015385	0.044143	0.348521	0.362654
red	negative_regulation_of_metabolic_process	GO:0009892	1	78	0.015385	0.044143	0.348521	0.362654
non-red	enzyme_binding	GO:0019899	1	78	0.015385	0.044143	0.348521	0.362654
red	receptor_activity	GO:0004872	1	79	0.015385	0.044709	0.344109	0.362723
red	protein_dimerization_activity	GO:0046983	1	80	0.015385	0.045274	0.339808	0.363037
red	positive_regulation_of_ion_transport	GO:0043270	1	12	0.015385	0.006791	2.26539	0.363126
red	protein_acylation	GO:0043543	1	12	0.015385	0.006791	2.26539	0.363126
non-red	sequence-specific_DNA_binding	GO:0043565	1	12	0.015385	0.006791	2.26539	0.363126
red	cellular_modified_amino_acid_biosynthetic_process	GO:0042398	1	12	0.015385	0.006791	2.26539	0.363126
red	positive_regulation_of_mononuclear_cell_proliferation	GO:0032946	1	12	0.015385	0.006791	2.26539	0.363126
non-red	nucleotidyltransferase_activity	GO:0016779	1	12	0.015385	0.006791	2.26539	0.363126
non-red	transferase_activity,_transferring_alkyl_or_aryl_(other_than_methyl)_groups	GO:0016765	1	12	0.015385	0.006791	2.26539	0.363126
non-red	positive_regulation_of_leukocyte_proliferation	GO:0070665	1	12	0.015385	0.006791	2.26539	0.363126
red	positive_regulation_of_lymphocyte_proliferation	GO:0050671	1	12	0.015385	0.006791	2.26539	0.363126
red	anatomical_structure_homeostasis	GO:0060249	1	12	0.015385	0.006791	2.26539	0.363126
red	protein_serine/threonine_kinase_activity	GO:0004674	1	85	0.015385	0.048104	0.319819	0.368073
non-red	intracellular_signal_transduction	GO:0035556	1	86	0.015385	0.04867	0.3161	0.369735
non-red	oxidoreductase_activity,_acting_on_CH-OH_group_of_donors	GO:0016614	2	35	0.030769	0.019808	1.55341	0.371543
red	regulation_of_macromolecule_metabolic_process	GO:0060255	12	259	0.184615	0.146576	1.25952	0.371781
red	membrane-enclosed_lumen	GO:0031974	5	89	0.076923	0.050368	1.52723	0.375926
non-red	response_to_drug	GO:0042493	2	36	0.030769	0.020374	1.51026	0.384941
non-red	regulation_of_secretion	GO:0051046	2	36	0.030769	0.020374	1.51026	0.384941
red	cytokine-mediated_signaling_pathway	GO:0019221	2	36	0.030769	0.020374	1.51026	0.384941
red	regulation_of_primary_metabolic_process	GO:0080090	13	281	0.2	0.159027	1.25765	0.385906
red	microtubule_motor_activity	GO:0003777	1	13	0.015385	0.007357	2.09112	0.386714
non-red	regulation_of_reactive_oxygen_species_metabolic_process	GO:2000377	1	13	0.015385	0.007357	2.09112	0.386714
red	kinesin_complex	GO:0005871	1	13	0.015385	0.007357	2.09112	0.386714
red	protein_homotetramerization	GO:0051289	1	13	0.015385	0.007357	2.09112	0.386714
non-red	oxidoreductase_activity,_acting_on_NAD(P)H	GO:0016651	1	13	0.015385	0.007357	2.09112	0.386714
non-red	DNA_replication	GO:0006260	1	13	0.015385	0.007357	2.09112	0.386714
non-red	amide_binding	GO:0033218	1	13	0.015385	0.007357	2.09112	0.386714
non-red	female_pregnancy	GO:0007565	1	13	0.015385	0.007357	2.09112	0.386714
red	response_to_glucocorticoid	GO:0051384	1	13	0.015385	0.007357	2.09112	0.386714
red	epithelium_development	GO:0060429	1	13	0.015385	0.007357	2.09112	0.386714
red	negative_regulation_of_apoptotic_signaling_pathway	GO:2001234	1	13	0.015385	0.007357	2.09112	0.386714
non-red	protein_activation_cascade	GO:0072376	1	13	0.015385	0.007357	2.09112	0.386714
red	positive_regulation_of_MAP_kinase_activity	GO:0043406	1	13	0.015385	0.007357	2.09112	0.386714
non-red	response_to_ethanol	GO:0045471	1	13	0.015385	0.007357	2.09112	0.386714
red	multi-multicellular_organism_process	GO:0044706	1	13	0.015385	0.007357	2.09112	0.386714
non-red	cell_projection_organization	GO:0030030	1	13	0.015385	0.007357	2.09112	0.386714
non-red	peptide_binding	GO:0042277	1	13	0.015385	0.007357	2.09112	0.386714
non-red	response_to_corticosteroid	GO:0031960	1	13	0.015385	0.007357	2.09112	0.386714
non-red	cellular_aldehyde_metabolic_process	GO:0006081	1	13	0.015385	0.007357	2.09112	0.386714
non-red	steroid_binding	GO:0005496	1	13	0.015385	0.007357	2.09112	0.386714
red	DNA_binding	GO:0003677	5	93	0.076923	0.052632	1.46154	0.386781
red	nucleus	GO:0005634	13	284	0.2	0.160724	1.24437	0.388928
red	positive_regulation_of_cellular_metabolic_process	GO:0031325	5	96	0.076923	0.054329	1.41586	0.396672
non-red	negative_regulation_of_cellular_process	GO:0048523	4	177	0.061538	0.10017	0.614342	0.399079
non-red	cellular_amino_acid_metabolic_process	GO:0006520	5	97	0.076923	0.054895	1.40127	0.400272
non-red	nucleoplasm	GO:0005654	5	97	0.076923	0.054895	1.40127	0.400272
red	membrane-bounded_vesicle	GO:0031988	14	309	0.215385	0.174873	1.23167	0.404432
non-red	response_to_organic_substance	GO:0010033	9	185	0.138462	0.104697	1.32249	0.405276
red	cellular_response_to_stress	GO:0033554	5	99	0.076923	0.056027	1.37296	0.407892
red	vesicle	GO:0031982	14	313	0.215385	0.177136	1.21592	0.408412
non-red	humoral_immune_response	GO:0006959	1	14	0.015385	0.007923	1.94176	0.409441
red	positive_regulation_of_peptidyl-tyrosine_phosphorylation	GO:0050731	1	14	0.015385	0.007923	1.94176	0.409441
non-red	response_to_hydrogen_peroxide	GO:0042542	1	14	0.015385	0.007923	1.94176	0.409441
non-red	lymphocyte_activation	GO:0046649	1	14	0.015385	0.007923	1.94176	0.409441
red	microtubule-based_movement	GO:0007018	1	14	0.015385	0.007923	1.94176	0.409441
non-red	hydro-lyase_activity	GO:0016836	1	14	0.015385	0.007923	1.94176	0.409441
non-red	motor_activity	GO:0003774	1	14	0.015385	0.007923	1.94176	0.409441
non-red	positive_regulation_of_protein_transport	GO:0051222	1	14	0.015385	0.007923	1.94176	0.409441
non-red	pigment_metabolic_process	GO:0042440	1	14	0.015385	0.007923	1.94176	0.409441
red	multi-organism_reproductive_process	GO:0044703	1	14	0.015385	0.007923	1.94176	0.409441
non-red	regulation_of_translation	GO:0006417	1	14	0.015385	0.007923	1.94176	0.409441
red	mitochondrial_inner_membrane	GO:0005743	1	14	0.015385	0.007923	1.94176	0.409441
non-red	monocarboxylic_acid_catabolic_process	GO:0072329	1	14	0.015385	0.007923	1.94176	0.409441
red	regulation_of_kinase_activity	GO:0043549	3	49	0.046154	0.027731	1.66436	0.423391
red	regulation_of_catabolic_process	GO:0009894	3	49	0.046154	0.027731	1.66436	0.423391
non-red	membrane-bounded_organelle	GO:0043227	25	598	0.384615	0.338427	1.13648	0.425272
red	cellular_lipid_metabolic_process	GO:0044255	5	104	0.076923	0.058857	1.30695	0.429142
non-red	organic_substance_transport	GO:0071702	2	108	0.030769	0.061121	0.503419	0.429756
red	regulation_of_DNA_metabolic_process	GO:0051052	1	15	0.015385	0.008489	1.81231	0.431338
non-red	integral_component_of_plasma_membrane	GO:0005887	1	15	0.015385	0.008489	1.81231	0.431338
red	cellular_response_to_lipopolysaccharide	GO:0071222	1	15	0.015385	0.008489	1.81231	0.431338
red	regulation_of_neuron_projection_development	GO:0010975	1	15	0.015385	0.008489	1.81231	0.431338
red	response_to_decreased_oxygen_levels	GO:0036293	1	15	0.015385	0.008489	1.81231	0.431338
red	organelle_inner_membrane	GO:0019866	1	15	0.015385	0.008489	1.81231	0.431338
red	cellular_response_to_molecule_of_bacterial_origin	GO:0071219	1	15	0.015385	0.008489	1.81231	0.431338
red	cellular_response_to_reactive_oxygen_species	GO:0034614	1	15	0.015385	0.008489	1.81231	0.431338
non-red	peptidyl-lysine_modification	GO:0018205	1	15	0.015385	0.008489	1.81231	0.431338
red	response_to_hypoxia	GO:0001666	1	15	0.015385	0.008489	1.81231	0.431338
non-red	protein_domain_specific_binding	GO:0019904	1	15	0.015385	0.008489	1.81231	0.431338
red	positive_regulation_of_protein_modification_process	GO:0031401	3	51	0.046154	0.028862	1.59909	0.432256
red	positive_regulation_of_phosphorylation	GO:0042327	3	51	0.046154	0.028862	1.59909	0.432256
non-red	inflammatory_response	GO:0006954	3	51	0.046154	0.028862	1.59909	0.432256
red	cellular_process	GO:0009987	35	1040	0.538462	0.588568	0.914867	0.441648
non-red	single-organism_process	GO:0044699	32	785	0.492308	0.444256	1.10816	0.447284
non-red	carbohydrate_derivative_metabolic_process	GO:1901135	6	123	0.092308	0.06961	1.32608	0.452133
red	cellular_response_to_peptide_hormone_stimulus	GO:0071375	1	16	0.015385	0.009055	1.69904	0.452436
non-red	regulation_of_homeostatic_process	GO:0032844	1	16	0.015385	0.009055	1.69904	0.452436
non-red	response_to_oxygen_levels	GO:0070482	1	16	0.015385	0.009055	1.69904	0.452436
non-red	regulation_of_epithelial_cell_proliferation	GO:0050678	1	16	0.015385	0.009055	1.69904	0.452436
red	positive_regulation_of_leukocyte_activation	GO:0002696	1	16	0.015385	0.009055	1.69904	0.452436
non-red	neuronal_cell_body	GO:0043025	1	16	0.015385	0.009055	1.69904	0.452436
red	positive_regulation_of_lymphocyte_activation	GO:0051251	1	16	0.015385	0.009055	1.69904	0.452436
red	regulation_of_mononuclear_cell_proliferation	GO:0032944	1	16	0.015385	0.009055	1.69904	0.452436
red	ribonucleoside_monophosphate_biosynthetic_process	GO:0009156	1	16	0.015385	0.009055	1.69904	0.452436
non-red	transferase_activity,_transferring_pentosyl_groups	GO:0016763	1	16	0.015385	0.009055	1.69904	0.452436
red	pyrimidine_nucleotide_metabolic_process	GO:0006220	1	16	0.015385	0.009055	1.69904	0.452436
red	carbon-oxygen_lyase_activity	GO:0016835	1	16	0.015385	0.009055	1.69904	0.452436
red	cellular_response_to_peptide	GO:1901653	1	16	0.015385	0.009055	1.69904	0.452436
non-red	cell_surface	GO:0009986	1	16	0.015385	0.009055	1.69904	0.452436
non-red	carboxylic_ester_hydrolase_activity	GO:0052689	1	16	0.015385	0.009055	1.69904	0.452436
red	cellular_response_to_biotic_stimulus	GO:0071216	1	16	0.015385	0.009055	1.69904	0.452436
red	microtubule_associated_complex	GO:0005875	1	16	0.015385	0.009055	1.69904	0.452436
red	regulation_of_lymphocyte_proliferation	GO:0050670	1	16	0.015385	0.009055	1.69904	0.452436
red	positive_regulation_of_phosphate_metabolic_process	GO:0045937	3	55	0.046154	0.031126	1.4828	0.452787
red	purine_ribonucleotide_metabolic_process	GO:0009150	3	55	0.046154	0.031126	1.4828	0.452787
red	positive_regulation_of_cellular_protein_metabolic_process	GO:0032270	3	55	0.046154	0.031126	1.4828	0.452787
red	positive_regulation_of_phosphorus_metabolic_process	GO:0010562	3	55	0.046154	0.031126	1.4828	0.452787
red	regulation_of_transferase_activity	GO:0051338	3	56	0.046154	0.031692	1.45632	0.458414
non-red	cell_differentiation	GO:0030154	3	56	0.046154	0.031692	1.45632	0.458414
non-red	extracellular_matrix_organization	GO:0030198	1	17	0.015385	0.009621	1.59909	0.472762
red	extracellular_structure_organization	GO:0043062	1	17	0.015385	0.009621	1.59909	0.472762
red	positive_regulation_of_cell_activation	GO:0050867	1	17	0.015385	0.009621	1.59909	0.472762
non-red	nucleoside_monophosphate_biosynthetic_process	GO:0009124	1	17	0.015385	0.009621	1.59909	0.472762
red	cell_body	GO:0044297	1	17	0.015385	0.009621	1.59909	0.472762
non-red	nitrogen_compound_transport	GO:0071705	1	17	0.015385	0.009621	1.59909	0.472762
red	regulation_of_leukocyte_proliferation	GO:0070663	1	17	0.015385	0.009621	1.59909	0.472762
non-red	regulation_of_cell_projection_organization	GO:0031344	1	17	0.015385	0.009621	1.59909	0.472762
red	regulation_of_peptidyl-tyrosine_phosphorylation	GO:0050730	1	17	0.015385	0.009621	1.59909	0.472762
non-red	cytoskeletal_part	GO:0044430	3	60	0.046154	0.033956	1.35923	0.482486
red	ribonucleotide_metabolic_process	GO:0009259	3	61	0.046154	0.034522	1.33695	0.488831
red	nucleic_acid_metabolic_process	GO:0090304	7	149	0.107692	0.084324	1.27713	0.491644
non-red	vitamin_binding	GO:0019842	1	18	0.015385	0.010187	1.51026	0.492345
non-red	endoplasmic_reticulum_lumen	GO:0005788	1	18	0.015385	0.010187	1.51026	0.492345
red	regulation_of_mitotic_cell_cycle	GO:0007346	1	18	0.015385	0.010187	1.51026	0.492345
non-red	heparin_binding	GO:0008201	1	18	0.015385	0.010187	1.51026	0.492345
non-red	water-soluble_vitamin_metabolic_process	GO:0006767	1	18	0.015385	0.010187	1.51026	0.492345
red	extracellular_vesicular_exosome	GO:0070062	13	292	0.2	0.165252	1.21027	0.494779
non-red	extracellular_organelle	GO:0043230	13	292	0.2	0.165252	1.21027	0.494779
red	extracellular_membrane-bounded_organelle	GO:0065010	13	292	0.2	0.165252	1.21027	0.494779
red	regulation_of_cellular_process	GO:0050794	18	566	0.276923	0.320317	0.864528	0.499925
red	purine_nucleotide_metabolic_process	GO:0006163	3	63	0.046154	0.035654	1.29451	0.501834
red	heterocycle_metabolic_process	GO:0046483	13	304	0.2	0.172043	1.1625	0.50601
red	regulation_of_cellular_macromolecule_biosynthetic_process	GO:2000112	7	156	0.107692	0.088285	1.21982	0.506982
non-red	cellular_response_to_chemical_stimulus	GO:0070887	7	156	0.107692	0.088285	1.21982	0.506982
red	ribose_phosphate_metabolic_process	GO:0019693	3	64	0.046154	0.03622	1.27428	0.508469
red	antioxidant_activity	GO:0016209	1	19	0.015385	0.010753	1.43077	0.511212
red	coenzyme_biosynthetic_process	GO:0009108	1	19	0.015385	0.010753	1.43077	0.511212
red	transmembrane_transport	GO:0055085	1	19	0.015385	0.010753	1.43077	0.511212
non-red	cytoplasmic_transport	GO:0016482	1	19	0.015385	0.010753	1.43077	0.511212
non-red	cell_projection_part	GO:0044463	1	19	0.015385	0.010753	1.43077	0.511212
red	cellular_ion_homeostasis	GO:0006873	1	19	0.015385	0.010753	1.43077	0.511212
red	regulation_of_neuron_differentiation	GO:0045664	1	19	0.015385	0.010753	1.43077	0.511212
non-red	cytoskeleton_organization	GO:0007010	1	19	0.015385	0.010753	1.43077	0.511212
red	response_to_insulin	GO:0032868	1	19	0.015385	0.010753	1.43077	0.511212
non-red	peroxisome	GO:0005777	1	19	0.015385	0.010753	1.43077	0.511212
non-red	lipid_modification	GO:0030258	1	19	0.015385	0.010753	1.43077	0.511212
non-red	mitochondrial_membrane	GO:0031966	1	19	0.015385	0.010753	1.43077	0.511212
non-red	regulation_of_G-protein_coupled_receptor_protein_signaling_pathway	GO:0008277	1	19	0.015385	0.010753	1.43077	0.511212
red	negative_regulation_of_molecular_function	GO:0044092	1	67	0.015385	0.037917	0.405741	0.513332
red	protein_transport	GO:0015031	1	67	0.015385	0.037917	0.405741	0.513332
red	negative_regulation_of_cellular_metabolic_process	GO:0031324	1	68	0.015385	0.038483	0.399774	0.513653
red	establishment_of_protein_localization	GO:0045184	1	69	0.015385	0.039049	0.39398	0.51422
red	negative_regulation_of_macromolecule_metabolic_process	GO:0010605	1	70	0.015385	0.039615	0.388352	0.515025
non-red	protein_homodimerization_activity	GO:0042803	1	70	0.015385	0.039615	0.388352	0.515025
red	macromolecule_localization	GO:0033036	1	70	0.015385	0.039615	0.388352	0.515025
red	protein_localization	GO:0008104	1	70	0.015385	0.039615	0.388352	0.515025
non-red	regulation_of_multicellular_organismal_development	GO:2000026	1	71	0.015385	0.040181	0.382882	0.516061
red	cofactor_binding	GO:0048037	1	76	0.015385	0.043011	0.357692	0.524439
red	cellular_developmental_process	GO:0048869	4	78	0.061538	0.044143	1.39408	0.529147
red	developmental_process_involved_in_reproduction	GO:0003006	1	20	0.015385	0.011319	1.35923	0.529388
red	glycosaminoglycan_binding	GO:0005539	1	20	0.015385	0.011319	1.35923	0.529388
non-red	positive_regulation_of_secretion	GO:0051047	1	20	0.015385	0.011319	1.35923	0.529388
red	phosphatidylinositol_binding	GO:0035091	1	20	0.015385	0.011319	1.35923	0.529388
non-red	nucleoplasm_part	GO:0044451	1	20	0.015385	0.011319	1.35923	0.529388
non-red	negative_regulation_of_cell_differentiation	GO:0045596	1	20	0.015385	0.011319	1.35923	0.529388
red	protein_ubiquitination	GO:0016567	1	20	0.015385	0.011319	1.35923	0.529388
red	cell_part	GO:0044464	33	829	0.507692	0.469157	1.08214	0.529862
red	anion_binding	GO:0043168	11	366	0.169231	0.207131	0.817024	0.533627
red	regulation_of_nucleobase-containing_compound_metabolic_process	GO:0019219	8	183	0.123077	0.103565	1.1884	0.536641
red	organelle_organization	GO:0006996	4	82	0.061538	0.046406	1.32608	0.540569
red	organic_substance_catabolic_process	GO:1901575	5	191	0.076923	0.108093	0.711639	0.541797
red	small_molecule_binding	GO:0036094	12	389	0.184615	0.220147	0.8386	0.544589
non-red	perinuclear_region_of_cytoplasm	GO:0048471	1	21	0.015385	0.011885	1.29451	0.546898
non-red	cellular_response_to_oxidative_stress	GO:0034599	1	21	0.015385	0.011885	1.29451	0.546898
non-red	regulation_of_system_process	GO:0044057	1	21	0.015385	0.011885	1.29451	0.546898
red	regulation_of_MAP_kinase_activity	GO:0043405	1	21	0.015385	0.011885	1.29451	0.546898
non-red	microtubule_binding	GO:0008017	1	21	0.015385	0.011885	1.29451	0.546898
non-red	positive_regulation_of_cytokine_production	GO:0001819	1	21	0.015385	0.011885	1.29451	0.546898
red	regulation_of_lymphocyte_activation	GO:0051249	1	21	0.015385	0.011885	1.29451	0.546898
non-red	cell_development	GO:0048468	1	21	0.015385	0.011885	1.29451	0.546898
red	pyrimidine-containing_compound_metabolic_process	GO:0072527	1	21	0.015385	0.011885	1.29451	0.546898
non-red	cellular_lipid_catabolic_process	GO:0044242	1	21	0.015385	0.011885	1.29451	0.546898
red	posttranscriptional_regulation_of_gene_expression	GO:0010608	1	21	0.015385	0.011885	1.29451	0.546898
non-red	intracellular_non-membrane-bounded_organelle	GO:0043232	4	84	0.061538	0.047538	1.29451	0.547172
red	non-membrane-bounded_organelle	GO:0043228	4	84	0.061538	0.047538	1.29451	0.547172
non-red	organelle_lumen	GO:0043233	4	85	0.061538	0.048104	1.27928	0.550672
non-red	defense_response_to_bacterium	GO:0042742	1	22	0.015385	0.01245	1.23566	0.563766
non-red	ribonucleoprotein_complex	GO:0030529	1	22	0.015385	0.01245	1.23566	0.563766
red	regulation_of_neurogenesis	GO:0050767	1	22	0.015385	0.01245	1.23566	0.563766
non-red	regulation_of_apoptotic_signaling_pathway	GO:2001233	1	22	0.015385	0.01245	1.23566	0.563766
non-red	regulation_of_sequence-specific_DNA_binding_transcription_factor_activity	GO:0051090	1	22	0.015385	0.01245	1.23566	0.563766
red	tubulin_binding	GO:0015631	1	22	0.015385	0.01245	1.23566	0.563766
non-red	regulation_of_nervous_system_development	GO:0051960	1	22	0.015385	0.01245	1.23566	0.563766
red	cellular_response_to_steroid_hormone_stimulus	GO:0071383	1	22	0.015385	0.01245	1.23566	0.563766
non-red	cytoplasmic_part	GO:0044444	19	462	0.292308	0.26146	1.11798	0.566339
red	adenyl_nucleotide_binding	GO:0030554	6	223	0.092308	0.126203	0.731425	0.566483
non-red	response_to_stress	GO:0006950	10	231	0.153846	0.13073	1.17682	0.572976
red	leukocyte_activation	GO:0045321	1	23	0.015385	0.013016	1.18194	0.580015
red	chemotaxis	GO:0006935	1	23	0.015385	0.013016	1.18194	0.580015
red	response_to_reactive_oxygen_species	GO:0000302	1	23	0.015385	0.013016	1.18194	0.580015
red	Golgi_apparatus_part	GO:0044431	1	23	0.015385	0.013016	1.18194	0.580015
red	cellular_response_to_organonitrogen_compound	GO:0071417	1	23	0.015385	0.013016	1.18194	0.580015
non-red	taxis	GO:0042330	1	23	0.015385	0.013016	1.18194	0.580015
red	regulation_of_leukocyte_activation	GO:0002694	1	23	0.015385	0.013016	1.18194	0.580015
non-red	hydrolase_activity,_acting_on_carbon-nitrogen_(but_not_peptide)_bonds	GO:0016810	1	24	0.015385	0.013582	1.13269	0.595668
red	cellular_chemical_homeostasis	GO:0055082	1	24	0.015385	0.013582	1.13269	0.595668
red	mitotic_cell_cycle	GO:0000278	1	24	0.015385	0.013582	1.13269	0.595668
non-red	positive_regulation_of_response_to_external_stimulus	GO:0032103	1	24	0.015385	0.013582	1.13269	0.595668
red	anion_transport	GO:0006820	1	24	0.015385	0.013582	1.13269	0.595668
non-red	protein_tetramerization	GO:0051262	1	24	0.015385	0.013582	1.13269	0.595668
red	organelle	GO:0043226	25	615	0.384615	0.348048	1.10507	0.595834
red	nucleotide_metabolic_process	GO:0009117	5	111	0.076923	0.062818	1.22453	0.599296
non-red	nucleoside_phosphate_metabolic_process	GO:0006753	5	111	0.076923	0.062818	1.22453	0.599296
red	response_to_external_stimulus	GO:0009605	5	114	0.076923	0.064516	1.19231	0.606726
red	vitamin_metabolic_process	GO:0006766	1	25	0.015385	0.014148	1.08739	0.610747
non-red	hydrolase_activity,_acting_on_glycosyl_bonds	GO:0016798	1	25	0.015385	0.014148	1.08739	0.610747
non-red	negative_regulation_of_intracellular_signal_transduction	GO:1902532	1	25	0.015385	0.014148	1.08739	0.610747
red	response_to_bacterium	GO:0009617	1	25	0.015385	0.014148	1.08739	0.610747
non-red	positive_regulation_of_cellular_component_organization	GO:0051130	1	25	0.015385	0.014148	1.08739	0.610747
non-red	cell_surface_receptor_signaling_pathway	GO:0007166	3	124	0.046154	0.070175	0.657692	0.620877
red	organic_cyclic_compound_metabolic_process	GO:1901360	14	341	0.215385	0.192982	1.11608	0.631688
red	regulation_of_transcription,_DNA-templated	GO:0006355	6	142	0.092308	0.080362	1.14865	0.643205
red	cytoplasm	GO:0005737	15	371	0.230769	0.20996	1.09911	0.643644
non-red	hydrolase_activity	GO:0016787	12	375	0.184615	0.212224	0.869908	0.645745
red	regulation_of_RNA_biosynthetic_process	GO:2001141	6	145	0.092308	0.08206	1.12488	0.649616
non-red	oxidation-reduction_process	GO:0055114	4	151	0.061538	0.085456	0.720122	0.651558
red	oxidoreductase_activity	GO:0016491	4	152	0.061538	0.086022	0.715385	0.651825
red	response_to_extracellular_stimulus	GO:0009991	2	39	0.030769	0.022071	1.39408	0.652494
non-red	response_to_nutrient_levels	GO:0031667	2	39	0.030769	0.022071	1.39408	0.652494
non-red	nitrogen_compound_metabolic_process	GO:0006807	16	400	0.246154	0.226372	1.08739	0.653574
red	regulation_of_macromolecule_biosynthetic_process	GO:0010556	7	163	0.107692	0.092247	1.16744	0.660289
red	nucleoside_triphosphate_metabolic_process	GO:0009141	2	41	0.030769	0.023203	1.32608	0.661241
non-red	enzyme_activator_activity	GO:0008047	2	41	0.030769	0.023203	1.32608	0.661241
non-red	catalytic_complex	GO:1902494	2	41	0.030769	0.023203	1.32608	0.661241
non-red	response_to_oxidative_stress	GO:0006979	2	41	0.030769	0.023203	1.32608	0.661241
red	chemical_homeostasis	GO:0048878	2	42	0.030769	0.023769	1.29451	0.665846
red	intracellular_membrane-bounded_organelle	GO:0043231	19	471	0.292308	0.266553	1.09662	0.668214
red	regulation_of_cellular_biosynthetic_process	GO:0031326	7	171	0.107692	0.096774	1.11282	0.672043
red	intracellular_organelle	GO:0043229	20	495	0.307692	0.280136	1.09837	0.672899
non-red	extracellular_region	GO:0005576	5	176	0.076923	0.099604	0.77229	0.674841
red	nucleotide_biosynthetic_process	GO:0009165	2	44	0.030769	0.024901	1.23566	0.675436
non-red	nucleoside_phosphate_biosynthetic_process	GO:1901293	2	44	0.030769	0.024901	1.23566	0.675436
non-red	positive_regulation_of_cell_proliferation	GO:0008284	2	44	0.030769	0.024901	1.23566	0.675436
non-red	sulfur_compound_metabolic_process	GO:0006790	2	44	0.030769	0.024901	1.23566	0.675436
non-red	regulation_of_transcription_from_RNA_polymerase_II_promoter	GO:0006357	2	45	0.030769	0.025467	1.2082	0.680389
red	negative_regulation_of_apoptotic_process	GO:0043066	2	45	0.030769	0.025467	1.2082	0.680389
red	regulation_of_nitrogen_compound_metabolic_process	GO:0051171	8	191	0.123077	0.108093	1.13862	0.682903
non-red	poly(A)_RNA_binding	GO:0044822	2	46	0.030769	0.026033	1.18194	0.685429
non-red	cytoplasmic_vesicle	GO:0031410	2	46	0.030769	0.026033	1.18194	0.685429
non-red	negative_regulation_of_programmed_cell_death	GO:0043069	2	46	0.030769	0.026033	1.18194	0.685429
non-red	coenzyme_metabolic_process	GO:0006732	2	46	0.030769	0.026033	1.18194	0.685429
red	cellular_homeostasis	GO:0019725	2	47	0.030769	0.026599	1.15679	0.690543
red	cytoskeletal_protein_binding	GO:0008092	2	48	0.030769	0.027165	1.13269	0.695719
red	innate_immune_response	GO:0045087	2	48	0.030769	0.027165	1.13269	0.695719
non-red	regulation_of_cell_cycle	GO:0051726	2	48	0.030769	0.027165	1.13269	0.695719
non-red	mitochondrial_part	GO:0044429	2	48	0.030769	0.027165	1.13269	0.695719
red	apoptotic_process	GO:0006915	2	50	0.030769	0.028297	1.08739	0.706209
non-red	cell_adhesion	GO:0007155	2	52	0.030769	0.029428	1.04556	0.716817
red	regulation_of_cellular_localization	GO:0060341	2	52	0.030769	0.029428	1.04556	0.716817
red	biological_adhesion	GO:0022610	2	52	0.030769	0.029428	1.04556	0.716817
non-red	coenzyme_binding	GO:0050662	1	53	0.015385	0.029994	0.512917	0.719954
red	cellular_response_to_oxygen-containing_compound	GO:1901701	1	55	0.015385	0.031126	0.494266	0.719993
red	negative_regulation_of_signal_transduction	GO:0009968	1	58	0.015385	0.032824	0.4687	0.721492
red	regulation_of_defense_response	GO:0031347	1	59	0.015385	0.03339	0.460756	0.722347
red	carbohydrate_derivative_catabolic_process	GO:1901136	1	59	0.015385	0.03339	0.460756	0.722347
non-red	macromolecule_catabolic_process	GO:0009057	1	59	0.015385	0.03339	0.460756	0.722347
red	negative_regulation_of_signaling	GO:0023057	1	60	0.015385	0.033956	0.453077	0.723367
red	negative_regulation_of_cell_communication	GO:0010648	1	61	0.015385	0.034522	0.445649	0.724546
red	regulation_of_cell_differentiation	GO:0045595	1	61	0.015385	0.034522	0.445649	0.724546
non-red	cellular_component_movement	GO:0006928	1	62	0.015385	0.035088	0.438462	0.725875
red	signaling_receptor_activity	GO:0038023	1	64	0.015385	0.03622	0.42476	0.728959
red	regulation_of_protein_phosphorylation	GO:0001932	3	65	0.046154	0.036786	1.25467	0.730699
non-red	plasma_membrane_part	GO:0044459	3	67	0.046154	0.037917	1.21722	0.734545
red	response_to_external_biotic_stimulus	GO:0043207	3	68	0.046154	0.038483	1.19932	0.736636
non-red	regulation_of_transport	GO:0051049	3	68	0.046154	0.038483	1.19932	0.736636
red	response_to_biotic_stimulus	GO:0009607	3	69	0.046154	0.039049	1.18194	0.738832
red	regulation_of_protein_modification_process	GO:0031399	3	73	0.046154	0.041313	1.11718	0.748534
non-red	small_molecule_metabolic_process	GO:0044281	14	348	0.215385	0.196944	1.09363	0.7503
red	response_to_organic_cyclic_compound	GO:0014070	3	74	0.046154	0.041879	1.10208	0.751161
red	regulation_of_hydrolase_activity	GO:0051336	3	74	0.046154	0.041879	1.10208	0.751161
red	extracellular_region_part	GO:0044421	14	356	0.215385	0.201471	1.06906	0.753617
red	response_to_lipid	GO:0033993	3	75	0.046154	0.042445	1.08739	0.753857
red	homeostatic_process	GO:0042592	3	75	0.046154	0.042445	1.08739	0.753857
red	cellular_response_to_stimulus	GO:0051716	15	379	0.230769	0.214488	1.07591	0.758286
red	organic_cyclic_compound_catabolic_process	GO:1901361	2	83	0.030769	0.046972	0.655051	0.766478
red	intracellular	GO:0005622	2	85	0.030769	0.048104	0.639638	0.767119
non-red	regulation_of_developmental_process	GO:0050793	2	90	0.030769	0.050934	0.604103	0.770481
non-red	regulation_of_response_to_stress	GO:0080134	4	93	0.061538	0.052632	1.16923	0.773585
non-red	RNA_binding	GO:0003723	4	97	0.061538	0.054895	1.12102	0.778824
red	regulation_of_cellular_protein_metabolic_process	GO:0032268	4	99	0.061538	0.056027	1.09837	0.781861
red	regulation_of_intracellular_signal_transduction	GO:1902531	4	99	0.061538	0.056027	1.09837	0.781861
non-red	response_to_oxygen-containing_compound	GO:1901700	4	101	0.061538	0.057159	1.07662	0.785145
non-red	regulation_of_biological_process	GO:0050789	21	614	0.323077	0.347482	0.929767	0.790853
non-red	mitochondrion	GO:0005739	3	108	0.046154	0.061121	0.755128	0.794534
red	response_to_endogenous_stimulus	GO:0009719	3	108	0.046154	0.061121	0.755128	0.794534
red	regulation_of_multicellular_organismal_process	GO:0051239	3	118	0.046154	0.06678	0.691134	0.797925
red	cellular_response_to_organic_substance	GO:0071310	5	122	0.076923	0.069044	1.11412	0.801106
non-red	extracellular_space	GO:0005615	5	131	0.076923	0.074137	1.03758	0.811332
non-red	single-organism_catabolic_process	GO:0044712	4	144	0.061538	0.081494	0.755128	0.81589
non-red	regulation_of_RNA_metabolic_process	GO:0051252	6	146	0.092308	0.082626	1.11718	0.816886
red	cellular_catabolic_process	GO:0044248	5	165	0.076923	0.093379	0.823776	0.828356
red	regulation_of_biosynthetic_process	GO:0009889	7	173	0.107692	0.097906	1.09996	0.830487
red	biological_regulation	GO:0065007	23	653	0.353846	0.369553	0.957498	0.895969
non-red	intracellular_part	GO:0044424	28	748	0.430769	0.423316	1.01761	0.898989
non-red	cytokine_activity	GO:0005125	1	29	0.015385	0.016412	0.937401	1
red	cofactor_biosynthetic_process	GO:0051188	1	26	0.015385	0.014714	1.04556	1
red	negative_regulation_of_gene_expression	GO:0010629	1	26	0.015385	0.014714	1.04556	1
red	transcription,_DNA-templated	GO:0006351	1	36	0.015385	0.020374	0.755128	1
red	cellular_response_to_lipid	GO:0071396	1	36	0.015385	0.020374	0.755128	1
red	guanosine-containing_compound_metabolic_process	GO:1901068	1	29	0.015385	0.016412	0.937401	1
red	regulation_of_apoptotic_process	GO:0042981	3	89	0.046154	0.050368	0.916335	1
red	ribonucleoside_triphosphate_metabolic_process	GO:0009199	1	36	0.015385	0.020374	0.755128	1
non-red	mRNA_metabolic_process	GO:0016071	1	29	0.015385	0.016412	0.937401	1
red	regulation_of_response_to_external_stimulus	GO:0032101	2	65	0.030769	0.036786	0.83645	1
red	defense_response_to_other_organism	GO:0098542	1	36	0.015385	0.020374	0.755128	1
non-red	positive_regulation_of_developmental_process	GO:0051094	1	46	0.015385	0.026033	0.59097	1
red	enzyme_regulator_activity	GO:0030234	3	97	0.046154	0.054895	0.840761	1
non-red	organonitrogen_compound_catabolic_process	GO:1901565	3	97	0.046154	0.054895	0.840761	1
non-red	locomotion	GO:0040011	1	44	0.015385	0.024901	0.617832	1
non-red	cell_activation	GO:0001775	1	44	0.015385	0.024901	0.617832	1
non-red	response_to_steroid_hormone	GO:0048545	1	46	0.015385	0.026033	0.59097	1
non-red	multi-organism_cellular_process	GO:0044764	1	26	0.015385	0.014714	1.04556	1
non-red	negative_regulation_of_cell_proliferation	GO:0008285	1	36	0.015385	0.020374	0.755128	1
red	regulation_of_cell_activation	GO:0050865	1	26	0.015385	0.014714	1.04556	1
red	single-organism_intracellular_transport	GO:1902582	1	26	0.015385	0.014714	1.04556	1
red	organophosphate_biosynthetic_process	GO:0090407	2	65	0.030769	0.036786	0.83645	1
red	symbiosis,_encompassing_mutualism_through_parasitism	GO:0044403	1	26	0.015385	0.014714	1.04556	1
red	ribonucleoside_catabolic_process	GO:0042454	1	36	0.015385	0.020374	0.755128	1
red	viral_process	GO:0016032	1	26	0.015385	0.014714	1.04556	1
red	nucleotide_catabolic_process	GO:0009166	1	44	0.015385	0.024901	0.617832	1
red	cell_death	GO:0008219	2	54	0.030769	0.03056	1.00684	1
non-red	lipid_metabolic_process	GO:0006629	5	136	0.076923	0.076967	0.999434	1
non-red	positive_regulation_of_transport	GO:0051050	1	32	0.015385	0.01811	0.849519	1
red	purine_nucleoside_catabolic_process	GO:0006152	1	35	0.015385	0.019808	0.776703	1
red	cellular_macromolecule_catabolic_process	GO:0044265	1	42	0.015385	0.023769	0.647253	1
red	purine-containing_compound_catabolic_process	GO:0072523	1	42	0.015385	0.023769	0.647253	1
red	cytoskeleton	GO:0005856	1	38	0.015385	0.021505	0.715385	1
non-red	defense_response	GO:0006952	4	110	0.061538	0.062252	0.988531	1
red	ribonucleotide_catabolic_process	GO:0009261	1	35	0.015385	0.019808	0.776703	1
red	regulation_of_signal_transduction	GO:0009966	5	139	0.076923	0.078664	0.977864	1
red	regulation_of_programmed_cell_death	GO:0043067	3	90	0.046154	0.050934	0.906154	1
red	purine_nucleoside_triphosphate_catabolic_process	GO:0009146	1	33	0.015385	0.018676	0.823776	1
red	purine_ribonucleoside_triphosphate_catabolic_process	GO:0009207	1	32	0.015385	0.01811	0.849519	1
red	heterocycle_catabolic_process	GO:0046700	2	73	0.030769	0.041313	0.744784	1
non-red	transmembrane_signaling_receptor_activity	GO:0004888	1	43	0.015385	0.024335	0.6322	1
non-red	establishment_of_localization_in_cell	GO:0051649	2	78	0.030769	0.044143	0.697041	1
red	negative_regulation_of_cell_death	GO:0060548	2	53	0.030769	0.029994	1.02584	1
red	nucleoside_triphosphate_catabolic_process	GO:0009143	1	33	0.015385	0.018676	0.823776	1
red	cytoplasmic_membrane-bounded_vesicle	GO:0016023	1	38	0.015385	0.021505	0.715385	1
red	positive_regulation_of_response_to_stimulus	GO:0048584	3	104	0.046154	0.058857	0.784172	1
red	intracellular_protein_transport	GO:0006886	1	42	0.015385	0.023769	0.647253	1
non-red	transferase_complex	GO:1990234	1	28	0.015385	0.015846	0.970879	1
red	single-organism_cellular_process	GO:0044763	24	643	0.369231	0.363894	1.01467	1
non-red	regulation_of_growth	GO:0040008	1	32	0.015385	0.01811	0.849519	1
red	cellular_nitrogen_compound_catabolic_process	GO:0044270	2	74	0.030769	0.041879	0.734719	1
red	organophosphate_metabolic_process	GO:0019637	5	138	0.076923	0.078098	0.98495	1
non-red	RNA_metabolic_process	GO:0016070	3	98	0.046154	0.055461	0.832182	1
non-red	transferase_activity,_transferring_glycosyl_groups	GO:0016757	1	28	0.015385	0.015846	0.970879	1
red	purine_nucleotide_catabolic_process	GO:0006195	1	42	0.015385	0.023769	0.647253	1
non-red	organic_hydroxy_compound_metabolic_process	GO:1901615	2	58	0.030769	0.032824	0.937401	1
red	system_development	GO:0048731	1	28	0.015385	0.015846	0.970879	1
red	oxidoreductase_activity,_acting_on_the_CH-OH_group_of_donors,_NAD_or_NADP_as_acceptor	GO:0016616	1	32	0.015385	0.01811	0.849519	1
red	purine_ribonucleoside_catabolic_process	GO:0046130	1	35	0.015385	0.019808	0.776703	1
non-red	regulation_of_cellular_component_organization	GO:0051128	3	81	0.046154	0.04584	1.00684	1
red	regulation_of_cell_development	GO:0060284	1	32	0.015385	0.01811	0.849519	1
red	aromatic_compound_catabolic_process	GO:0019439	2	74	0.030769	0.041879	0.734719	1
red	transferase_activity,_transferring_one-carbon_groups	GO:0016741	1	49	0.015385	0.027731	0.554788	1
red	regulation_of_cell_communication	GO:0010646	5	147	0.076923	0.083192	0.924647	1
non-red	organic_hydroxy_compound_biosynthetic_process	GO:1901617	1	27	0.015385	0.01528	1.00684	1
red	regulation_of_immune_system_process	GO:0002682	3	82	0.046154	0.046406	0.994559	1
red	purine_nucleoside_triphosphate_metabolic_process	GO:0009144	1	37	0.015385	0.020939	0.734719	1
non-red	response_to_abiotic_stimulus	GO:0009628	2	58	0.030769	0.032824	0.937401	1
non-red	cellular_response_to_endogenous_stimulus	GO:0071495	2	66	0.030769	0.037351	0.823776	1
red	single-organism_metabolic_process	GO:0044710	19	527	0.292308	0.298246	0.98009	1
red	regulation_of_cell_proliferation	GO:0042127	3	82	0.046154	0.046406	0.994559	1
red	regulation_of_protein_processing	GO:0070613	1	27	0.015385	0.01528	1.00684	1
non-red	RNA_processing	GO:0006396	1	37	0.015385	0.020939	0.734719	1
red	alcohol_metabolic_process	GO:0006066	1	43	0.015385	0.024335	0.6322	1
non-red	cellular_response_to_nitrogen_compound	GO:1901699	1	27	0.015385	0.01528	1.00684	1
non-red	nucleobase-containing_compound_catabolic_process	GO:0034655	2	63	0.030769	0.035654	0.863004	1
red	positive_regulation_of_immune_response	GO:0050778	1	39	0.015385	0.022071	0.697041	1
non-red	response_to_other_organism	GO:0051707	1	50	0.015385	0.028297	0.543692	1
red	regulation_of_organelle_organization	GO:0033043	1	34	0.015385	0.019242	0.799548	1
non-red	identical_protein_binding	GO:0042802	3	96	0.046154	0.054329	0.849519	1
non-red	death	GO:0016265	2	55	0.030769	0.031126	0.988531	1
red	cofactor_metabolic_process	GO:0051186	2	58	0.030769	0.032824	0.937401	1
non-red	positive_regulation_of_cellular_process	GO:0048522	6	176	0.092308	0.099604	0.926748	1
red	positive_regulation_of_biological_process	GO:0048518	7	206	0.107692	0.116582	0.923749	1
non-red	regulation_of_cell_death	GO:0010941	3	96	0.046154	0.054329	0.849519	1
red	negative_regulation_of_cellular_protein_metabolic_process	GO:0032269	1	38	0.015385	0.021505	0.715385	1
red	RNA_biosynthetic_process	GO:0032774	1	42	0.015385	0.023769	0.647253	1
non-red	regulation_of_protein_maturation	GO:1903317	1	27	0.015385	0.01528	1.00684	1
non-red	cellular_response_to_organic_cyclic_compound	GO:0071407	1	33	0.015385	0.018676	0.823776	1
red	programmed_cell_death	GO:0012501	2	53	0.030769	0.029994	1.02584	1
red	activation_of_immune_response	GO:0002253	1	28	0.015385	0.015846	0.970879	1
non-red	multi-organism_process	GO:0051704	3	81	0.046154	0.04584	1.00684	1
non-red	positive_regulation_of_nitrogen_compound_metabolic_process	GO:0051173	1	41	0.015385	0.023203	0.663039	1
non-red	calcium_ion_binding	GO:0005509	2	67	0.030769	0.037917	0.811481	1
non-red	positive_regulation_of_intracellular_signal_transduction	GO:1902533	2	56	0.030769	0.031692	0.970879	1
non-red	regulation_of_protein_metabolic_process	GO:0051246	5	136	0.076923	0.076967	0.999434	1
non-red	hydrolase_activity,_acting_on_ester_bonds	GO:0016788	4	129	0.061538	0.073005	0.842934	1
non-red	covalent_chromatin_modification	GO:0016569	1	27	0.015385	0.01528	1.00684	1
non-red	regulation_of_response_to_stimulus	GO:0048583	7	195	0.107692	0.110357	0.975858	1
red	cellular_response_to_hormone_stimulus	GO:0032870	1	42	0.015385	0.023769	0.647253	1
red	intracellular_transport	GO:0046907	2	57	0.030769	0.032258	0.953846	1
red	organonitrogen_compound_metabolic_process	GO:1901564	9	258	0.138462	0.14601	0.948301	1
red	positive_regulation_of_signaling	GO:0023056	2	71	0.030769	0.040181	0.765764	1
red	immune_effector_process	GO:0002252	1	35	0.015385	0.019808	0.776703	1
non-red	nucleic_acid_binding	GO:0003676	8	232	0.123077	0.131296	0.937401	1
non-red	response_to_organonitrogen_compound	GO:0010243	2	54	0.030769	0.03056	1.00684	1
red	regulation_of_localization	GO:0032879	3	93	0.046154	0.052632	0.876923	1
non-red	macromolecule_biosynthetic_process	GO:0009059	3	81	0.046154	0.04584	1.00684	1
red	positive_regulation_of_cell_communication	GO:0010647	2	71	0.030769	0.040181	0.765764	1
red	histone_modification	GO:0016570	1	27	0.015385	0.01528	1.00684	1
non-red	vesicle-mediated_transport	GO:0016192	1	42	0.015385	0.023769	0.647253	1
red	glycosyl_compound_catabolic_process	GO:1901658	1	41	0.015385	0.023203	0.663039	1
non-red	peptidyl-amino_acid_modification	GO:0018193	1	45	0.015385	0.025467	0.604103	1
non-red	negative_regulation_of_protein_metabolic_process	GO:0051248	1	45	0.015385	0.025467	0.604103	1
red	purine_ribonucleoside_triphosphate_metabolic_process	GO:0009205	1	35	0.015385	0.019808	0.776703	1
non-red	negative_regulation_of_multicellular_organismal_process	GO:0051241	1	35	0.015385	0.019808	0.776703	1
red	positive_regulation_of_nucleobase-containing_compound_metabolic_process	GO:0045935	1	38	0.015385	0.021505	0.715385	1
red	chromatin_modification	GO:0016568	1	30	0.015385	0.016978	0.906154	1
red	positive_regulation_of_signal_transduction	GO:0009967	2	69	0.030769	0.039049	0.78796	1
red	purine_ribonucleotide_catabolic_process	GO:0009154	1	35	0.015385	0.019808	0.776703	1
non-red	regulation_of_immune_response	GO:0050776	2	55	0.030769	0.031126	0.988531	1
red	positive_regulation_of_gene_expression	GO:0010628	1	37	0.015385	0.020939	0.734719	1
red	nucleoside_phosphate_catabolic_process	GO:1901292	1	45	0.015385	0.025467	0.604103	1
red	response_to_hormone	GO:0009725	2	72	0.030769	0.040747	0.755128	1
red	response_to_nitrogen_compound	GO:1901698	2	59	0.030769	0.03339	0.921512	1
red	ribonucleoside_triphosphate_catabolic_process	GO:0009203	1	32	0.015385	0.01811	0.849519	1
red	positive_regulation_of_multicellular_organismal_process	GO:0051240	1	34	0.015385	0.019242	0.799548	1
red	regulation_of_signaling	GO:0023051	5	150	0.076923	0.08489	0.906154	1
non-red	lipid_catabolic_process	GO:0016042	1	33	0.015385	0.018676	0.823776	1
red	organophosphate_catabolic_process	GO:0046434	1	48	0.015385	0.027165	0.566346	1
red	nucleoside_catabolic_process	GO:0009164	1	38	0.015385	0.021505	0.715385	1
non-red	positive_regulation_of_immune_system_process	GO:0002684	2	58	0.030769	0.032824	0.937401	1
red	cellular_macromolecule_biosynthetic_process	GO:0034645	2	70	0.030769	0.039615	0.776703	1
red	interspecies_interaction_between_organisms	GO:0044419	1	31	0.015385	0.017544	0.876923	1
red	chromatin_organization	GO:0006325	1	31	0.015385	0.017544	0.876923	1

## Sheet: human dihedral
Redundancy	GO name	GO ID	Clustering at level of 50% sequence identity
			Structures with GO term out of 89 in symmetry group	Structures with GO term out of 1767 in full set	Fraction of symmetry group	Fraction of total	Relative enrichment	P-value (Fisher)
non-red	coenzyme_binding	GO:0050662	18	53	0.202247	0.029994	6.74284	1.21704e-11
non-red	single-organism_biosynthetic_process	GO:0044711	30	165	0.337079	0.093379	3.60981	4.12116e-11
non-red	protein_tetramerization	GO:0051262	12	24	0.134831	0.013582	9.92697	2.09624e-10
non-red	small_molecule_metabolic_process	GO:0044281	43	348	0.483146	0.196944	2.45322	3.68847e-10
red	cellular_biosynthetic_process	GO:0044249	33	225	0.370787	0.127334	2.91191	1.4059e-09
red	organic_substance_biosynthetic_process	GO:1901576	34	239	0.382022	0.135257	2.82441	1.65447e-09
red	biosynthetic_process	GO:0009058	35	252	0.393258	0.142615	2.75749	1.67185e-09
non-red	oxidoreductase_activity,_acting_on_the_CH-CH_group_of_donors	GO:0016627	10	18	0.11236	0.010187	11.03	1.99869e-09
non-red	oxidation-reduction_process	GO:0055114	26	151	0.292135	0.085456	3.41856	4.36366e-09
red	oxidoreductase_activity	GO:0016491	26	152	0.292135	0.086022	3.39607	5.0687e-09
red	protein_oligomerization	GO:0051259	14	43	0.157303	0.024335	6.46407	5.78983e-09
red	single-organism_metabolic_process	GO:0044710	52	527	0.58427	0.298246	1.95902	9.00961e-09
non-red	single-organism_process	GO:0044699	66	785	0.741573	0.444256	1.66925	9.07076e-09
red	cofactor_binding	GO:0048037	18	76	0.202247	0.043011	4.70225	9.40399e-09
non-red	cytoplasmic_part	GO:0044444	48	462	0.539326	0.26146	2.06275	1.52822e-08
non-red	mitochondrion	GO:0005739	21	108	0.235955	0.061121	3.86049	2.05217e-08
non-red	mitochondrial_part	GO:0044429	14	48	0.157303	0.027165	5.79073	2.89988e-08
non-red	catalytic_activity	GO:0003824	72	953	0.808989	0.539332	1.49998	8.09196e-08
red	metabolic_process	GO:0008152	72	958	0.808989	0.542162	1.49215	8.8755e-08
red	single-organism_cellular_process	GO:0044763	57	643	0.640449	0.363894	1.75999	9.20995e-08
non-red	acyl-CoA_dehydrogenase_activity	GO:0003995	6	7	0.067416	0.003962	17.0177	9.31212e-08
red	small_molecule_biosynthetic_process	GO:0044283	17	83	0.191011	0.046972	4.06647	2.62446e-07
non-red	intracellular_part	GO:0044424	61	748	0.685393	0.423316	1.6191	4.20157e-07
non-red	protein_complex_assembly	GO:0006461	14	59	0.157303	0.03339	4.7111	5.07718e-07
red	macromolecular_complex_assembly	GO:0065003	15	69	0.168539	0.039049	4.31607	6.48889e-07
red	cellular_component_assembly	GO:0022607	16	82	0.179775	0.046406	3.87394	1.25808e-06
non-red	extracellular_organelle	GO:0043230	33	292	0.370787	0.165252	2.24377	1.291e-06
red	extracellular_vesicular_exosome	GO:0070062	33	292	0.370787	0.165252	2.24377	1.291e-06
red	extracellular_membrane-bounded_organelle	GO:0065010	33	292	0.370787	0.165252	2.24377	1.291e-06
red	oxidoreductase_activity,_acting_on_the_CH-OH_group_of_donors,_NAD_or_NADP_as_acceptor	GO:0016616	10	32	0.11236	0.01811	6.20435	1.64073e-06
red	mitochondrial_matrix	GO:0005759	10	33	0.11236	0.018676	6.01634	2.25758e-06
non-red	single-organism_catabolic_process	GO:0044712	21	144	0.235955	0.081494	2.89536	3.56485e-06
non-red	oxidoreductase_activity,_acting_on_CH-OH_group_of_donors	GO:0016614	10	35	0.11236	0.019808	5.67255	4.11787e-06
non-red	nucleoside_phosphate_metabolic_process	GO:0006753	18	111	0.202247	0.062818	3.21956	4.33297e-06
red	nucleotide_metabolic_process	GO:0009117	18	111	0.202247	0.062818	3.21956	4.33297e-06
non-red	small_molecule_catabolic_process	GO:0044282	11	43	0.123596	0.024335	5.07891	4.34362e-06
red	protein_complex_subunit_organization	GO:0071822	14	70	0.157303	0.039615	3.97079	4.67809e-06
red	membrane-bounded_vesicle	GO:0031988	33	309	0.370787	0.174873	2.12032	5.18415e-06
red	primary_metabolic_process	GO:0044238	63	832	0.707865	0.470855	1.50336	5.49588e-06
non-red	nucleoside_phosphate_biosynthetic_process	GO:1901293	11	44	0.123596	0.024901	4.96348	5.55422e-06
red	nucleotide_biosynthetic_process	GO:0009165	11	44	0.123596	0.024901	4.96348	5.55422e-06
non-red	lipid_metabolic_process	GO:0006629	20	136	0.224719	0.076967	2.9197	5.6261e-06
red	catabolic_process	GO:0009056	26	213	0.292135	0.120543	2.42348	6.18505e-06
red	organic_acid_metabolic_process	GO:0006082	23	177	0.258427	0.10017	2.57989	8.60047e-06
non-red	cellular_nitrogen_compound_biosynthetic_process	GO:0044271	19	128	0.213483	0.072439	2.94707	8.81262e-06
red	organic_substance_catabolic_process	GO:1901575	24	191	0.269663	0.108093	2.49473	9.47373e-06
non-red	flavin_adenine_dinucleotide_binding	GO:0050660	6	12	0.067416	0.006791	9.92697	1.00042e-05
red	cell_part	GO:0044464	62	829	0.696629	0.469157	1.48485	1.02329e-05
red	vesicle	GO:0031982	33	313	0.370787	0.177136	2.09323	1.03548e-05
non-red	organelle_lumen	GO:0043233	15	85	0.168539	0.048104	3.50364	1.06334e-05
red	organophosphate_biosynthetic_process	GO:0090407	13	65	0.146067	0.036786	3.97079	1.06734e-05
red	carboxylic_acid_metabolic_process	GO:0019752	22	167	0.247191	0.09451	2.61549	1.13502e-05
red	nucleobase-containing_small_molecule_metabolic_process	GO:0055086	18	121	0.202247	0.068478	2.95348	1.54478e-05
non-red	organic_hydroxy_compound_metabolic_process	GO:1901615	12	58	0.134831	0.032824	4.10771	1.6779e-05
red	organonitrogen_compound_biosynthetic_process	GO:1901566	16	99	0.179775	0.056027	3.20872	1.69274e-05
red	protein_homotetramerization	GO:0051289	6	13	0.067416	0.007357	9.16335	1.78305e-05
red	membrane-enclosed_lumen	GO:0031974	15	89	0.168539	0.050368	3.34617	1.9119e-05
red	oxoacid_metabolic_process	GO:0043436	22	174	0.247191	0.098472	2.51027	2.24791e-05
red	organic_cyclic_compound_biosynthetic_process	GO:1901362	19	137	0.213483	0.077533	2.75346	2.44765e-05
red	cellular_metabolic_process	GO:0044237	58	767	0.651685	0.434069	1.50134	2.52032e-05
red	organophosphate_metabolic_process	GO:0019637	19	138	0.213483	0.078098	2.73351	2.72499e-05
red	organic_substance_metabolic_process	GO:0071704	63	867	0.707865	0.490662	1.44267	2.79351e-05
non-red	peroxisomal_membrane	GO:0005778	4	5	0.044944	0.00283	15.8831	2.89939e-05
red	microbody_membrane	GO:0031903	4	5	0.044944	0.00283	15.8831	2.89939e-05
non-red	intracellular_organelle_part	GO:0044446	33	328	0.370787	0.185625	1.9975	3.11416e-05
red	organelle_part	GO:0044422	33	331	0.370787	0.187323	1.9794	3.34149e-05
red	organonitrogen_compound_metabolic_process	GO:1901564	28	258	0.314607	0.14601	2.15469	3.46194e-05
non-red	organic_acid_biosynthetic_process	GO:0016053	12	63	0.134831	0.035654	3.7817	4.07334e-05
red	carboxylic_acid_biosynthetic_process	GO:0046394	12	63	0.134831	0.035654	3.7817	4.07334e-05
red	carboxylic_acid_catabolic_process	GO:0046395	9	37	0.101124	0.020939	4.82934	5.40323e-05
red	organic_acid_catabolic_process	GO:0016054	9	37	0.101124	0.020939	4.82934	5.40323e-05
red	extracellular_region_part	GO:0044421	34	356	0.382022	0.201471	1.89616	5.84107e-05
non-red	membrane-bounded_organelle	GO:0043227	48	598	0.539326	0.338427	1.59363	7.53545e-05
non-red	nucleobase_metabolic_process	GO:0009112	7	23	0.078652	0.013016	6.0425	8.23867e-05
non-red	protein_homooligomerization	GO:0051260	7	25	0.078652	0.014148	5.5591	0.000148686
non-red	monocarboxylic_acid_metabolic_process	GO:0032787	12	73	0.134831	0.041313	3.26366	0.00018464
non-red	fatty_acid_beta-oxidation	GO:0006635	4	7	0.044944	0.003962	11.3451	0.00018763
non-red	carbohydrate_derivative_biosynthetic_process	GO:1901137	9	43	0.101124	0.024335	4.15547	0.000190537
red	alcohol_metabolic_process	GO:0006066	9	43	0.101124	0.024335	4.15547	0.000190537
red	nucleobase-containing_compound_biosynthetic_process	GO:0034654	14	96	0.157303	0.054329	2.89536	0.00019624
red	organelle	GO:0043226	48	615	0.539326	0.348048	1.54957	0.000216264
non-red	peroxisomal_part	GO:0044439	5	13	0.05618	0.007357	7.63613	0.000270823
red	microbody_part	GO:0044438	5	13	0.05618	0.007357	7.63613	0.000270823
red	macromolecular_complex_subunit_organization	GO:0043933	15	111	0.168539	0.062818	2.68296	0.000272881
red	aromatic_compound_biosynthetic_process	GO:0019438	15	112	0.168539	0.063384	2.65901	0.000302209
non-red	oxidoreductase_activity,_acting_on_the_CH-CH_group_of_donors,_NAD_or_NADP_as_acceptor	GO:0016628	4	8	0.044944	0.004527	9.92697	0.00036084
red	heterocycle_biosynthetic_process	GO:0018130	15	114	0.168539	0.064516	2.61236	0.00036914
non-red	monocarboxylic_acid_catabolic_process	GO:0072329	5	14	0.05618	0.007923	7.09069	0.000404643
red	cellular_lipid_metabolic_process	GO:0044255	14	104	0.157303	0.058857	2.67265	0.000466719
non-red	hydrogen_peroxide_catabolic_process	GO:0042744	3	4	0.033708	0.002264	14.8904	0.000476763
red	cellular_nitrogen_compound_metabolic_process	GO:0034641	31	348	0.348315	0.196944	1.7686	0.000541981
red	cellular_process	GO:0009987	68	1040	0.764045	0.588568	1.29814	0.00054334
non-red	pyrimidine-containing_compound_biosynthetic_process	GO:0072528	5	15	0.05618	0.008489	6.61798	0.000583014
non-red	NADP_binding	GO:0050661	5	15	0.05618	0.008489	6.61798	0.000583014
red	fatty_acid_catabolic_process	GO:0009062	4	9	0.044944	0.005093	8.82397	0.000624583
non-red	fatty_acid_metabolic_process	GO:0006631	9	50	0.101124	0.028297	3.57371	0.000631615
red	ribose_phosphate_biosynthetic_process	GO:0046390	6	23	0.067416	0.013016	5.17929	0.000695919
non-red	identical_protein_binding	GO:0042802	13	96	0.146067	0.054329	2.68855	0.000717721
red	intracellular_organelle_lumen	GO:0070013	11	73	0.123596	0.041313	2.99169	0.000764336
red	pyrimidine_nucleotide_metabolic_process	GO:0006220	5	16	0.05618	0.009055	6.20435	0.000814585
red	organic_cyclic_compound_metabolic_process	GO:1901360	30	341	0.337079	0.192982	1.74668	0.000853946
non-red	cytosol	GO:0005829	24	248	0.269663	0.140351	1.92135	0.000857756
red	fatty_acid_oxidation	GO:0019395	4	10	0.044944	0.005659	7.94157	0.00100107
red	cellular_catabolic_process	GO:0044248	18	165	0.202247	0.093379	2.16588	0.00109537
non-red	purine_nucleobase_metabolic_process	GO:0006144	5	17	0.05618	0.009621	5.83939	0.00110853
non-red	NAD_binding	GO:0051287	5	18	0.05618	0.010187	5.51498	0.00147448
red	lipid_oxidation	GO:0034440	4	11	0.044944	0.006225	7.21961	0.00151289
non-red	nitrogen_compound_metabolic_process	GO:0006807	33	400	0.370787	0.226372	1.63795	0.00161948
non-red	coenzyme_metabolic_process	GO:0006732	8	46	0.089888	0.026033	3.45286	0.001627
non-red	monocarboxylic_acid_biosynthetic_process	GO:0072330	6	27	0.067416	0.01528	4.41198	0.00173285
red	cofactor_metabolic_process	GO:0051186	9	58	0.101124	0.032824	3.08078	0.00192137
non-red	mitochondrial_membrane	GO:0031966	5	19	0.05618	0.010753	5.22472	0.00192238
red	nicotinamide_nucleotide_metabolic_process	GO:0046496	5	19	0.05618	0.010753	5.22472	0.00192238
red	pyridine_nucleotide_metabolic_process	GO:0019362	5	19	0.05618	0.010753	5.22472	0.00192238
red	oxidoreduction_coenzyme_metabolic_process	GO:0006733	5	19	0.05618	0.010753	5.22472	0.00192238
non-red	peroxisome	GO:0005777	5	19	0.05618	0.010753	5.22472	0.00192238
red	pyrimidine_nucleotide_biosynthetic_process	GO:0006221	4	12	0.044944	0.006791	6.61798	0.00218257
red	hydrogen_peroxide_metabolic_process	GO:0042743	3	6	0.033708	0.003396	9.92697	0.0022132
non-red	branched-chain_amino_acid_catabolic_process	GO:0009083	3	6	0.033708	0.003396	9.92697	0.0022132
red	microbody	GO:0042579	5	20	0.05618	0.011319	4.96348	0.00246246
non-red	C-acetyltransferase_activity	GO:0016453	2	2	0.022472	0.001132	19.8539	0.00250984
non-red	calmodulin-dependent_protein_kinase_activity	GO:0004683	2	2	0.022472	0.001132	19.8539	0.00250984
non-red	2,4-dienoyl-CoA_reductase_(NADPH)_activity	GO:0008670	2	2	0.022472	0.001132	19.8539	0.00250984
non-red	UV_protection	GO:0009650	2	2	0.022472	0.001132	19.8539	0.00250984
red	acetyl-CoA_C-acetyltransferase_activity	GO:0003985	2	2	0.022472	0.001132	19.8539	0.00250984
non-red	amidine-lyase_activity	GO:0016842	2	2	0.022472	0.001132	19.8539	0.00250984
non-red	cellular_amino_acid_metabolic_process	GO:0006520	12	97	0.134831	0.054895	2.45616	0.00261461
non-red	protein_binding	GO:0005515	36	459	0.404494	0.259762	1.55717	0.00264523
non-red	cellular_component_organization	GO:0016043	19	193	0.213483	0.109225	1.95453	0.00274681
red	lipid_biosynthetic_process	GO:0008610	8	50	0.089888	0.028297	3.17663	0.00283466
red	cellular_component_organization_or_biogenesis	GO:0071840	19	194	0.213483	0.109791	1.94446	0.00288409
red	pyrimidine-containing_compound_metabolic_process	GO:0072527	5	21	0.05618	0.011885	4.72713	0.0031051
non-red	cellular_response_to_oxidative_stress	GO:0034599	5	21	0.05618	0.011885	4.72713	0.0031051
non-red	steroid_metabolic_process	GO:0008202	7	41	0.078652	0.023203	3.3897	0.00358893
non-red	branched-chain_amino_acid_metabolic_process	GO:0009081	3	7	0.033708	0.003962	8.50883	0.00373238
non-red	cytoplasmic_membrane-bounded_vesicle_lumen	GO:0060205	4	14	0.044944	0.007923	5.67255	0.00408328
red	vesicle_lumen	GO:0031983	4	14	0.044944	0.007923	5.67255	0.00408328
red	alpha-amino_acid_metabolic_process	GO:1901605	8	54	0.089888	0.03056	2.94132	0.00465259
non-red	pyridine-containing_compound_metabolic_process	GO:0072524	5	23	0.05618	0.013016	4.31607	0.00473988
red	nucleotide_binding	GO:0000166	28	342	0.314607	0.193548	1.62547	0.00540955
red	nucleoside_phosphate_binding	GO:1901265	28	342	0.314607	0.193548	1.62547	0.00540955
non-red	organelle_membrane	GO:0031090	11	93	0.123596	0.052632	2.34831	0.00565512
non-red	hydrolase_activity,_acting_on_carbon-nitrogen_(but_not_peptide)_bonds	GO:0016810	5	24	0.05618	0.013582	4.13624	0.00575282
non-red	cytoplasmic_vesicle_part	GO:0044433	5	24	0.05618	0.013582	4.13624	0.00575282
non-red	response_to_estradiol	GO:0032355	3	8	0.033708	0.004527	7.44522	0.00575531
non-red	primary_alcohol_metabolic_process	GO:0034308	3	8	0.033708	0.004527	7.44522	0.00575531
non-red	tube_development	GO:0035295	3	8	0.033708	0.004527	7.44522	0.00575531
non-red	cellular_modified_amino_acid_metabolic_process	GO:0006575	7	45	0.078652	0.025467	3.08839	0.00614411
red	ribonucleoside_monophosphate_biosynthetic_process	GO:0009156	4	16	0.044944	0.009055	4.96348	0.00686994
red	purine_nucleotide_biosynthetic_process	GO:0006164	4	16	0.044944	0.009055	4.96348	0.00686994
red	cellular_amino_acid_catabolic_process	GO:0009063	5	25	0.05618	0.014148	3.97079	0.00690977
red	nucleoside_biosynthetic_process	GO:0009163	5	25	0.05618	0.014148	3.97079	0.00690977
non-red	C-acyltransferase_activity	GO:0016408	2	3	0.022472	0.001698	13.236	0.00728208
non-red	CTP_metabolic_process	GO:0046036	2	3	0.022472	0.001698	13.236	0.00728208
non-red	estradiol_17-beta-dehydrogenase_activity	GO:0004303	2	3	0.022472	0.001698	13.236	0.00728208
non-red	ribonucleoside_triphosphate_biosynthetic_process	GO:0009201	2	3	0.022472	0.001698	13.236	0.00728208
red	pyrimidine_ribonucleoside_triphosphate_metabolic_process	GO:0009208	2	3	0.022472	0.001698	13.236	0.00728208
red	CTP_biosynthetic_process	GO:0006241	2	3	0.022472	0.001698	13.236	0.00728208
non-red	arginine_biosynthetic_process	GO:0006526	2	3	0.022472	0.001698	13.236	0.00728208
non-red	hypoxanthine_metabolic_process	GO:0046100	2	3	0.022472	0.001698	13.236	0.00728208
red	hypoxanthine_biosynthetic_process	GO:0046101	2	3	0.022472	0.001698	13.236	0.00728208
non-red	calmodulin_binding	GO:0005516	2	3	0.022472	0.001698	13.236	0.00728208
non-red	trans-2-enoyl-CoA_reductase_(NADPH)_activity	GO:0019166	2	3	0.022472	0.001698	13.236	0.00728208
non-red	kidney_epithelium_development	GO:0072073	2	3	0.022472	0.001698	13.236	0.00728208
red	pyrimidine_ribonucleoside_triphosphate_biosynthetic_process	GO:0009209	2	3	0.022472	0.001698	13.236	0.00728208
non-red	carbon-nitrogen_lyase_activity	GO:0016840	2	3	0.022472	0.001698	13.236	0.00728208
non-red	amino-acid_betaine_metabolic_process	GO:0006577	2	3	0.022472	0.001698	13.236	0.00728208
red	acetyl-CoA_C-acyltransferase_activity	GO:0003988	2	3	0.022472	0.001698	13.236	0.00728208
red	cofactor_biosynthetic_process	GO:0051188	5	26	0.05618	0.014714	3.81806	0.00822068
non-red	glycosyl_compound_biosynthetic_process	GO:1901659	5	26	0.05618	0.014714	3.81806	0.00822068
red	amide_biosynthetic_process	GO:0043604	3	9	0.033708	0.005093	6.61798	0.00832067
non-red	NAD_metabolic_process	GO:0019674	3	9	0.033708	0.005093	6.61798	0.00832067
non-red	carbohydrate_metabolic_process	GO:0005975	10	85	0.11236	0.048104	2.33576	0.00863664
non-red	nucleoside_monophosphate_biosynthetic_process	GO:0009124	4	17	0.044944	0.009621	4.67151	0.00864268
red	fatty_acid_biosynthetic_process	GO:0006633	4	17	0.044944	0.009621	4.67151	0.00864268
red	heterocycle_metabolic_process	GO:0046483	25	304	0.280899	0.172043	1.63272	0.0088081
non-red	hydrolase_activity,_acting_on_carbon-nitrogen_(but_not_peptide)_bonds,_in_linear_amides	GO:0016811	3	10	0.033708	0.005659	5.95618	0.0114576
non-red	pyrimidine_nucleoside_biosynthetic_process	GO:0046134	3	10	0.033708	0.005659	5.95618	0.0114576
non-red	regulation_of_proteolysis_involved_in_cellular_protein_catabolic_process	GO:1903050	3	10	0.033708	0.005659	5.95618	0.0114576
red	regulation_of_cellular_protein_catabolic_process	GO:1903362	3	10	0.033708	0.005659	5.95618	0.0114576
red	purine_nucleotide_metabolic_process	GO:0006163	8	63	0.089888	0.035654	2.52113	0.0119253
red	nucleobase-containing_compound_metabolic_process	GO:0006139	22	261	0.247191	0.147708	1.67351	0.0130288
non-red	lipid_modification	GO:0030258	4	19	0.044944	0.010753	4.17978	0.013029
red	coenzyme_biosynthetic_process	GO:0009108	4	19	0.044944	0.010753	4.17978	0.013029
red	ribose_phosphate_metabolic_process	GO:0019693	8	64	0.089888	0.03622	2.48174	0.0130765
red	cellular_aromatic_compound_metabolic_process	GO:0006725	24	301	0.269663	0.170345	1.58304	0.0138394
red	intracellular_membrane-bounded_organelle	GO:0043231	34	471	0.382022	0.266553	1.43319	0.0138423
non-red	steroid_dehydrogenase_activity	GO:0016229	2	4	0.022472	0.002264	9.92697	0.0140874
red	steroid_dehydrogenase_activity,_acting_on_the_CH-OH_group_of_donors,_NAD_or_NADP_as_acceptor	GO:0033764	2	4	0.022472	0.002264	9.92697	0.0140874
non-red	regulation_of_tube_size	GO:0035150	2	4	0.022472	0.002264	9.92697	0.0140874
red	arginine_metabolic_process	GO:0006525	2	4	0.022472	0.002264	9.92697	0.0140874
non-red	nitrogen_cycle_metabolic_process	GO:0071941	2	4	0.022472	0.002264	9.92697	0.0140874
non-red	pyrimidine_nucleoside_triphosphate_biosynthetic_process	GO:0009148	2	4	0.022472	0.002264	9.92697	0.0140874
non-red	urea_cycle	GO:0000050	2	4	0.022472	0.002264	9.92697	0.0140874
non-red	endocytic_vesicle_lumen	GO:0071682	2	4	0.022472	0.002264	9.92697	0.0140874
red	regulation_of_blood_vessel_size	GO:0050880	2	4	0.022472	0.002264	9.92697	0.0140874
non-red	protein_deubiquitination	GO:0016579	2	4	0.022472	0.002264	9.92697	0.0140874
non-red	urea_metabolic_process	GO:0019627	2	4	0.022472	0.002264	9.92697	0.0140874
non-red	sensory_perception_of_sound	GO:0007605	2	4	0.022472	0.002264	9.92697	0.0140874
red	protein_modification_by_small_protein_removal	GO:0070646	2	4	0.022472	0.002264	9.92697	0.0140874
non-red	IMP_biosynthetic_process	GO:0006188	2	4	0.022472	0.002264	9.92697	0.0140874
non-red	oxidoreductase_activity,_acting_on_peroxide_as_acceptor	GO:0016684	3	11	0.033708	0.006225	5.41471	0.0151869
non-red	NADP_metabolic_process	GO:0006739	3	11	0.033708	0.006225	5.41471	0.0151869
red	cellular_response_to_hydrogen_peroxide	GO:0070301	3	11	0.033708	0.006225	5.41471	0.0151869
non-red	nucleobase-containing_compound_kinase_activity	GO:0019205	3	11	0.033708	0.006225	5.41471	0.0151869
non-red	reactive_oxygen_species_metabolic_process	GO:0072593	3	11	0.033708	0.006225	5.41471	0.0151869
red	peroxidase_activity	GO:0004601	3	11	0.033708	0.006225	5.41471	0.0151869
red	ribonucleotide_biosynthetic_process	GO:0009260	4	20	0.044944	0.011319	3.97079	0.0156706
non-red	lyase_activity	GO:0016829	6	42	0.067416	0.023769	2.83628	0.0166947
red	protein_dimerization_activity	GO:0046983	9	80	0.101124	0.045274	2.23357	0.0167148
red	cellular_amino_acid_biosynthetic_process	GO:0008652	5	31	0.05618	0.017544	3.20225	0.0174081
red	small_molecule_binding	GO:0036094	29	389	0.325843	0.220147	1.48011	0.0177063
non-red	cellular_lipid_catabolic_process	GO:0044242	4	21	0.044944	0.011885	3.7817	0.0186272
non-red	metal_ion_homeostasis	GO:0055065	4	21	0.044944	0.011885	3.7817	0.0186272
red	sterol_metabolic_process	GO:0016125	4	21	0.044944	0.011885	3.7817	0.0186272
red	steroid_biosynthetic_process	GO:0006694	4	21	0.044944	0.011885	3.7817	0.0186272
non-red	isoprenoid_metabolic_process	GO:0006720	4	21	0.044944	0.011885	3.7817	0.0186272
non-red	alpha-amino_acid_catabolic_process	GO:1901606	4	21	0.044944	0.011885	3.7817	0.0186272
non-red	protein_homodimerization_activity	GO:0042803	8	70	0.089888	0.039615	2.26902	0.0217652
non-red	purine-containing_compound_biosynthetic_process	GO:0072522	4	22	0.044944	0.01245	3.60981	0.0219086
red	ribonucleoside_biosynthetic_process	GO:0042455	4	22	0.044944	0.01245	3.60981	0.0219086
non-red	response_to_chemical	GO:0042221	19	229	0.213483	0.129598	1.64727	0.022297
non-red	lipid_catabolic_process	GO:0016042	5	33	0.05618	0.018676	3.00817	0.0224651
red	vascular_process_in_circulatory_system	GO:0003018	2	5	0.022472	0.00283	7.94157	0.0227134
non-red	guanosine-containing_compound_biosynthetic_process	GO:1901070	2	5	0.022472	0.00283	7.94157	0.0227134
non-red	positive_regulation_of_nitric_oxide_biosynthetic_process	GO:0045429	2	5	0.022472	0.00283	7.94157	0.0227134
non-red	renal_system_process	GO:0003014	2	5	0.022472	0.00283	7.94157	0.0227134
non-red	nucleotide-sugar_biosynthetic_process	GO:0009226	2	5	0.022472	0.00283	7.94157	0.0227134
non-red	purine_nucleobase_biosynthetic_process	GO:0009113	2	5	0.022472	0.00283	7.94157	0.0227134
non-red	coenzyme_A_metabolic_process	GO:0015936	2	5	0.022472	0.00283	7.94157	0.0227134
red	IMP_metabolic_process	GO:0046040	2	5	0.022472	0.00283	7.94157	0.0227134
non-red	response_to_ischemia	GO:0002931	2	5	0.022472	0.00283	7.94157	0.0227134
red	pyrimidine_nucleoside_triphosphate_metabolic_process	GO:0009147	2	5	0.022472	0.00283	7.94157	0.0227134
red	sensory_perception_of_mechanical_stimulus	GO:0050954	2	5	0.022472	0.00283	7.94157	0.0227134
non-red	translational_initiation	GO:0006413	2	5	0.022472	0.00283	7.94157	0.0227134
non-red	nucleoside_kinase_activity	GO:0019206	2	5	0.022472	0.00283	7.94157	0.0227134
red	nucleotide-sugar_metabolic_process	GO:0009225	2	5	0.022472	0.00283	7.94157	0.0227134
red	translation_initiation_factor_activity	GO:0003743	2	5	0.022472	0.00283	7.94157	0.0227134
non-red	phosphate-containing_compound_metabolic_process	GO:0006796	25	325	0.280899	0.183928	1.52723	0.0235644
non-red	glutamine_family_amino_acid_metabolic_process	GO:0009064	3	13	0.033708	0.007357	4.58168	0.0244685
non-red	carbohydrate_biosynthetic_process	GO:0016051	3	13	0.033708	0.007357	4.58168	0.0244685
non-red	cellular_hormone_metabolic_process	GO:0034754	3	13	0.033708	0.007357	4.58168	0.0244685
red	pyrimidine_nucleoside_metabolic_process	GO:0006213	3	13	0.033708	0.007357	4.58168	0.0244685
red	phosphorus_metabolic_process	GO:0006793	25	329	0.280899	0.186191	1.50866	0.0246348
non-red	aging	GO:0007568	4	23	0.044944	0.013016	3.45286	0.0255231
red	alpha-amino_acid_biosynthetic_process	GO:1901607	4	23	0.044944	0.013016	3.45286	0.0255231
non-red	organonitrogen_compound_catabolic_process	GO:1901565	10	97	0.11236	0.054895	2.0468	0.0267665
red	purine-containing_compound_metabolic_process	GO:0072521	8	73	0.089888	0.041313	2.17577	0.0273841
non-red	cellular_amide_metabolic_process	GO:0043603	5	35	0.05618	0.019808	2.83628	0.0283941
non-red	carbohydrate_derivative_metabolic_process	GO:1901135	12	123	0.134831	0.06961	1.93697	0.0286889
red	cation_homeostasis	GO:0055080	4	24	0.044944	0.013582	3.30899	0.0294771
non-red	pigment_metabolic_process	GO:0042440	3	14	0.033708	0.007923	4.25441	0.0300282
red	purine_ribonucleotide_biosynthetic_process	GO:0009152	3	14	0.033708	0.007923	4.25441	0.0300282
non-red	response_to_hydrogen_peroxide	GO:0042542	3	14	0.033708	0.007923	4.25441	0.0300282
red	cytoplasm	GO:0005737	27	371	0.303371	0.20996	1.4449	0.0321922
red	nicotinamide_nucleotide_biosynthetic_process	GO:0019359	2	6	0.022472	0.003396	6.61798	0.0329635
red	isoprenoid_biosynthetic_process	GO:0008299	2	6	0.022472	0.003396	6.61798	0.0329635
red	nucleoside_triphosphate_biosynthetic_process	GO:0009142	2	6	0.022472	0.003396	6.61798	0.0329635
non-red	protein_heterooligomerization	GO:0051291	2	6	0.022472	0.003396	6.61798	0.0329635
red	glucose_catabolic_process	GO:0006007	2	6	0.022472	0.003396	6.61798	0.0329635
non-red	cellular_response_to_acid_chemical	GO:0071229	2	6	0.022472	0.003396	6.61798	0.0329635
red	glutamine_family_amino_acid_biosynthetic_process	GO:0009084	2	6	0.022472	0.003396	6.61798	0.0329635
non-red	nucleotide_salvage	GO:0043173	2	6	0.022472	0.003396	6.61798	0.0329635
non-red	response_to_amine	GO:0014075	2	6	0.022472	0.003396	6.61798	0.0329635
red	pyridine_nucleotide_biosynthetic_process	GO:0019363	2	6	0.022472	0.003396	6.61798	0.0329635
red	pentose-phosphate_shunt	GO:0006098	2	6	0.022472	0.003396	6.61798	0.0329635
non-red	regulation_of_cellular_amine_metabolic_process	GO:0033238	2	6	0.022472	0.003396	6.61798	0.0329635
non-red	translation_factor_activity,_nucleic_acid_binding	GO:0008135	2	6	0.022472	0.003396	6.61798	0.0329635
non-red	terpenoid_metabolic_process	GO:0006721	3	15	0.033708	0.008489	3.97079	0.0361962
red	cellular_response_to_reactive_oxygen_species	GO:0034614	3	15	0.033708	0.008489	3.97079	0.0361962
non-red	cellular_metabolic_compound_salvage	GO:0043094	3	15	0.033708	0.008489	3.97079	0.0361962
red	response_to_estrogen	GO:0043627	3	15	0.033708	0.008489	3.97079	0.0361962
non-red	ribonucleoside_monophosphate_metabolic_process	GO:0009161	4	26	0.044944	0.014714	3.05445	0.038422
red	intracellular_organelle	GO:0043229	34	495	0.382022	0.280136	1.3637	0.0386653
non-red	regulation_of_biological_quality	GO:0065008	14	164	0.157303	0.092813	1.69485	0.0387199
non-red	organic_substance_transport	GO:0071702	1	108	0.011236	0.061121	0.183833	0.0394268
non-red	generation_of_precursor_metabolites_and_energy	GO:0006091	3	16	0.033708	0.009055	3.72261	0.0429638
red	regulation_of_protein_catabolic_process	GO:0042176	3	16	0.033708	0.009055	3.72261	0.0429638
non-red	response_to_nutrient_levels	GO:0031667	5	39	0.05618	0.022071	2.54538	0.0430229
red	response_to_extracellular_stimulus	GO:0009991	5	39	0.05618	0.022071	2.54538	0.0430229
non-red	sulfur_compound_binding	GO:1901681	4	27	0.044944	0.01528	2.94132	0.043418
non-red	organic_hydroxy_compound_biosynthetic_process	GO:1901617	4	27	0.044944	0.01528	2.94132	0.043418
red	ion_homeostasis	GO:0050801	4	27	0.044944	0.01528	2.94132	0.043418
non-red	tissue_development	GO:0009888	4	27	0.044944	0.01528	2.94132	0.043418
red	MAP_kinase_tyrosine/serine/threonine_phosphatase_activity	GO:0017017	2	7	0.022472	0.003962	5.67255	0.0446559
non-red	nucleobase_biosynthetic_process	GO:0046112	2	7	0.022472	0.003962	5.67255	0.0446559
non-red	alcohol_catabolic_process	GO:0046164	2	7	0.022472	0.003962	5.67255	0.0446559
non-red	synaptic_transmission	GO:0007268	2	7	0.022472	0.003962	5.67255	0.0446559
red	pyrimidine_ribonucleoside_biosynthetic_process	GO:0046132	2	7	0.022472	0.003962	5.67255	0.0446559
non-red	circulatory_system_process	GO:0003013	2	7	0.022472	0.003962	5.67255	0.0446559
non-red	kidney_development	GO:0001822	2	7	0.022472	0.003962	5.67255	0.0446559
red	NADPH_regeneration	GO:0006740	2	7	0.022472	0.003962	5.67255	0.0446559
red	pyrimidine_ribonucleotide_metabolic_process	GO:0009218	2	7	0.022472	0.003962	5.67255	0.0446559
non-red	locomotory_behavior	GO:0007626	2	7	0.022472	0.003962	5.67255	0.0446559
red	pyrimidine_ribonucleotide_biosynthetic_process	GO:0009220	2	7	0.022472	0.003962	5.67255	0.0446559
red	nucleoside_monophosphate_metabolic_process	GO:0009123	4	28	0.044944	0.015846	2.83628	0.0487639
non-red	translation	GO:0006412	3	17	0.033708	0.009621	3.50364	0.0503183
red	purine_nucleoside_biosynthetic_process	GO:0042451	3	17	0.033708	0.009621	3.50364	0.0503183
non-red	cholesterol_metabolic_process	GO:0008203	3	17	0.033708	0.009621	3.50364	0.0503183
non-red	alcohol_biosynthetic_process	GO:0046165	3	17	0.033708	0.009621	3.50364	0.0503183
red	purine_ribonucleoside_biosynthetic_process	GO:0046129	3	17	0.033708	0.009621	3.50364	0.0503183
non-red	response_to_light_stimulus	GO:0009416	3	17	0.033708	0.009621	3.50364	0.0503183
non-red	negative_regulation_of_defense_response	GO:0031348	3	17	0.033708	0.009621	3.50364	0.0503183
non-red	presynaptic_membrane	GO:0042734	1	1	0.011236	0.000566	19.8539	0.0503679
non-red	phosphorylase_kinase_activity	GO:0004689	1	1	0.011236	0.000566	19.8539	0.0503679
non-red	male_genitalia_development	GO:0030539	1	1	0.011236	0.000566	19.8539	0.0503679
non-red	cell_body_fiber	GO:0070852	1	1	0.011236	0.000566	19.8539	0.0503679
non-red	L-iditol_2-dehydrogenase_activity	GO:0003939	1	1	0.011236	0.000566	19.8539	0.0503679
non-red	carnitine_metabolic_process,_CoA-linked	GO:0019254	1	1	0.011236	0.000566	19.8539	0.0503679
non-red	oxidoreductase_activity,_acting_on_paired_donors,_with_incorporation_or_reduction_of_molecular_oxygen,_reduced_iron-sulfur_protein_as_one_donor,_and_incorporation_of_one_atom_of_oxygen	GO:0016713	1	1	0.011236	0.000566	19.8539	0.0503679
non-red	deoxyhypusine_biosynthetic_process_from_spermidine	GO:0050983	1	1	0.011236	0.000566	19.8539	0.0503679
non-red	mesonephric_tubule_development	GO:0072164	1	1	0.011236	0.000566	19.8539	0.0503679
non-red	malonyl-CoA_metabolic_process	GO:2001293	1	1	0.011236	0.000566	19.8539	0.0503679
non-red	CXCR3_chemokine_receptor_binding	GO:0048248	1	1	0.011236	0.000566	19.8539	0.0503679
non-red	response_to_symbiotic_bacterium	GO:0009609	1	1	0.011236	0.000566	19.8539	0.0503679
non-red	testosterone_17-beta-dehydrogenase_(NADP+)_activity	GO:0047045	1	1	0.011236	0.000566	19.8539	0.0503679
non-red	negative_regulation_of_protein_glutathionylation	GO:0010734	1	1	0.011236	0.000566	19.8539	0.0503679
non-red	negative_regulation_of_translational_initiation	GO:0045947	1	1	0.011236	0.000566	19.8539	0.0503679
non-red	aldosterone_metabolic_process	GO:0032341	1	1	0.011236	0.000566	19.8539	0.0503679
non-red	carbonyl_reductase_(NADPH)_activity	GO:0004090	1	1	0.011236	0.000566	19.8539	0.0503679
non-red	lactate_dehydrogenase_activity	GO:0004457	1	1	0.011236	0.000566	19.8539	0.0503679
non-red	hemoglobin_complex	GO:0005833	1	1	0.011236	0.000566	19.8539	0.0503679
non-red	UDP-glucose_metabolic_process	GO:0006011	1	1	0.011236	0.000566	19.8539	0.0503679
non-red	farnesyl_diphosphate_biosynthetic_process	GO:0045337	1	1	0.011236	0.000566	19.8539	0.0503679
non-red	response_to_symbiont	GO:0009608	1	1	0.011236	0.000566	19.8539	0.0503679
non-red	motile_cilium	GO:0031514	1	1	0.011236	0.000566	19.8539	0.0503679
non-red	negative_regulation_of_phagocytosis	GO:0050765	1	1	0.011236	0.000566	19.8539	0.0503679
non-red	positive_regulation_of_macrophage_differentiation	GO:0045651	1	1	0.011236	0.000566	19.8539	0.0503679
non-red	phospholipid-hydroperoxide_glutathione_peroxidase_activity	GO:0047066	1	1	0.011236	0.000566	19.8539	0.0503679
non-red	skeletal_muscle_organ_development	GO:0060538	1	1	0.011236	0.000566	19.8539	0.0503679
non-red	medium-chain_fatty_acid_metabolic_process	GO:0051791	1	1	0.011236	0.000566	19.8539	0.0503679
non-red	S-methylmethionine_metabolic_process	GO:0033477	1	1	0.011236	0.000566	19.8539	0.0503679
red	nephron_epithelium_development	GO:0072009	1	1	0.011236	0.000566	19.8539	0.0503679
non-red	L-xylitol_metabolic_process	GO:0051164	1	1	0.011236	0.000566	19.8539	0.0503679
red	connexon_complex	GO:0005922	1	1	0.011236	0.000566	19.8539	0.0503679
non-red	siderophore_biosynthetic_process	GO:0019290	1	1	0.011236	0.000566	19.8539	0.0503679
non-red	geranyltranstransferase_activity	GO:0004337	1	1	0.011236	0.000566	19.8539	0.0503679
non-red	IMP_salvage	GO:0032264	1	1	0.011236	0.000566	19.8539	0.0503679
red	nephron_tubule_development	GO:0072080	1	1	0.011236	0.000566	19.8539	0.0503679
non-red	gastrulation_with_mouth_forming_second	GO:0001702	1	1	0.011236	0.000566	19.8539	0.0503679
red	proximal_convoluted_tubule_development	GO:0072019	1	1	0.011236	0.000566	19.8539	0.0503679
non-red	eukaryotic_translation_initiation_factor_2B_complex	GO:0005851	1	1	0.011236	0.000566	19.8539	0.0503679
non-red	response_to_laminar_fluid_shear_stress	GO:0034616	1	1	0.011236	0.000566	19.8539	0.0503679
non-red	malonyl-CoA_catabolic_process	GO:2001294	1	1	0.011236	0.000566	19.8539	0.0503679
red	phosphorylase_kinase_complex	GO:0005964	1	1	0.011236	0.000566	19.8539	0.0503679
red	negative_regulation_of_translational_initiation_in_response_to_stress	GO:0032057	1	1	0.011236	0.000566	19.8539	0.0503679
non-red	negative_regulation_of_complement_activation,_lectin_pathway	GO:0001869	1	1	0.011236	0.000566	19.8539	0.0503679
non-red	glucosamine-6-phosphate_deaminase_activity	GO:0004342	1	1	0.011236	0.000566	19.8539	0.0503679
red	GMP_salvage	GO:0032263	1	1	0.011236	0.000566	19.8539	0.0503679
non-red	L-xylitol_catabolic_process	GO:0051160	1	1	0.011236	0.000566	19.8539	0.0503679
red	regulation_of_macrophage_differentiation	GO:0045649	1	1	0.011236	0.000566	19.8539	0.0503679
red	ureteric_bud_development	GO:0001657	1	1	0.011236	0.000566	19.8539	0.0503679
non-red	ribonucleoprotein_complex_disassembly	GO:0032988	1	1	0.011236	0.000566	19.8539	0.0503679
non-red	positive_regulation_of_Rac_GTPase_activity	GO:0032855	1	1	0.011236	0.000566	19.8539	0.0503679
non-red	proteasome_binding	GO:0070628	1	1	0.011236	0.000566	19.8539	0.0503679
non-red	amino-acid_betaine_catabolic_process	GO:0006579	1	1	0.011236	0.000566	19.8539	0.0503679
non-red	heart_contraction	GO:0060047	1	1	0.011236	0.000566	19.8539	0.0503679
red	purine_nucleoside_bisphosphate_catabolic_process	GO:0034034	1	1	0.011236	0.000566	19.8539	0.0503679
non-red	positive_regulation_of_cell_junction_assembly	GO:1901890	1	1	0.011236	0.000566	19.8539	0.0503679
non-red	thioester_biosynthetic_process	GO:0035384	1	1	0.011236	0.000566	19.8539	0.0503679
non-red	testosterone_dehydrogenase_(NAD+)_activity	GO:0047035	1	1	0.011236	0.000566	19.8539	0.0503679
red	farnesyl_diphosphate_metabolic_process	GO:0045338	1	1	0.011236	0.000566	19.8539	0.0503679
red	heart_process	GO:0003015	1	1	0.011236	0.000566	19.8539	0.0503679
non-red	inclusion_body	GO:0016234	1	1	0.011236	0.000566	19.8539	0.0503679
non-red	diaphragm_development	GO:0060539	1	1	0.011236	0.000566	19.8539	0.0503679
red	mitochondrial_envelope	GO:0005740	1	1	0.011236	0.000566	19.8539	0.0503679
non-red	myotube_differentiation	GO:0014902	1	1	0.011236	0.000566	19.8539	0.0503679
non-red	NADP_biosynthetic_process	GO:0006741	1	1	0.011236	0.000566	19.8539	0.0503679
non-red	peptide_deformylase_activity	GO:0042586	1	1	0.011236	0.000566	19.8539	0.0503679
non-red	guanine_salvage	GO:0006178	1	1	0.011236	0.000566	19.8539	0.0503679
non-red	aspartate_metabolic_process	GO:0006531	1	1	0.011236	0.000566	19.8539	0.0503679
non-red	CTP_salvage	GO:0044211	1	1	0.011236	0.000566	19.8539	0.0503679
red	regulation_of_protein_glutathionylation	GO:0010732	1	1	0.011236	0.000566	19.8539	0.0503679
non-red	aminoacylase_activity	GO:0004046	1	1	0.011236	0.000566	19.8539	0.0503679
non-red	response_to_oleic_acid	GO:0034201	1	1	0.011236	0.000566	19.8539	0.0503679
red	terpenoid_biosynthetic_process	GO:0016114	1	1	0.011236	0.000566	19.8539	0.0503679
non-red	interleukin-8_binding	GO:0019959	1	1	0.011236	0.000566	19.8539	0.0503679
non-red	ketone_body_catabolic_process	GO:0046952	1	1	0.011236	0.000566	19.8539	0.0503679
red	regulation_of_translation_in_response_to_stress	GO:0043555	1	1	0.011236	0.000566	19.8539	0.0503679
red	corticosterone_18-monooxygenase_activity	GO:0047783	1	1	0.011236	0.000566	19.8539	0.0503679
non-red	reproductive_system_development	GO:0061458	1	1	0.011236	0.000566	19.8539	0.0503679
non-red	UDP-glucuronate_biosynthetic_process	GO:0006065	1	1	0.011236	0.000566	19.8539	0.0503679
non-red	myoblast_proliferation	GO:0051450	1	1	0.011236	0.000566	19.8539	0.0503679
red	ribonucleoside_bisphosphate_catabolic_process	GO:0034031	1	1	0.011236	0.000566	19.8539	0.0503679
non-red	thymidine_kinase_activity	GO:0004797	1	1	0.011236	0.000566	19.8539	0.0503679
non-red	GDP-mannose_4,6-dehydratase_activity	GO:0008446	1	1	0.011236	0.000566	19.8539	0.0503679
non-red	chemokine_binding	GO:0019956	1	1	0.011236	0.000566	19.8539	0.0503679
non-red	C-X-C_chemokine_binding	GO:0019958	1	1	0.011236	0.000566	19.8539	0.0503679
non-red	renal_absorption	GO:0070293	1	1	0.011236	0.000566	19.8539	0.0503679
non-red	ethanol_catabolic_process	GO:0006068	1	1	0.011236	0.000566	19.8539	0.0503679
non-red	peptidyl-lysine_modification_to_peptidyl-hypusine	GO:0008612	1	1	0.011236	0.000566	19.8539	0.0503679
non-red	fatty_acid_beta-oxidation_using_acyl-CoA_dehydrogenase	GO:0033539	1	1	0.011236	0.000566	19.8539	0.0503679
non-red	cellular_response_to_oleic_acid	GO:0071400	1	1	0.011236	0.000566	19.8539	0.0503679
non-red	IRES-dependent_translational_initiation	GO:0002192	1	1	0.011236	0.000566	19.8539	0.0503679
non-red	argininosuccinate_synthase_activity	GO:0004055	1	1	0.011236	0.000566	19.8539	0.0503679
red	cytoplasmic_translational_initiation	GO:0002183	1	1	0.011236	0.000566	19.8539	0.0503679
red	cortisol_biosynthetic_process	GO:0034651	1	1	0.011236	0.000566	19.8539	0.0503679
red	nitric_oxide_transport	GO:0030185	1	1	0.011236	0.000566	19.8539	0.0503679
red	lateral_plasma_membrane	GO:0016328	1	1	0.011236	0.000566	19.8539	0.0503679
non-red	uronic_acid_metabolic_process	GO:0006063	1	1	0.011236	0.000566	19.8539	0.0503679
red	regulation_of_cAMP-mediated_signaling	GO:0043949	1	1	0.011236	0.000566	19.8539	0.0503679
non-red	dendrite_morphogenesis	GO:0048813	1	1	0.011236	0.000566	19.8539	0.0503679
non-red	skeletal_muscle_fiber_development	GO:0048741	1	1	0.011236	0.000566	19.8539	0.0503679
non-red	response_to_hyperoxia	GO:0055093	1	1	0.011236	0.000566	19.8539	0.0503679
non-red	nicotinate-nucleotide_adenylyltransferase_activity	GO:0004515	1	1	0.011236	0.000566	19.8539	0.0503679
non-red	adenosylhomocysteinase_activity	GO:0004013	1	1	0.011236	0.000566	19.8539	0.0503679
red	response_to_human_chorionic_gonadotropin	GO:0044752	1	1	0.011236	0.000566	19.8539	0.0503679
non-red	membrane_budding	GO:0006900	1	1	0.011236	0.000566	19.8539	0.0503679
red	cap-independent_translational_initiation	GO:0002190	1	1	0.011236	0.000566	19.8539	0.0503679
non-red	regulation_of_complement_activation,_lectin_pathway	GO:0001868	1	1	0.011236	0.000566	19.8539	0.0503679
non-red	pentitol_catabolic_process	GO:0019527	1	1	0.011236	0.000566	19.8539	0.0503679
non-red	perikaryon	GO:0043204	1	1	0.011236	0.000566	19.8539	0.0503679
non-red	sperm_motility	GO:0030317	1	1	0.011236	0.000566	19.8539	0.0503679
non-red	gastrulation	GO:0007369	1	1	0.011236	0.000566	19.8539	0.0503679
non-red	immunoglobulin_binding	GO:0019865	1	1	0.011236	0.000566	19.8539	0.0503679
red	negative_regulation_of_translation_in_response_to_stress	GO:0032055	1	1	0.011236	0.000566	19.8539	0.0503679
red	metanephric_epithelium_development	GO:0072207	1	1	0.011236	0.000566	19.8539	0.0503679
non-red	isovaleryl-CoA_dehydrogenase_activity	GO:0008470	1	1	0.011236	0.000566	19.8539	0.0503679
red	metanephric_nephron_tubule_development	GO:0072234	1	1	0.011236	0.000566	19.8539	0.0503679
non-red	cellular_glucuronidation	GO:0052695	1	1	0.011236	0.000566	19.8539	0.0503679
non-red	urate_biosynthetic_process	GO:0034418	1	1	0.011236	0.000566	19.8539	0.0503679
non-red	response_to_mycotoxin	GO:0010046	1	1	0.011236	0.000566	19.8539	0.0503679
red	cellular_response_to_potassium_ion	GO:0035865	1	1	0.011236	0.000566	19.8539	0.0503679
red	ribosome_disassembly	GO:0032790	1	1	0.011236	0.000566	19.8539	0.0503679
non-red	coenzyme_catabolic_process	GO:0009109	1	1	0.011236	0.000566	19.8539	0.0503679
red	metanephric_tubule_development	GO:0072170	1	1	0.011236	0.000566	19.8539	0.0503679
red	geranyl_diphosphate_biosynthetic_process	GO:0033384	1	1	0.011236	0.000566	19.8539	0.0503679
non-red	malonyl-CoA_decarboxylase_activity	GO:0050080	1	1	0.011236	0.000566	19.8539	0.0503679
non-red	protein_heterotetramerization	GO:0051290	1	1	0.011236	0.000566	19.8539	0.0503679
non-red	hemoglobin_binding	GO:0030492	1	1	0.011236	0.000566	19.8539	0.0503679
red	positive_regulation_of_cAMP-mediated_signaling	GO:0043950	1	1	0.011236	0.000566	19.8539	0.0503679
red	aldosterone_biosynthetic_process	GO:0032342	1	1	0.011236	0.000566	19.8539	0.0503679
red	regulation_of_sulfur_amino_acid_metabolic_process	GO:0031335	1	1	0.011236	0.000566	19.8539	0.0503679
non-red	argininosuccinate_metabolic_process	GO:0000053	1	1	0.011236	0.000566	19.8539	0.0503679
red	regulation_of_homocysteine_metabolic_process	GO:0050666	1	1	0.011236	0.000566	19.8539	0.0503679
non-red	cellular_response_to_fatty_acid	GO:0071398	1	1	0.011236	0.000566	19.8539	0.0503679
non-red	dCMP_deaminase_activity	GO:0004132	1	1	0.011236	0.000566	19.8539	0.0503679
non-red	oxalate_metabolic_process	GO:0033609	1	1	0.011236	0.000566	19.8539	0.0503679
red	mineralocorticoid_biosynthetic_process	GO:0006705	1	1	0.011236	0.000566	19.8539	0.0503679
red	N6-(1,2-dicarboxyethyl)AMP_AMP-lyase_(fumarate-forming)_activity	GO:0004018	1	1	0.011236	0.000566	19.8539	0.0503679
non-red	3-keto_sterol_reductase_activity	GO:0000253	1	1	0.011236	0.000566	19.8539	0.0503679
non-red	glutaminase_activity	GO:0004359	1	1	0.011236	0.000566	19.8539	0.0503679
red	polyol_catabolic_process	GO:0046174	1	1	0.011236	0.000566	19.8539	0.0503679
non-red	medium-chain_fatty_acid_catabolic_process	GO:0051793	1	1	0.011236	0.000566	19.8539	0.0503679
non-red	glutamate_receptor_binding	GO:0035254	1	1	0.011236	0.000566	19.8539	0.0503679
red	central_nervous_system_neuron_differentiation	GO:0021953	1	1	0.011236	0.000566	19.8539	0.0503679
red	trialkylsulfonium_hydrolase_activity	GO:0016802	1	1	0.011236	0.000566	19.8539	0.0503679
red	spermidine_catabolic_process	GO:0046203	1	1	0.011236	0.000566	19.8539	0.0503679
non-red	establishment_of_protein_localization_to_plasma_membrane	GO:0090002	1	1	0.011236	0.000566	19.8539	0.0503679
red	renal_system_process_involved_in_regulation_of_blood_volume	GO:0001977	1	1	0.011236	0.000566	19.8539	0.0503679
non-red	aerobic_respiration	GO:0009060	1	1	0.011236	0.000566	19.8539	0.0503679
non-red	neural_nucleus_development	GO:0048857	1	1	0.011236	0.000566	19.8539	0.0503679
non-red	neuron_differentiation	GO:0030182	1	1	0.011236	0.000566	19.8539	0.0503679
red	betaine-homocysteine_S-methyltransferase_activity	GO:0047150	1	1	0.011236	0.000566	19.8539	0.0503679
non-red	argininosuccinate_lyase_activity	GO:0004056	1	1	0.011236	0.000566	19.8539	0.0503679
red	S-methylmethionine_cycle	GO:0033528	1	1	0.011236	0.000566	19.8539	0.0503679
red	metanephric_nephron_epithelium_development	GO:0072243	1	1	0.011236	0.000566	19.8539	0.0503679
non-red	gap_junction	GO:0005921	1	1	0.011236	0.000566	19.8539	0.0503679
red	potassium_ion_homeostasis	GO:0055075	1	1	0.011236	0.000566	19.8539	0.0503679
red	deoxyhypusine_synthase_activity	GO:0034038	1	1	0.011236	0.000566	19.8539	0.0503679
red	positive_regulation_of_focal_adhesion_assembly	GO:0051894	1	1	0.011236	0.000566	19.8539	0.0503679
non-red	renal_water_homeostasis	GO:0003091	1	1	0.011236	0.000566	19.8539	0.0503679
red	oligodendrocyte_development	GO:0014003	1	1	0.011236	0.000566	19.8539	0.0503679
red	mineralocorticoid_metabolic_process	GO:0008212	1	1	0.011236	0.000566	19.8539	0.0503679
non-red	peptidase_activator_activity	GO:0016504	1	1	0.011236	0.000566	19.8539	0.0503679
red	steroid_11-beta-monooxygenase_activity	GO:0004507	1	1	0.011236	0.000566	19.8539	0.0503679
non-red	geranylgeranyl_diphosphate_metabolic_process	GO:0033385	1	1	0.011236	0.000566	19.8539	0.0503679
red	gap_junction_channel_activity	GO:0005243	1	1	0.011236	0.000566	19.8539	0.0503679
red	haptoglobin_binding	GO:0031720	1	1	0.011236	0.000566	19.8539	0.0503679
non-red	chloride_ion_binding	GO:0031404	1	1	0.011236	0.000566	19.8539	0.0503679
non-red	nicotinamide-nucleotide_adenylyltransferase_activity	GO:0000309	1	1	0.011236	0.000566	19.8539	0.0503679
non-red	response_to_nicotine	GO:0035094	1	1	0.011236	0.000566	19.8539	0.0503679
red	coenzyme_A_catabolic_process	GO:0015938	1	1	0.011236	0.000566	19.8539	0.0503679
red	siderophore_metabolic_process	GO:0009237	1	1	0.011236	0.000566	19.8539	0.0503679
non-red	sorbitol_catabolic_process	GO:0006062	1	1	0.011236	0.000566	19.8539	0.0503679
red	cerebral_cortex_neuron_differentiation	GO:0021895	1	1	0.011236	0.000566	19.8539	0.0503679
red	regulation_of_translational_initiation_in_response_to_stress	GO:0043558	1	1	0.011236	0.000566	19.8539	0.0503679
non-red	sorbitol_metabolic_process	GO:0006060	1	1	0.011236	0.000566	19.8539	0.0503679
non-red	T_cell_mediated_cytotoxicity	GO:0001913	1	1	0.011236	0.000566	19.8539	0.0503679
red	response_to_amphetamine	GO:0001975	1	1	0.011236	0.000566	19.8539	0.0503679
red	haptoglobin-hemoglobin_complex	GO:0031838	1	1	0.011236	0.000566	19.8539	0.0503679
non-red	glucose-6-phosphate_dehydrogenase_activity	GO:0004345	1	1	0.011236	0.000566	19.8539	0.0503679
non-red	ketone_biosynthetic_process	GO:0042181	1	1	0.011236	0.000566	19.8539	0.0503679
non-red	dimethylallyltranstransferase_activity	GO:0004161	1	1	0.011236	0.000566	19.8539	0.0503679
red	acetyl-CoA_biosynthetic_process	GO:0006085	1	1	0.011236	0.000566	19.8539	0.0503679
non-red	lymphocyte_migration	GO:0072676	1	1	0.011236	0.000566	19.8539	0.0503679
non-red	decidualization	GO:0046697	1	1	0.011236	0.000566	19.8539	0.0503679
non-red	positive_regulation_of_fibril_organization	GO:1902905	1	1	0.011236	0.000566	19.8539	0.0503679
non-red	NADP+_binding	GO:0070401	1	1	0.011236	0.000566	19.8539	0.0503679
non-red	tumor_necrosis_factor_binding	GO:0043120	1	1	0.011236	0.000566	19.8539	0.0503679
red	response_to_increased_oxygen_levels	GO:0036296	1	1	0.011236	0.000566	19.8539	0.0503679
red	positive_regulation_of_adherens_junction_organization	GO:1903393	1	1	0.011236	0.000566	19.8539	0.0503679
non-red	3-hydroxybutyrate_dehydrogenase_activity	GO:0003858	1	1	0.011236	0.000566	19.8539	0.0503679
non-red	GTP_cyclohydrolase_I_activity	GO:0003934	1	1	0.011236	0.000566	19.8539	0.0503679
red	regulation_of_blood_volume_by_renal_aldosterone	GO:0002017	1	1	0.011236	0.000566	19.8539	0.0503679
non-red	hexitol_catabolic_process	GO:0019407	1	1	0.011236	0.000566	19.8539	0.0503679
non-red	mature_dendritic_cell_differentiation	GO:0097029	1	1	0.011236	0.000566	19.8539	0.0503679
non-red	hemoglobin_metabolic_process	GO:0020027	1	1	0.011236	0.000566	19.8539	0.0503679
non-red	regulation_of_mammary_gland_epithelial_cell_proliferation	GO:0033599	1	1	0.011236	0.000566	19.8539	0.0503679
non-red	vasoactive_intestinal_polypeptide_receptor_activity	GO:0004999	1	1	0.011236	0.000566	19.8539	0.0503679
non-red	membrane_raft_organization	GO:0031579	1	1	0.011236	0.000566	19.8539	0.0503679
red	GMP_catabolic_process	GO:0046038	1	1	0.011236	0.000566	19.8539	0.0503679
red	striatum_development	GO:0021756	1	1	0.011236	0.000566	19.8539	0.0503679
non-red	4-hydroxy-2-oxoglutarate_aldolase_activity	GO:0008700	1	1	0.011236	0.000566	19.8539	0.0503679
non-red	fructose_biosynthetic_process	GO:0046370	1	1	0.011236	0.000566	19.8539	0.0503679
red	erythrocyte_maturation	GO:0043249	1	1	0.011236	0.000566	19.8539	0.0503679
non-red	pentitol_metabolic_process	GO:0019519	1	1	0.011236	0.000566	19.8539	0.0503679
non-red	'de_novo'_AMP_biosynthetic_process	GO:0044208	1	1	0.011236	0.000566	19.8539	0.0503679
non-red	UDP-glucose_6-dehydrogenase_activity	GO:0003979	1	1	0.011236	0.000566	19.8539	0.0503679
red	substantia_nigra_development	GO:0021762	1	1	0.011236	0.000566	19.8539	0.0503679
red	peptidase_activator_activity_involved_in_apoptotic_process	GO:0016505	1	1	0.011236	0.000566	19.8539	0.0503679
red	hypoxanthine_phosphoribosyltransferase_activity	GO:0004422	1	1	0.011236	0.000566	19.8539	0.0503679
non-red	negative_regulation_of_innate_immune_response	GO:0045824	1	1	0.011236	0.000566	19.8539	0.0503679
red	medium-chain-acyl-CoA_dehydrogenase_activity	GO:0070991	1	1	0.011236	0.000566	19.8539	0.0503679
non-red	alcohol_dehydrogenase_[NAD(P)+]_activity	GO:0018455	1	1	0.011236	0.000566	19.8539	0.0503679
non-red	forebrain_morphogenesis	GO:0048853	1	1	0.011236	0.000566	19.8539	0.0503679
non-red	catalase_activity	GO:0004096	1	1	0.011236	0.000566	19.8539	0.0503679
red	UDP-glucuronate_metabolic_process	GO:0046398	1	1	0.011236	0.000566	19.8539	0.0503679
non-red	enoyl-CoA_hydratase_activity	GO:0004300	1	1	0.011236	0.000566	19.8539	0.0503679
red	membrane_raft_assembly	GO:0001765	1	1	0.011236	0.000566	19.8539	0.0503679
non-red	cellular_response_to_laminar_fluid_shear_stress	GO:0071499	1	1	0.011236	0.000566	19.8539	0.0503679
red	geranyl_diphosphate_metabolic_process	GO:0033383	1	1	0.011236	0.000566	19.8539	0.0503679
non-red	alditol_catabolic_process	GO:0019405	1	1	0.011236	0.000566	19.8539	0.0503679
non-red	glucosamine_catabolic_process	GO:0006043	1	1	0.011236	0.000566	19.8539	0.0503679
red	lymphocyte_chemotaxis	GO:0048247	1	1	0.011236	0.000566	19.8539	0.0503679
red	response_to_potassium_ion	GO:0035864	1	1	0.011236	0.000566	19.8539	0.0503679
red	nucleoside_bisphosphate_catabolic_process	GO:0033869	1	1	0.011236	0.000566	19.8539	0.0503679
non-red	Lewy_body	GO:0097413	1	1	0.011236	0.000566	19.8539	0.0503679
red	metanephric_proximal_convoluted_tubule_development	GO:0072229	1	1	0.011236	0.000566	19.8539	0.0503679
non-red	cytosolic_small_ribosomal_subunit	GO:0022627	1	1	0.011236	0.000566	19.8539	0.0503679
red	acyl-CoA_biosynthetic_process	GO:0071616	1	1	0.011236	0.000566	19.8539	0.0503679
red	guanine_biosynthetic_process	GO:0046099	1	1	0.011236	0.000566	19.8539	0.0503679
red	geranylgeranyl_diphosphate_biosynthetic_process	GO:0033386	1	1	0.011236	0.000566	19.8539	0.0503679
red	glucuronate_metabolic_process	GO:0019585	1	1	0.011236	0.000566	19.8539	0.0503679
non-red	skeletal_muscle_tissue_regeneration	GO:0043403	1	1	0.011236	0.000566	19.8539	0.0503679
non-red	cyclohydrolase_activity	GO:0019238	1	1	0.011236	0.000566	19.8539	0.0503679
red	guanine_phosphoribosyltransferase_activity	GO:0052657	1	1	0.011236	0.000566	19.8539	0.0503679
red	membrane_assembly	GO:0071709	1	1	0.011236	0.000566	19.8539	0.0503679
red	GTP_cyclohydrolase_activity	GO:0003933	1	1	0.011236	0.000566	19.8539	0.0503679
non-red	genitalia_development	GO:0048806	1	1	0.011236	0.000566	19.8539	0.0503679
red	(S)-2-(5-amino-1-(5-phospho-D-ribosyl)imidazole-4-carboxamido)succinate_AMP-lyase_(fumarate-forming)_activity	GO:0070626	1	1	0.011236	0.000566	19.8539	0.0503679
non-red	cellular_response_to_fluid_shear_stress	GO:0071498	1	1	0.011236	0.000566	19.8539	0.0503679
red	cortisol_metabolic_process	GO:0034650	1	1	0.011236	0.000566	19.8539	0.0503679
non-red	tRNA_guanylyltransferase_activity	GO:0008193	1	1	0.011236	0.000566	19.8539	0.0503679
non-red	4-hydroxyproline_catabolic_process	GO:0019470	1	1	0.011236	0.000566	19.8539	0.0503679
red	fatty-acyl-CoA_catabolic_process	GO:0036115	1	1	0.011236	0.000566	19.8539	0.0503679
non-red	hydroxymethylglutaryl-CoA_reductase_(NADPH)_activity	GO:0004420	1	1	0.011236	0.000566	19.8539	0.0503679
red	L-lactate_dehydrogenase_activity	GO:0004459	1	1	0.011236	0.000566	19.8539	0.0503679
non-red	response_to_oxidative_stress	GO:0006979	5	41	0.05618	0.023203	2.42121	0.0517737
non-red	response_to_alcohol	GO:0097305	4	29	0.044944	0.016412	2.73847	0.0544587
red	cellular_developmental_process	GO:0048869	8	78	0.089888	0.044143	2.0363	0.0550574
non-red	enzyme_binding	GO:0019899	8	78	0.089888	0.044143	2.0363	0.0550574
non-red	cellular_response_to_chemical_stimulus	GO:0070887	13	156	0.146067	0.088285	1.65449	0.0552767
red	response_to_inorganic_substance	GO:0010035	5	42	0.05618	0.023769	2.36356	0.0565141
red	chemical_homeostasis	GO:0048878	5	42	0.05618	0.023769	2.36356	0.0565141
non-red	negative_regulation_of_immune_response	GO:0050777	2	8	0.022472	0.004527	4.96348	0.0576228
non-red	regulation_of_neuron_apoptotic_process	GO:0043523	2	8	0.022472	0.004527	4.96348	0.0576228
red	nucleoside_salvage	GO:0043174	2	8	0.022472	0.004527	4.96348	0.0576228
non-red	MAP_kinase_phosphatase_activity	GO:0033549	2	8	0.022472	0.004527	4.96348	0.0576228
non-red	response_to_glucose	GO:0009749	2	8	0.022472	0.004527	4.96348	0.0576228
non-red	ubiquitin_ligase_complex	GO:0000151	2	8	0.022472	0.004527	4.96348	0.0576228
non-red	response_to_UV	GO:0009411	2	8	0.022472	0.004527	4.96348	0.0576228
non-red	monosaccharide_biosynthetic_process	GO:0046364	2	8	0.022472	0.004527	4.96348	0.0576228
non-red	cholesterol_biosynthetic_process	GO:0006695	2	8	0.022472	0.004527	4.96348	0.0576228
red	pyrimidine_nucleobase_metabolic_process	GO:0006206	2	8	0.022472	0.004527	4.96348	0.0576228
red	platelet_alpha_granule_lumen	GO:0031093	2	8	0.022472	0.004527	4.96348	0.0576228
red	pyrimidine_ribonucleoside_metabolic_process	GO:0046131	2	8	0.022472	0.004527	4.96348	0.0576228
red	sterol_biosynthetic_process	GO:0016126	2	8	0.022472	0.004527	4.96348	0.0576228
non-red	pyruvate_metabolic_process	GO:0006090	2	8	0.022472	0.004527	4.96348	0.0576228
non-red	hormone_biosynthetic_process	GO:0042446	2	8	0.022472	0.004527	4.96348	0.0576228
red	ubiquitin-dependent_protein_catabolic_process	GO:0006511	3	18	0.033708	0.010187	3.30899	0.0582438
non-red	membrane_organization	GO:0061024	3	18	0.033708	0.010187	3.30899	0.0582438
non-red	cell_differentiation	GO:0030154	6	56	0.067416	0.031692	2.12721	0.0588745
non-red	heterocyclic_compound_binding	GO:1901363	36	547	0.404494	0.309564	1.30666	0.0590504
red	single-organism_developmental_process	GO:0044767	14	170	0.157303	0.096208	1.63503	0.061911
red	anatomical_structure_development	GO:0048856	10	108	0.11236	0.061121	1.83833	0.0632619
non-red	electron_carrier_activity	GO:0009055	3	19	0.033708	0.010753	3.13483	0.0667216
red	single-organism_carbohydrate_catabolic_process	GO:0044724	3	19	0.033708	0.010753	3.13483	0.0667216
non-red	behavior	GO:0007610	3	19	0.033708	0.010753	3.13483	0.0667216
red	antioxidant_activity	GO:0016209	3	19	0.033708	0.010753	3.13483	0.0667216
red	negative_regulation_of_peptidase_activity	GO:0010466	4	31	0.044944	0.017544	2.5618	0.0668838
red	negative_regulation_of_endopeptidase_activity	GO:0010951	4	31	0.044944	0.017544	2.5618	0.0668838
red	regulation_of_cellular_metabolic_process	GO:0031323	20	269	0.224719	0.152235	1.47613	0.067347
non-red	positive_regulation_of_cellular_process	GO:0048522	14	176	0.157303	0.099604	1.57929	0.0690564
non-red	acylglycerol_metabolic_process	GO:0006639	2	9	0.022472	0.005093	4.41198	0.0717091
non-red	negative_regulation_of_extrinsic_apoptotic_signaling_pathway	GO:2001237	2	9	0.022472	0.005093	4.41198	0.0717091
red	secretory_granule_lumen	GO:0034774	2	9	0.022472	0.005093	4.41198	0.0717091
red	peptidyl-tyrosine_dephosphorylation	GO:0035335	2	9	0.022472	0.005093	4.41198	0.0717091
red	transition_metal_ion_homeostasis	GO:0055076	2	9	0.022472	0.005093	4.41198	0.0717091
non-red	cellular_response_to_interferon-gamma	GO:0071346	2	9	0.022472	0.005093	4.41198	0.0717091
red	organic_hydroxy_compound_catabolic_process	GO:1901616	2	9	0.022472	0.005093	4.41198	0.0717091
red	response_to_hexose	GO:0009746	2	9	0.022472	0.005093	4.41198	0.0717091
red	regulation_of_proteasomal_protein_catabolic_process	GO:0061136	2	9	0.022472	0.005093	4.41198	0.0717091
non-red	microbody_lumen	GO:0031907	2	9	0.022472	0.005093	4.41198	0.0717091
non-red	liver_development	GO:0001889	2	9	0.022472	0.005093	4.41198	0.0717091
red	cellular_ketone_metabolic_process	GO:0042180	2	9	0.022472	0.005093	4.41198	0.0717091
red	peroxisomal_matrix	GO:0005782	2	9	0.022472	0.005093	4.41198	0.0717091
red	acute-phase_response	GO:0006953	2	9	0.022472	0.005093	4.41198	0.0717091
red	pyridine-containing_compound_biosynthetic_process	GO:0072525	2	9	0.022472	0.005093	4.41198	0.0717091
red	hexose_catabolic_process	GO:0019320	2	9	0.022472	0.005093	4.41198	0.0717091
red	neutral_lipid_metabolic_process	GO:0006638	2	9	0.022472	0.005093	4.41198	0.0717091
red	triglyceride_metabolic_process	GO:0006641	2	9	0.022472	0.005093	4.41198	0.0717091
red	purine_nucleoside_monophosphate_biosynthetic_process	GO:0009127	2	9	0.022472	0.005093	4.41198	0.0717091
non-red	response_to_amino_acid	GO:0043200	2	9	0.022472	0.005093	4.41198	0.0717091
red	purine_ribonucleoside_monophosphate_biosynthetic_process	GO:0009168	2	9	0.022472	0.005093	4.41198	0.0717091
non-red	negative_regulation_of_protein_metabolic_process	GO:0051248	5	45	0.05618	0.025467	2.20599	0.0721962
red	signal_transduction	GO:0007165	8	278	0.089888	0.157329	0.571336	0.0741004
non-red	heme_binding	GO:0020037	3	20	0.033708	0.011319	2.97809	0.0757306
non-red	platelet_activation	GO:0030168	3	20	0.033708	0.011319	2.97809	0.0757306
non-red	regulation_of_cellular_catabolic_process	GO:0031329	5	46	0.05618	0.026033	2.15804	0.0779071
red	organic_cyclic_compound_binding	GO:0097159	36	557	0.404494	0.315224	1.2832	0.0783486
non-red	membrane	GO:0016020	21	294	0.235955	0.166384	1.41814	0.0791665
red	peptidase_regulator_activity	GO:0061134	4	33	0.044944	0.018676	2.40654	0.0806596
non-red	developmental_process	GO:0032502	15	195	0.168539	0.110357	1.52723	0.081505
red	regulation_of_proteolysis	GO:0030162	5	47	0.05618	0.026599	2.11212	0.0838566
red	modification-dependent_protein_catabolic_process	GO:0019941	3	21	0.033708	0.011885	2.83628	0.0852478
non-red	response_to_acid_chemical	GO:0001101	3	21	0.033708	0.011885	2.83628	0.0852478
non-red	protein_tyrosine/serine/threonine_phosphatase_activity	GO:0008138	3	21	0.033708	0.011885	2.83628	0.0852478
non-red	cell_development	GO:0048468	3	21	0.033708	0.011885	2.83628	0.0852478
non-red	response_to_toxic_substance	GO:0009636	3	21	0.033708	0.011885	2.83628	0.0852478
non-red	cellular_carbohydrate_metabolic_process	GO:0044262	3	21	0.033708	0.011885	2.83628	0.0852478
non-red	cysteine-type_peptidase_activity	GO:0008234	3	21	0.033708	0.011885	2.83628	0.0852478
non-red	carbohydrate_catabolic_process	GO:0016052	3	21	0.033708	0.011885	2.83628	0.0852478
red	modification-dependent_macromolecule_catabolic_process	GO:0043632	3	21	0.033708	0.011885	2.83628	0.0852478
red	glucose_metabolic_process	GO:0006006	3	21	0.033708	0.011885	2.83628	0.0852478
non-red	nucleoside_metabolic_process	GO:0009116	7	71	0.078652	0.040181	1.95743	0.0858697
red	nucleoside_bisphosphate_metabolic_process	GO:0033865	2	10	0.022472	0.005659	3.97079	0.086772
non-red	hydrolase_activity,_acting_on_carbon-nitrogen_(but_not_peptide)_bonds,_in_cyclic_amidines	GO:0016814	2	10	0.022472	0.005659	3.97079	0.086772
non-red	diterpenoid_metabolic_process	GO:0016101	2	10	0.022472	0.005659	3.97079	0.086772
red	response_to_monosaccharide	GO:0034284	2	10	0.022472	0.005659	3.97079	0.086772
red	response_to_interferon-gamma	GO:0034341	2	10	0.022472	0.005659	3.97079	0.086772
non-red	positive_regulation_of_NF-kappaB_transcription_factor_activity	GO:0051092	2	10	0.022472	0.005659	3.97079	0.086772
red	energy_derivation_by_oxidation_of_organic_compounds	GO:0015980	2	10	0.022472	0.005659	3.97079	0.086772
red	deaminase_activity	GO:0019239	2	10	0.022472	0.005659	3.97079	0.086772
non-red	regulation_of_nitric_oxide_biosynthetic_process	GO:0045428	2	10	0.022472	0.005659	3.97079	0.086772
red	purine_nucleoside_bisphosphate_metabolic_process	GO:0034032	2	10	0.022472	0.005659	3.97079	0.086772
non-red	ubiquitinyl_hydrolase_activity	GO:0036459	2	10	0.022472	0.005659	3.97079	0.086772
red	regulation_of_blood_pressure	GO:0008217	2	10	0.022472	0.005659	3.97079	0.086772
red	response_to_ketone	GO:1901654	2	10	0.022472	0.005659	3.97079	0.086772
non-red	platelet_degranulation	GO:0002576	2	10	0.022472	0.005659	3.97079	0.086772
red	ribonucleoside_bisphosphate_metabolic_process	GO:0033875	2	10	0.022472	0.005659	3.97079	0.086772
non-red	neuron_part	GO:0097458	4	34	0.044944	0.019242	2.33576	0.0880385
red	monosaccharide_metabolic_process	GO:0005996	4	34	0.044944	0.019242	2.33576	0.0880385
red	bounding_membrane_of_organelle	GO:0098588	7	72	0.078652	0.040747	1.93024	0.0885989
red	cellular_response_to_stress	GO:0033554	9	99	0.101124	0.056027	1.8049	0.0906352
non-red	response_to_nutrient	GO:0007584	3	22	0.033708	0.01245	2.70735	0.0952487
non-red	regulation_of_apoptotic_signaling_pathway	GO:2001233	3	22	0.033708	0.01245	2.70735	0.0952487
red	negative_regulation_of_hydrolase_activity	GO:0051346	4	35	0.044944	0.019808	2.26902	0.0957346
red	regulation_of_catabolic_process	GO:0009894	5	49	0.05618	0.027731	2.02591	0.09646
red	homeostatic_process	GO:0042592	7	75	0.078652	0.042445	1.85303	0.0980686
non-red	fatty_alcohol_metabolic_process	GO:1903173	1	2	0.011236	0.001132	9.92697	0.0982259
non-red	sodium_ion_homeostasis	GO:0055078	1	2	0.011236	0.001132	9.92697	0.0982259
non-red	regulation_of_cell-substrate_junction_assembly	GO:0090109	1	2	0.011236	0.001132	9.92697	0.0982259
non-red	ribose_phosphate_diphosphokinase_activity	GO:0004749	1	2	0.011236	0.001132	9.92697	0.0982259
non-red	adenine_biosynthetic_process	GO:0046084	1	2	0.011236	0.001132	9.92697	0.0982259
red	intramolecular_oxidoreductase_activity,_interconverting_aldoses_and_ketoses	GO:0016861	1	2	0.011236	0.001132	9.92697	0.0982259
red	myotube_cell_development	GO:0014904	1	2	0.011236	0.001132	9.92697	0.0982259
non-red	negative_regulation_of_hematopoietic_progenitor_cell_differentiation	GO:1901533	1	2	0.011236	0.001132	9.92697	0.0982259
non-red	fat_cell_differentiation	GO:0045444	1	2	0.011236	0.001132	9.92697	0.0982259
red	hypoxanthine_salvage	GO:0043103	1	2	0.011236	0.001132	9.92697	0.0982259
non-red	lactate_metabolic_process	GO:0006089	1	2	0.011236	0.001132	9.92697	0.0982259
non-red	muscle_structure_development	GO:0061061	1	2	0.011236	0.001132	9.92697	0.0982259
non-red	guanylyltransferase_activity	GO:0070568	1	2	0.011236	0.001132	9.92697	0.0982259
non-red	regulation_of_actin_filament_bundle_assembly	GO:0032231	1	2	0.011236	0.001132	9.92697	0.0982259
red	cellular_respiration	GO:0045333	1	2	0.011236	0.001132	9.92697	0.0982259
non-red	small_ribosomal_subunit	GO:0015935	1	2	0.011236	0.001132	9.92697	0.0982259
non-red	UTP_metabolic_process	GO:0046051	1	2	0.011236	0.001132	9.92697	0.0982259
non-red	positive_regulation_of_interleukin-1_production	GO:0032732	1	2	0.011236	0.001132	9.92697	0.0982259
non-red	oxygen_transport	GO:0015671	1	2	0.011236	0.001132	9.92697	0.0982259
non-red	regulation_of_cAMP_metabolic_process	GO:0030814	1	2	0.011236	0.001132	9.92697	0.0982259
non-red	primary_alcohol_catabolic_process	GO:0034310	1	2	0.011236	0.001132	9.92697	0.0982259
non-red	grooming_behavior	GO:0007625	1	2	0.011236	0.001132	9.92697	0.0982259
non-red	leukocyte_mediated_cytotoxicity	GO:0001909	1	2	0.011236	0.001132	9.92697	0.0982259
non-red	valine_catabolic_process	GO:0006574	1	2	0.011236	0.001132	9.92697	0.0982259
red	uridine_kinase_activity	GO:0004849	1	2	0.011236	0.001132	9.92697	0.0982259
red	response_to_food	GO:0032094	1	2	0.011236	0.001132	9.92697	0.0982259
non-red	positive_regulation_of_cardiac_muscle_cell_apoptotic_process	GO:0010666	1	2	0.011236	0.001132	9.92697	0.0982259
non-red	cellular_response_to_cAMP	GO:0071320	1	2	0.011236	0.001132	9.92697	0.0982259
red	ketone_body_metabolic_process	GO:1902224	1	2	0.011236	0.001132	9.92697	0.0982259
non-red	regulation_of_cytolysis	GO:0042268	1	2	0.011236	0.001132	9.92697	0.0982259
red	regulation_of_megakaryocyte_differentiation	GO:0045652	1	2	0.011236	0.001132	9.92697	0.0982259
non-red	regulation_of_neuronal_synaptic_plasticity	GO:0048168	1	2	0.011236	0.001132	9.92697	0.0982259
red	positive_regulation_of_interleukin-1_secretion	GO:0050716	1	2	0.011236	0.001132	9.92697	0.0982259
non-red	response_to_selenium_ion	GO:0010269	1	2	0.011236	0.001132	9.92697	0.0982259
non-red	glyoxylate_catabolic_process	GO:0009436	1	2	0.011236	0.001132	9.92697	0.0982259
red	UTP_biosynthetic_process	GO:0006228	1	2	0.011236	0.001132	9.92697	0.0982259
red	negative_regulation_of_endocytosis	GO:0045806	1	2	0.011236	0.001132	9.92697	0.0982259
non-red	positive_regulation_of_dopamine_metabolic_process	GO:0045964	1	2	0.011236	0.001132	9.92697	0.0982259
non-red	regulation_of_fibril_organization	GO:1902903	1	2	0.011236	0.001132	9.92697	0.0982259
red	multicellular_organismal_water_homeostasis	GO:0050891	1	2	0.011236	0.001132	9.92697	0.0982259
red	negative_regulation_of_megakaryocyte_differentiation	GO:0045653	1	2	0.011236	0.001132	9.92697	0.0982259
red	GTP_biosynthetic_process	GO:0006183	1	2	0.011236	0.001132	9.92697	0.0982259
non-red	carnitine_biosynthetic_process	GO:0045329	1	2	0.011236	0.001132	9.92697	0.0982259
red	positive_regulation_of_actin_filament_bundle_assembly	GO:0032233	1	2	0.011236	0.001132	9.92697	0.0982259
red	regulation_of_stress_fiber_assembly	GO:0051492	1	2	0.011236	0.001132	9.92697	0.0982259
non-red	regulation_of_mitochondrial_membrane_permeability_involved_in_apoptotic_process	GO:1902108	1	2	0.011236	0.001132	9.92697	0.0982259
non-red	ketone_body_biosynthetic_process	GO:0046951	1	2	0.011236	0.001132	9.92697	0.0982259
non-red	glucose_6-phosphate_metabolic_process	GO:0051156	1	2	0.011236	0.001132	9.92697	0.0982259
non-red	ethanol_oxidation	GO:0006069	1	2	0.011236	0.001132	9.92697	0.0982259
non-red	fatty-acyl-CoA_metabolic_process	GO:0035337	1	2	0.011236	0.001132	9.92697	0.0982259
red	regulation_of_focal_adhesion_assembly	GO:0051893	1	2	0.011236	0.001132	9.92697	0.0982259
non-red	cofactor_catabolic_process	GO:0051187	1	2	0.011236	0.001132	9.92697	0.0982259
red	regulation_of_catecholamine_metabolic_process	GO:0042069	1	2	0.011236	0.001132	9.92697	0.0982259
red	positive_regulation_of_cAMP_metabolic_process	GO:0030816	1	2	0.011236	0.001132	9.92697	0.0982259
non-red	response_to_fluid_shear_stress	GO:0034405	1	2	0.011236	0.001132	9.92697	0.0982259
red	cellular_ketone_body_metabolic_process	GO:0046950	1	2	0.011236	0.001132	9.92697	0.0982259
non-red	arginine_biosynthetic_process_via_ornithine	GO:0042450	1	2	0.011236	0.001132	9.92697	0.0982259
non-red	blood_vessel_endothelial_cell_migration	GO:0043534	1	2	0.011236	0.001132	9.92697	0.0982259
red	phytol_metabolic_process	GO:0033306	1	2	0.011236	0.001132	9.92697	0.0982259
non-red	GDP-L-fucose_metabolic_process	GO:0046368	1	2	0.011236	0.001132	9.92697	0.0982259
non-red	aldehyde-lyase_activity	GO:0016832	1	2	0.011236	0.001132	9.92697	0.0982259
non-red	chromosome_separation	GO:0051304	1	2	0.011236	0.001132	9.92697	0.0982259
non-red	hexitol_metabolic_process	GO:0006059	1	2	0.011236	0.001132	9.92697	0.0982259
red	cell-cell_junction_organization	GO:0045216	1	2	0.011236	0.001132	9.92697	0.0982259
non-red	carnitine_metabolic_process	GO:0009437	1	2	0.011236	0.001132	9.92697	0.0982259
non-red	prenyltransferase_activity	GO:0004659	1	2	0.011236	0.001132	9.92697	0.0982259
non-red	cellular_response_to_ammonium_ion	GO:0071242	1	2	0.011236	0.001132	9.92697	0.0982259
non-red	angiogenesis_involved_in_wound_healing	GO:0060055	1	2	0.011236	0.001132	9.92697	0.0982259
non-red	response_to_progesterone	GO:0032570	1	2	0.011236	0.001132	9.92697	0.0982259
red	central_nervous_system_neuron_development	GO:0021954	1	2	0.011236	0.001132	9.92697	0.0982259
red	regulation_of_hematopoietic_progenitor_cell_differentiation	GO:1901532	1	2	0.011236	0.001132	9.92697	0.0982259
non-red	muscle_organ_development	GO:0007517	1	2	0.011236	0.001132	9.92697	0.0982259
non-red	leucine_catabolic_process	GO:0006552	1	2	0.011236	0.001132	9.92697	0.0982259
red	GDP-L-fucose_biosynthetic_process	GO:0042350	1	2	0.011236	0.001132	9.92697	0.0982259
red	endothelial_cell_development	GO:0001885	1	2	0.011236	0.001132	9.92697	0.0982259
non-red	pyrimidine_ribonucleotide_salvage	GO:0010138	1	2	0.011236	0.001132	9.92697	0.0982259
red	positive_regulation_of_catecholamine_metabolic_process	GO:0045915	1	2	0.011236	0.001132	9.92697	0.0982259
non-red	arginine_catabolic_process	GO:0006527	1	2	0.011236	0.001132	9.92697	0.0982259
red	midgut_development	GO:0007494	1	2	0.011236	0.001132	9.92697	0.0982259
non-red	midbrain_development	GO:0030901	1	2	0.011236	0.001132	9.92697	0.0982259
non-red	negative_regulation_of_leukocyte_cell-cell_adhesion	GO:1903038	1	2	0.011236	0.001132	9.92697	0.0982259
red	mesonephric_epithelium_development	GO:0072163	1	2	0.011236	0.001132	9.92697	0.0982259
red	positive_regulation_of_striated_muscle_cell_apoptotic_process	GO:0010663	1	2	0.011236	0.001132	9.92697	0.0982259
red	oxygen_transporter_activity	GO:0005344	1	2	0.011236	0.001132	9.92697	0.0982259
red	glial_cell_development	GO:0021782	1	2	0.011236	0.001132	9.92697	0.0982259
red	gap_junction_assembly	GO:0016264	1	2	0.011236	0.001132	9.92697	0.0982259
non-red	diphosphotransferase_activity	GO:0016778	1	2	0.011236	0.001132	9.92697	0.0982259
non-red	oxo-acid-lyase_activity	GO:0016833	1	2	0.011236	0.001132	9.92697	0.0982259
red	regulation_of_leukocyte_cell-cell_adhesion	GO:1903037	1	2	0.011236	0.001132	9.92697	0.0982259
red	'de_novo'_GDP-L-fucose_biosynthetic_process	GO:0042351	1	2	0.011236	0.001132	9.92697	0.0982259
non-red	T_cell_mediated_immunity	GO:0002456	1	2	0.011236	0.001132	9.92697	0.0982259
red	regulation_of_cell_junction_assembly	GO:1901888	1	2	0.011236	0.001132	9.92697	0.0982259
non-red	guanine_metabolic_process	GO:0046098	1	2	0.011236	0.001132	9.92697	0.0982259
non-red	glucosamine_metabolic_process	GO:0006041	1	2	0.011236	0.001132	9.92697	0.0982259
non-red	acyl-CoA_hydrolase_activity	GO:0047617	1	2	0.011236	0.001132	9.92697	0.0982259
red	adenine_metabolic_process	GO:0046083	1	2	0.011236	0.001132	9.92697	0.0982259
non-red	vasodilation	GO:0042311	1	2	0.011236	0.001132	9.92697	0.0982259
non-red	tetrahydrofolate_biosynthetic_process	GO:0046654	1	2	0.011236	0.001132	9.92697	0.0982259
non-red	regulation_of_neurotransmitter_secretion	GO:0046928	1	2	0.011236	0.001132	9.92697	0.0982259
red	regulation_of_adherens_junction_organization	GO:1903391	1	2	0.011236	0.001132	9.92697	0.0982259
red	positive_regulation_of_cyclic_nucleotide_metabolic_process	GO:0030801	1	2	0.011236	0.001132	9.92697	0.0982259
non-red	cell-cell_junction_assembly	GO:0007043	1	2	0.011236	0.001132	9.92697	0.0982259
red	formation_of_translation_preinitiation_complex	GO:0001731	1	2	0.011236	0.001132	9.92697	0.0982259
non-red	pentose-phosphate_shunt,_oxidative_branch	GO:0009051	1	2	0.011236	0.001132	9.92697	0.0982259
red	regulation_of_dopamine_metabolic_process	GO:0042053	1	2	0.011236	0.001132	9.92697	0.0982259
red	NAD+_kinase_activity	GO:0003951	1	2	0.011236	0.001132	9.92697	0.0982259
red	cellular_response_to_glucagon_stimulus	GO:0071377	1	2	0.011236	0.001132	9.92697	0.0982259
red	positive_regulation_of_cellular_amine_metabolic_process	GO:0033240	1	2	0.011236	0.001132	9.92697	0.0982259
red	gas_transport	GO:0015669	1	2	0.011236	0.001132	9.92697	0.0982259
red	organelle_disassembly	GO:1903008	1	2	0.011236	0.001132	9.92697	0.0982259
non-red	cytoplasmic_side_of_plasma_membrane	GO:0009898	1	2	0.011236	0.001132	9.92697	0.0982259
red	purine_ribonucleoside_triphosphate_biosynthetic_process	GO:0009206	1	2	0.011236	0.001132	9.92697	0.0982259
red	deoxynucleoside_kinase_activity	GO:0019136	1	2	0.011236	0.001132	9.92697	0.0982259
red	negative_regulation_of_cytolysis	GO:0045918	1	2	0.011236	0.001132	9.92697	0.0982259
red	pyrimidine_nucleotide_salvage	GO:0032262	1	2	0.011236	0.001132	9.92697	0.0982259
red	5-phosphoribose_1-diphosphate_metabolic_process	GO:0046391	1	2	0.011236	0.001132	9.92697	0.0982259
red	adenine_salvage	GO:0006168	1	2	0.011236	0.001132	9.92697	0.0982259
non-red	cellular_response_to_amine_stimulus	GO:0071418	1	2	0.011236	0.001132	9.92697	0.0982259
red	RNA_guanylyltransferase_activity	GO:0008192	1	2	0.011236	0.001132	9.92697	0.0982259
red	UMP_salvage	GO:0044206	1	2	0.011236	0.001132	9.92697	0.0982259
non-red	interleukin-1_binding	GO:0019966	1	2	0.011236	0.001132	9.92697	0.0982259
non-red	response_to_hydroperoxide	GO:0033194	1	2	0.011236	0.001132	9.92697	0.0982259
non-red	response_to_lipid_hydroperoxide	GO:0006982	1	2	0.011236	0.001132	9.92697	0.0982259
red	regulation_of_cardiac_muscle_cell_apoptotic_process	GO:0010665	1	2	0.011236	0.001132	9.92697	0.0982259
red	5-phosphoribose_1-diphosphate_biosynthetic_process	GO:0006015	1	2	0.011236	0.001132	9.92697	0.0982259
red	positive_regulation_of_stress_fiber_assembly	GO:0051496	1	2	0.011236	0.001132	9.92697	0.0982259
non-red	muscle_fiber_development	GO:0048747	1	2	0.011236	0.001132	9.92697	0.0982259
non-red	adenylyltransferase_activity	GO:0070566	1	2	0.011236	0.001132	9.92697	0.0982259
non-red	urate_metabolic_process	GO:0046415	1	2	0.011236	0.001132	9.92697	0.0982259
red	regulation_of_striated_muscle_cell_apoptotic_process	GO:0010662	1	2	0.011236	0.001132	9.92697	0.0982259
red	cytoplasmic_side_of_membrane	GO:0098562	1	2	0.011236	0.001132	9.92697	0.0982259
non-red	response_to_growth_hormone	GO:0060416	1	2	0.011236	0.001132	9.92697	0.0982259
non-red	positive_regulation_of_fatty_acid_oxidation	GO:0046321	1	2	0.011236	0.001132	9.92697	0.0982259
non-red	regulation_of_neurotransmitter_transport	GO:0051588	1	2	0.011236	0.001132	9.92697	0.0982259
non-red	wide_pore_channel_activity	GO:0022829	1	2	0.011236	0.001132	9.92697	0.0982259
non-red	regulation_of_sulfur_metabolic_process	GO:0042762	1	2	0.011236	0.001132	9.92697	0.0982259
non-red	response_to_glucagon	GO:0033762	1	2	0.011236	0.001132	9.92697	0.0982259
non-red	neurotransmitter_biosynthetic_process	GO:0042136	1	2	0.011236	0.001132	9.92697	0.0982259
non-red	negative_regulation_of_MHC_class_II_biosynthetic_process	GO:0045347	1	2	0.011236	0.001132	9.92697	0.0982259
non-red	lateral_ventricle_development	GO:0021670	1	2	0.011236	0.001132	9.92697	0.0982259
non-red	CTP_synthase_activity	GO:0003883	1	2	0.011236	0.001132	9.92697	0.0982259
red	4-hydroxyproline_metabolic_process	GO:0019471	1	2	0.011236	0.001132	9.92697	0.0982259
non-red	water_homeostasis	GO:0030104	1	2	0.011236	0.001132	9.92697	0.0982259
non-red	amino-acid_betaine_biosynthetic_process	GO:0006578	1	2	0.011236	0.001132	9.92697	0.0982259
non-red	response_to_gonadotropin	GO:0034698	1	2	0.011236	0.001132	9.92697	0.0982259
red	stem_cell_differentiation	GO:0048863	1	2	0.011236	0.001132	9.92697	0.0982259
non-red	ethanol_metabolic_process	GO:0006067	1	2	0.011236	0.001132	9.92697	0.0982259
red	renal_tubule_development	GO:0061326	1	2	0.011236	0.001132	9.92697	0.0982259
non-red	farnesyltranstransferase_activity	GO:0004311	1	2	0.011236	0.001132	9.92697	0.0982259
red	glycosyl_compound_metabolic_process	GO:1901657	7	76	0.078652	0.043011	1.82865	0.101642
red	response_to_carbohydrate	GO:0009743	2	11	0.022472	0.006225	3.60981	0.10268
red	pigment_biosynthetic_process	GO:0046148	2	11	0.022472	0.006225	3.60981	0.10268
non-red	aspartate_family_amino_acid_metabolic_process	GO:0009066	2	11	0.022472	0.006225	3.60981	0.10268
red	regulation_of_neuron_death	GO:1901214	2	11	0.022472	0.006225	3.60981	0.10268
red	regulation_of_extrinsic_apoptotic_signaling_pathway	GO:2001236	2	11	0.022472	0.006225	3.60981	0.10268
non-red	protease_binding	GO:0002020	2	11	0.022472	0.006225	3.60981	0.10268
non-red	response_to_vitamin	GO:0033273	2	11	0.022472	0.006225	3.60981	0.10268
red	regulation_of_endopeptidase_activity	GO:0052548	4	36	0.044944	0.020374	2.20599	0.103739
red	regulation_of_peptidase_activity	GO:0052547	4	36	0.044944	0.020374	2.20599	0.103739
red	response_to_reactive_oxygen_species	GO:0000302	3	23	0.033708	0.013016	2.58964	0.105708
non-red	response_to_organic_substance	GO:0010033	14	185	0.157303	0.104697	1.50246	0.108022
red	response_to_endogenous_stimulus	GO:0009719	9	108	0.101124	0.061121	1.65449	0.110812
red	cell-cell_signaling	GO:0007267	3	24	0.033708	0.013582	2.48174	0.116598
non-red	nucleolus	GO:0005730	3	24	0.033708	0.013582	2.48174	0.116598
non-red	monosaccharide_catabolic_process	GO:0046365	2	12	0.022472	0.006791	3.30899	0.119311
red	cellular_modified_amino_acid_biosynthetic_process	GO:0042398	2	12	0.022472	0.006791	3.30899	0.119311
non-red	leukocyte_chemotaxis	GO:0030595	2	12	0.022472	0.006791	3.30899	0.119311
non-red	glutathione_metabolic_process	GO:0006749	2	12	0.022472	0.006791	3.30899	0.119311
non-red	regulation_of_anatomical_structure_size	GO:0090066	2	12	0.022472	0.006791	3.30899	0.119311
non-red	nucleotidyltransferase_activity	GO:0016779	2	12	0.022472	0.006791	3.30899	0.119311
non-red	transferase_activity,_transferring_alkyl_or_aryl_(other_than_methyl)_groups	GO:0016765	2	12	0.022472	0.006791	3.30899	0.119311
non-red	gland_development	GO:0048732	2	12	0.022472	0.006791	3.30899	0.119311
red	regulation_of_body_fluid_levels	GO:0050878	4	38	0.044944	0.021505	2.08989	0.120634
red	cell_motility	GO:0048870	4	38	0.044944	0.021505	2.08989	0.120634
red	negative_regulation_of_cellular_protein_metabolic_process	GO:0032269	4	38	0.044944	0.021505	2.08989	0.120634
non-red	macromolecule_biosynthetic_process	GO:0009059	7	81	0.078652	0.04584	1.71577	0.122495
red	ribonucleotide_metabolic_process	GO:0009259	6	61	0.067416	0.034522	1.95285	0.122909
non-red	molecular_transducer_activity	GO:0060089	1	89	0.011236	0.050368	0.223078	0.127851
red	signal_transducer_activity	GO:0004871	1	89	0.011236	0.050368	0.223078	0.127851
red	hormone_metabolic_process	GO:0042445	3	25	0.033708	0.014148	2.38247	0.127892
non-red	peptide_metabolic_process	GO:0006518	3	25	0.033708	0.014148	2.38247	0.127892
red	signaling	GO:0023052	3	25	0.033708	0.014148	2.38247	0.127892
red	transferase_activity,_transferring_acyl_groups_other_than_amino-acyl_groups	GO:0016747	3	25	0.033708	0.014148	2.38247	0.127892
non-red	regulation_of_cell_adhesion	GO:0030155	3	25	0.033708	0.014148	2.38247	0.127892
non-red	single_organism_signaling	GO:0044700	3	25	0.033708	0.014148	2.38247	0.127892
red	tetrapyrrole_binding	GO:0046906	3	25	0.033708	0.014148	2.38247	0.127892
non-red	receptor_binding	GO:0005102	10	124	0.11236	0.070175	1.60112	0.131071
red	single-organism_behavior	GO:0044708	2	13	0.022472	0.007357	3.05445	0.136556
non-red	oxidoreductase_activity,_acting_on_NAD(P)H	GO:0016651	2	13	0.022472	0.007357	3.05445	0.136556
non-red	amino_acid_binding	GO:0016597	2	13	0.022472	0.007357	3.05445	0.136556
non-red	response_to_wounding	GO:0009611	2	13	0.022472	0.007357	3.05445	0.136556
red	positive_regulation_of_cell_adhesion	GO:0045785	2	13	0.022472	0.007357	3.05445	0.136556
red	positive_regulation_of_GTPase_activity	GO:0043547	2	13	0.022472	0.007357	3.05445	0.136556
red	negative_regulation_of_apoptotic_signaling_pathway	GO:2001234	2	13	0.022472	0.007357	3.05445	0.136556
red	epithelium_development	GO:0060429	2	13	0.022472	0.007357	3.05445	0.136556
non-red	cytosolic_part	GO:0044445	2	13	0.022472	0.007357	3.05445	0.136556
red	ribonucleoside_metabolic_process	GO:0009119	6	65	0.067416	0.036786	1.83267	0.137339
non-red	system_process	GO:0003008	4	40	0.044944	0.022637	1.98539	0.138641
non-red	protein_modification_by_small_protein_conjugation_or_removal	GO:0070647	3	26	0.033708	0.014714	2.29084	0.139561
red	proteolysis_involved_in_cellular_protein_catabolic_process	GO:0051603	3	26	0.033708	0.014714	2.29084	0.139561
red	anion_binding	GO:0043168	24	366	0.269663	0.207131	1.3019	0.140389
non-red	protein_oxidation	GO:0018158	1	3	0.011236	0.001698	6.61798	0.143698
non-red	response_to_gamma_radiation	GO:0010332	1	3	0.011236	0.001698	6.61798	0.143698
non-red	C21-steroid_hormone_biosynthetic_process	GO:0006700	1	3	0.011236	0.001698	6.61798	0.143698
red	regulation_of_translational_initiation	GO:0006446	1	3	0.011236	0.001698	6.61798	0.143698
non-red	negative_regulation_of_release_of_cytochrome_c_from_mitochondria	GO:0090201	1	3	0.011236	0.001698	6.61798	0.143698
non-red	striated_muscle_cell_development	GO:0055002	1	3	0.011236	0.001698	6.61798	0.143698
non-red	response_to_folic_acid	GO:0051593	1	3	0.011236	0.001698	6.61798	0.143698
non-red	ion_channel_binding	GO:0044325	1	3	0.011236	0.001698	6.61798	0.143698
red	pentose_biosynthetic_process	GO:0019322	1	3	0.011236	0.001698	6.61798	0.143698
red	regulation_of_cyclic_nucleotide_metabolic_process	GO:0030799	1	3	0.011236	0.001698	6.61798	0.143698
non-red	leucine_metabolic_process	GO:0006551	1	3	0.011236	0.001698	6.61798	0.143698
non-red	negative_regulation_of_inflammatory_response_to_antigenic_stimulus	GO:0002862	1	3	0.011236	0.001698	6.61798	0.143698
non-red	interaction_with_symbiont	GO:0051702	1	3	0.011236	0.001698	6.61798	0.143698
non-red	cilium	GO:0005929	1	3	0.011236	0.001698	6.61798	0.143698
non-red	positive_regulation_of_cell-matrix_adhesion	GO:0001954	1	3	0.011236	0.001698	6.61798	0.143698
red	regulation_of_interleukin-1_secretion	GO:0050704	1	3	0.011236	0.001698	6.61798	0.143698
red	estrogen_biosynthetic_process	GO:0006703	1	3	0.011236	0.001698	6.61798	0.143698
red	cell_junction_assembly	GO:0034329	1	3	0.011236	0.001698	6.61798	0.143698
non-red	negative_regulation_of_protein_activation_cascade	GO:2000258	1	3	0.011236	0.001698	6.61798	0.143698
non-red	phosphogluconate_dehydrogenase_(decarboxylating)_activity	GO:0004616	1	3	0.011236	0.001698	6.61798	0.143698
non-red	glycogen_biosynthetic_process	GO:0005978	1	3	0.011236	0.001698	6.61798	0.143698
non-red	positive_regulation_of_substrate_adhesion-dependent_cell_spreading	GO:1900026	1	3	0.011236	0.001698	6.61798	0.143698
non-red	aldehyde_dehydrogenase_[NAD(P)+]_activity	GO:0004030	1	3	0.011236	0.001698	6.61798	0.143698
non-red	positive_regulation_of_fatty_acid_metabolic_process	GO:0045923	1	3	0.011236	0.001698	6.61798	0.143698
red	citrulline_metabolic_process	GO:0000052	1	3	0.011236	0.001698	6.61798	0.143698
red	folic_acid-containing_compound_biosynthetic_process	GO:0009396	1	3	0.011236	0.001698	6.61798	0.143698
non-red	fatty-acyl-CoA_binding	GO:0000062	1	3	0.011236	0.001698	6.61798	0.143698
red	negative_regulation_of_complement_activation	GO:0045916	1	3	0.011236	0.001698	6.61798	0.143698
red	positive_regulation_of_protein_kinase_B_signaling	GO:0051897	1	3	0.011236	0.001698	6.61798	0.143698
non-red	fertilization	GO:0009566	1	3	0.011236	0.001698	6.61798	0.143698
non-red	selenium_binding	GO:0008430	1	3	0.011236	0.001698	6.61798	0.143698
non-red	negative_regulation_of_extrinsic_apoptotic_signaling_pathway_via_death_domain_receptors	GO:1902042	1	3	0.011236	0.001698	6.61798	0.143698
non-red	cellular_carbohydrate_catabolic_process	GO:0044275	1	3	0.011236	0.001698	6.61798	0.143698
non-red	cullin-RING_ubiquitin_ligase_complex	GO:0031461	1	3	0.011236	0.001698	6.61798	0.143698
red	negative_regulation_of_oxidative_stress-induced_intrinsic_apoptotic_signaling_pathway	GO:1902176	1	3	0.011236	0.001698	6.61798	0.143698
non-red	LUBAC_complex	GO:0071797	1	3	0.011236	0.001698	6.61798	0.143698
non-red	ornithine_metabolic_process	GO:0006591	1	3	0.011236	0.001698	6.61798	0.143698
non-red	positive_regulation_of_cytosolic_calcium_ion_concentration	GO:0007204	1	3	0.011236	0.001698	6.61798	0.143698
non-red	response_to_xenobiotic_stimulus	GO:0009410	1	3	0.011236	0.001698	6.61798	0.143698
red	muscle_cell_development	GO:0055001	1	3	0.011236	0.001698	6.61798	0.143698
red	single_fertilization	GO:0007338	1	3	0.011236	0.001698	6.61798	0.143698
red	GMP_biosynthetic_process	GO:0006177	1	3	0.011236	0.001698	6.61798	0.143698
non-red	connective_tissue_development	GO:0061448	1	3	0.011236	0.001698	6.61798	0.143698
non-red	dendritic_cell_differentiation	GO:0097028	1	3	0.011236	0.001698	6.61798	0.143698
non-red	GDP-mannose_metabolic_process	GO:0019673	1	3	0.011236	0.001698	6.61798	0.143698
non-red	cell_killing	GO:0001906	1	3	0.011236	0.001698	6.61798	0.143698
non-red	retinol_metabolic_process	GO:0042572	1	3	0.011236	0.001698	6.61798	0.143698
non-red	macrophage_chemotaxis	GO:0048246	1	3	0.011236	0.001698	6.61798	0.143698
non-red	tricarboxylic_acid_metabolic_process	GO:0072350	1	3	0.011236	0.001698	6.61798	0.143698
red	purine_nucleobase_salvage	GO:0043096	1	3	0.011236	0.001698	6.61798	0.143698
non-red	positive_regulation_of_blood_pressure	GO:0045777	1	3	0.011236	0.001698	6.61798	0.143698
red	neurotransmitter_metabolic_process	GO:0042133	1	3	0.011236	0.001698	6.61798	0.143698
non-red	proteasome_complex	GO:0000502	1	3	0.011236	0.001698	6.61798	0.143698
non-red	negative_regulation_of_translation	GO:0017148	1	3	0.011236	0.001698	6.61798	0.143698
red	GMP_metabolic_process	GO:0046037	1	3	0.011236	0.001698	6.61798	0.143698
red	striated_muscle_cell_differentiation	GO:0051146	1	3	0.011236	0.001698	6.61798	0.143698
non-red	adipose_tissue_development	GO:0060612	1	3	0.011236	0.001698	6.61798	0.143698
non-red	polyamine_catabolic_process	GO:0006598	1	3	0.011236	0.001698	6.61798	0.143698
non-red	hydrolase_activity,_acting_on_ether_bonds	GO:0016801	1	3	0.011236	0.001698	6.61798	0.143698
red	cell_junction_organization	GO:0034330	1	3	0.011236	0.001698	6.61798	0.143698
non-red	cellular_response_to_amino_acid_stimulus	GO:0071230	1	3	0.011236	0.001698	6.61798	0.143698
non-red	nucleoside_diphosphate_phosphorylation	GO:0006165	1	3	0.011236	0.001698	6.61798	0.143698
non-red	endocytic_vesicle_membrane	GO:0030666	1	3	0.011236	0.001698	6.61798	0.143698
non-red	positive_regulation_of_cell_division	GO:0051781	1	3	0.011236	0.001698	6.61798	0.143698
red	renal_system_process_involved_in_regulation_of_systemic_arterial_blood_pressure	GO:0003071	1	3	0.011236	0.001698	6.61798	0.143698
non-red	AMP_biosynthetic_process	GO:0006167	1	3	0.011236	0.001698	6.61798	0.143698
red	regulation_of_extrinsic_apoptotic_signaling_pathway_via_death_domain_receptors	GO:1902041	1	3	0.011236	0.001698	6.61798	0.143698
non-red	3-hydroxyacyl-CoA_dehydrogenase_activity	GO:0003857	1	3	0.011236	0.001698	6.61798	0.143698
non-red	platelet_aggregation	GO:0070527	1	3	0.011236	0.001698	6.61798	0.143698
non-red	fructose_metabolic_process	GO:0006000	1	3	0.011236	0.001698	6.61798	0.143698
red	neuron_projection_morphogenesis	GO:0048812	1	3	0.011236	0.001698	6.61798	0.143698
non-red	S-adenosylmethionine-homocysteine_S-methyltransferase_activity	GO:0008898	1	3	0.011236	0.001698	6.61798	0.143698
red	purine_nucleoside_triphosphate_biosynthetic_process	GO:0009145	1	3	0.011236	0.001698	6.61798	0.143698
red	regulation_of_release_of_cytochrome_c_from_mitochondria	GO:0090199	1	3	0.011236	0.001698	6.61798	0.143698
red	CoA_hydrolase_activity	GO:0016289	1	3	0.011236	0.001698	6.61798	0.143698
red	positive_regulation_of_purine_nucleotide_metabolic_process	GO:1900544	1	3	0.011236	0.001698	6.61798	0.143698
non-red	pyruvate_biosynthetic_process	GO:0042866	1	3	0.011236	0.001698	6.61798	0.143698
non-red	copper_ion_transport	GO:0006825	1	3	0.011236	0.001698	6.61798	0.143698
non-red	alditol_metabolic_process	GO:0019400	1	3	0.011236	0.001698	6.61798	0.143698
red	tetrahydrofolate_metabolic_process	GO:0046653	1	3	0.011236	0.001698	6.61798	0.143698
non-red	aldehyde_catabolic_process	GO:0046185	1	3	0.011236	0.001698	6.61798	0.143698
non-red	positive_regulation_of_tumor_necrosis_factor_production	GO:0032760	1	3	0.011236	0.001698	6.61798	0.143698
red	positive_regulation_of_systemic_arterial_blood_pressure	GO:0003084	1	3	0.011236	0.001698	6.61798	0.143698
non-red	glutamine_family_amino_acid_catabolic_process	GO:0009065	1	3	0.011236	0.001698	6.61798	0.143698
red	positive_regulation_of_nucleotide_metabolic_process	GO:0045981	1	3	0.011236	0.001698	6.61798	0.143698
non-red	glucose_binding	GO:0005536	1	3	0.011236	0.001698	6.61798	0.143698
non-red	glucan_biosynthetic_process	GO:0009250	1	3	0.011236	0.001698	6.61798	0.143698
non-red	osteoblast_differentiation	GO:0001649	1	3	0.011236	0.001698	6.61798	0.143698
non-red	secondary_metabolite_biosynthetic_process	GO:0044550	1	3	0.011236	0.001698	6.61798	0.143698
red	'de_novo'_IMP_biosynthetic_process	GO:0006189	1	3	0.011236	0.001698	6.61798	0.143698
non-red	toxic_substance_binding	GO:0015643	1	3	0.011236	0.001698	6.61798	0.143698
non-red	cell_maturation	GO:0048469	1	3	0.011236	0.001698	6.61798	0.143698
non-red	lymphocyte_mediated_immunity	GO:0002449	1	3	0.011236	0.001698	6.61798	0.143698
red	regulation_of_substrate_adhesion-dependent_cell_spreading	GO:1900024	1	3	0.011236	0.001698	6.61798	0.143698
red	copper_ion_homeostasis	GO:0055070	1	3	0.011236	0.001698	6.61798	0.143698
non-red	ribosomal_subunit	GO:0044391	1	3	0.011236	0.001698	6.61798	0.143698
red	adaptive_immune_response_based_on_somatic_recombination_of_immune_receptors_built_from_immunoglobulin_superfamily_domains	GO:0002460	1	3	0.011236	0.001698	6.61798	0.143698
non-red	aldehyde_dehydrogenase_(NAD)_activity	GO:0004029	1	3	0.011236	0.001698	6.61798	0.143698
non-red	mitochondrial_outer_membrane	GO:0005741	1	3	0.011236	0.001698	6.61798	0.143698
red	positive_regulation_of_Rho_GTPase_activity	GO:0032321	1	3	0.011236	0.001698	6.61798	0.143698
non-red	temperature_homeostasis	GO:0001659	1	3	0.011236	0.001698	6.61798	0.143698
non-red	glucocorticoid_biosynthetic_process	GO:0006704	1	3	0.011236	0.001698	6.61798	0.143698
[truncated: 967 more rows]

## Sheet: human monomers
Redundancy	GO name	GO ID	Clustering at level of 50% sequence identity
[truncated: 5,559 more rows]
